# Supplementary material for: Exploring wild rices for photosynthetic efficiency improvement in rice
Source: Physiol Mol Biol Plants. 2026 Jun 13;32(6):1261–76. doi: 10.1007/s12298-026-01761-z (PMC13291300; doi:10.1007/s12298-026-01761-z)
Supplement: Supplementary file 2 — Supplementary Material 2 [file 12298_2026_1761_MOESM2_ESM.xlsx]

## Sheet: APOvBAM4234-1370
Comparison	test_id	gene_id	gene	locus	sample_1	sample_2	status	value_1	value_2	log2(fold_change)	test_stat	p_value	q_value	significantat0.01		test_id	gene_id	gene	locus	sample_1	sample_2	status	value_1	value_2	log2(fold_change)	test_stat	p_value	q_value	significant	Discription
RD1_RD2_RD7_RD8	XLOC_000016	XLOC_000016	BGIOSGA002579	1:88889-90131	RD1-2	RD7-8	OK	49.3665	8.98264	-2.45832	-3.40206	5e-05	0.00197632	yes		TCONS_00000016	XLOC_000016	BGIOSGA002579	1:88889-90131	RD1-2	RD7-8	OK	49.3665	8.98264	-2.45832	-3.40206	5e-05	0.00200744	yes	hypothetical protein OsI_00013
RD1_RD2_RD7_RD8	XLOC_000078	XLOC_000078	BGIOSGA002617	1:601385-602053	RD1-2	RD7-8	OK	0	1.94231	inf	-nan	0.0008	0.0173516	no		TCONS_00000082	XLOC_000078	BGIOSGA002617	1:601385-602053	RD1-2	RD7-8	OK	0	1.94231	inf	-nan	0.0008	0.0174771	no	Uncharacterized protein
RD1_RD2_RD7_RD8	XLOC_000132	XLOC_000132	BGIOSGA002650	1:1050971-1051696	RD1-2	RD7-8	OK	50.2914	203.352	2.01559	2.75603	0.00035	0.00972018	yes		TCONS_00000142	XLOC_000132	BGIOSGA002650	1:1050971-1051696	RD1-2	RD7-8	OK	50.2914	203.352	2.01559	2.75603	0.00035	0.00978862	yes	probable receptor-like protein kinase At1g67000
RD1_RD2_RD7_RD8	XLOC_000134	XLOC_000134	BGIOSGA002651	1:1057991-1059035	RD1-2	RD7-8	OK	0	3.06181	inf	-nan	5e-05	0.00197632	yes		TCONS_00000144	XLOC_000134	BGIOSGA002651	1:1057991-1059035	RD1-2	RD7-8	OK	0	3.06181	inf	-nan	5e-05	0.00200744	yes	probable receptor-like protein kinase At1g67000
RD1_RD2_RD7_RD8	XLOC_000278	XLOC_000278	BGIOSGA002731	1:2400746-2404027	RD1-2	RD7-8	OK	1.72983	0	-inf	-nan	5e-05	0.00197632	yes		TCONS_00000291	XLOC_000278	BGIOSGA002731	1:2400746-2404027	RD1-2	RD7-8	OK	1.72983	0	-inf	-nan	5e-05	0.00200744	yes	Os01g0137500, partial
RD1_RD2_RD7_RD8	XLOC_000289	XLOC_000289	BGIOSGA002739	1:2499299-2500016	RD1-2	RD7-8	OK	1.86068	0	-inf	-nan	0.0002	0.00641424	yes		TCONS_00000302	XLOC_000289	BGIOSGA002739	1:2499299-2500016	RD1-2	RD7-8	OK	1.86068	0	-inf	-nan	0.0002	0.00647563	yes	hypothetical protein OsI_00318
RD1_RD2_RD7_RD8	XLOC_000290	XLOC_000290	BGIOSGA002740	1:2502799-2505523	RD1-2	RD7-8	OK	1.946	0	-inf	-nan	5e-05	0.00197632	yes		TCONS_00000303	XLOC_000290	BGIOSGA002740	1:2502799-2505523	RD1-2	RD7-8	OK	1.946	0	-inf	-nan	5e-05	0.00200744	yes	LEAF RUST 10 DISEASE-RESISTANCE LOCUS RECEPTOR-LIKE PROTEIN KINASE-like 2.4 isoform X2
RD1_RD2_RD7_RD8	XLOC_000299	XLOC_000299	BGIOSGA002746	1:2547575-2548049	RD1-2	RD7-8	OK	156.167	43.4194	-1.84668	-2.59566	0.00025	0.00762437	yes		TCONS_00000312	XLOC_000299	BGIOSGA002746	1:2547575-2548049	RD1-2	RD7-8	OK	156.167	43.4194	-1.84668	-2.59566	0.00025	0.00765551	yes	60S ribosomal protein L26-1
RD1_RD2_RD7_RD8	XLOC_000400	XLOC_000400	H2B.5	1:3354515-3354983	RD1-2	RD7-8	OK	123.62	456.61	1.88505	2.73682	0.0001	0.0035833	yes		TCONS_00000417	XLOC_000400	H2B.5	1:3354515-3354983	RD1-2	RD7-8	OK	123.62	456.61	1.88505	2.73682	0.0001	0.00362791	yes	predicted protein
RD1_RD2_RD7_RD8	XLOC_000410	XLOC_000410	BGIOSGA002817	1:3449848-3450130	RD1-2	RD7-8	OK	95.7474	25.7612	-1.89404	-2.44698	0.00155	0.0278259	no		TCONS_00000427	XLOC_000410	BGIOSGA002817	1:3449848-3450130	RD1-2	RD7-8	OK	95.7474	25.7612	-1.89404	-2.44698	0.00155	0.0280038	no	hypothetical protein OsI_00461
RD1_RD2_RD7_RD8	XLOC_000414	XLOC_000414	BGIOSGA002820	1:3481229-3482113	RD1-2	RD7-8	OK	6.13665	36.4351	2.56981	2.45177	0.0035	0.0487889	no		TCONS_00000431	XLOC_000414	BGIOSGA002820	1:3481229-3482113	RD1-2	RD7-8	OK	6.13665	36.4351	2.56981	2.45177	0.0035	0.049019	no	hypothetical protein OsI_00467
RD1_RD2_RD7_RD8	XLOC_000436	XLOC_000436	BGIOSGA002835	1:3643953-3646998	RD1-2	RD7-8	OK	5.79022	1.89354	-1.61253	-2.04663	0.00345	0.0484667	no		TCONS_00000453	XLOC_000436	BGIOSGA002835	1:3643953-3646998	RD1-2	RD7-8	OK	5.79022	1.89354	-1.61253	-2.04663	0.00345	0.0486962	no	hypothetical protein OsI_00502
RD1_RD2_RD7_RD8	XLOC_000492	XLOC_000492	BGIOSGA002862	1:4107202-4111981	RD1-2	RD7-8	OK	12.3525	37.4076	1.59853	2.28064	0.00245	0.038299	no		TCONS_00000515	XLOC_000492	BGIOSGA002862	1:4107202-4111981	RD1-2	RD7-8	OK	12.3525	37.4076	1.59853	2.28064	0.00245	0.0385576	no	uncharacterized protein LOC4327636
RD1_RD2_RD7_RD8	XLOC_000506	XLOC_000506	BGIOSGA002867	1:4198159-4198735	RD1-2	RD7-8	OK	24.3848	75.2463	1.62564	2.2846	0.0021	0.0344408	no		TCONS_00000529	XLOC_000506	BGIOSGA002867	1:4198159-4198735	RD1-2	RD7-8	OK	24.3848	75.2463	1.62564	2.2846	0.0021	0.0346807	no	hypothetical protein OsI_00591
RD1_RD2_RD7_RD8	XLOC_000515	XLOC_000515	BGIOSGA002872	1:4283872-4291332	RD1-2	RD7-8	OK	11.677	3.7343	-1.64476	-2.1954	0.0016	0.0283563	no		TCONS_00000538	XLOC_000515	BGIOSGA002872	1:4283872-4291332	RD1-2	RD7-8	OK	11.677	3.7343	-1.64476	-2.1954	0.0016	0.0285644	no	hypothetical protein OsJ_00567
RD1_RD2_RD7_RD8	XLOC_000522	XLOC_000522	BGIOSGA002875	1:4385698-4387784	RD1-2	RD7-8	OK	12.8963	3.50785	-1.8783	-2.21197	0.0017	0.0294623	no		TCONS_00000545	XLOC_000522	BGIOSGA002875	1:4385698-4387784	RD1-2	RD7-8	OK	12.8963	3.50785	-1.8783	-2.21197	0.0017	0.0295895	no	hypothetical protein OsI_00615
RD1_RD2_RD7_RD8	XLOC_000555	XLOC_000555	BGIOSGA002895	1:4758820-4759129	RD1-2	RD7-8	OK	0	3.70628	inf	-nan	0.0016	0.0283563	no		TCONS_00000578	XLOC_000555	BGIOSGA002895	1:4758820-4759129	RD1-2	RD7-8	OK	0	3.70628	inf	-nan	0.0016	0.0285644	no	hypothetical protein OsI_00658
RD1_RD2_RD7_RD8	XLOC_000630	XLOC_000630	BGIOSGA002938	1:5476576-5476954	RD1-2	RD7-8	OK	11.0981	67.5321	2.60527	3.12389	0.0002	0.00641424	yes		TCONS_00000660	XLOC_000630	BGIOSGA002938	1:5476576-5476954	RD1-2	RD7-8	OK	11.0981	67.5321	2.60527	3.12389	0.0002	0.00647563	yes	monothiol glutaredoxin-S2
RD1_RD2_RD7_RD8	XLOC_000707	XLOC_000707	BGIOSGA002975	1:6297204-6298796	RD1-2	RD7-8	OK	0	3.77612	inf	-nan	5e-05	0.00197632	yes		TCONS_00000737	XLOC_000707	BGIOSGA002975	1:6297204-6298796	RD1-2	RD7-8	OK	0	3.77612	inf	-nan	5e-05	0.00200744	yes	hypothetical protein OsI_00841
RD1_RD2_RD7_RD8	XLOC_000847	XLOC_000847	BGIOSGA003055	1:7564746-7565385	RD1-2	RD7-8	OK	0	129.745	inf	-nan	5e-05	0.00197632	yes		TCONS_00000879	XLOC_000847	BGIOSGA003055	1:7564746-7565385	RD1-2	RD7-8	OK	0	129.745	inf	-nan	5e-05	0.00200744	yes	hypothetical protein OsI_00990
RD1_RD2_RD7_RD8	XLOC_000920	XLOC_000920	BGIOSGA003095	1:8198662-8203484	RD1-2	RD7-8	OK	27.3991	9.86938	-1.4731	-2.11783	0.0036	0.0496833	no		TCONS_00000954	XLOC_000920	BGIOSGA003095	1:8198662-8203484	RD1-2	RD7-8	OK	27.3991	9.86938	-1.4731	-2.11783	0.0036	0.0499165	no	hypothetical protein OsI_01067
RD1_RD2_RD7_RD8	XLOC_001003	XLOC_001003	BGIOSGA003142	1:8925479-8926424	RD1-2	RD7-8	OK	1.23573	24.9703	4.33678	3.82914	0.0014	0.0258276	no		TCONS_00001041	XLOC_001003	BGIOSGA003142	1:8925479-8926424	RD1-2	RD7-8	OK	1.23573	24.9703	4.33678	3.82914	0.0014	0.025969	no	hypothetical protein OsI_01169
RD1_RD2_RD7_RD8	XLOC_001012	XLOC_001012	BGIOSGA003145	1:8972622-8973567	RD1-2	RD7-8	OK	1.97876	0	-inf	-nan	5e-05	0.00197632	yes		TCONS_00001050	XLOC_001012	BGIOSGA003145	1:8972622-8973567	RD1-2	RD7-8	OK	1.97876	0	-inf	-nan	5e-05	0.00200744	yes	hypothetical protein OsI_01179
RD1_RD2_RD7_RD8	XLOC_001144	XLOC_001144	BGIOSGA003219	1:10083008-10084580	RD1-2	RD7-8	OK	8.5462	0.949446	-3.17013	-3.17667	0.0007	0.0160315	no		TCONS_00001190	XLOC_001144	BGIOSGA003219	1:10083008-10084580	RD1-2	RD7-8	OK	8.5462	0.949446	-3.17013	-3.17667	0.0007	0.0161932	no	putative serpin-Z12
RD1_RD2_RD7_RD8	XLOC_001265	XLOC_001265	BGIOSGA003281	1:11120259-11120868	RD1-2	RD7-8	OK	0	2.23373	inf	-nan	0.0005	0.0126751	no		TCONS_00001318	XLOC_001265	BGIOSGA003281	1:11120259-11120868	RD1-2	RD7-8	OK	0	2.23373	inf	-nan	0.0005	0.0127772	no	Uncharacterized protein
RD1_RD2_RD7_RD8	XLOC_001304	XLOC_001304	BGIOSGA003305	1:11417771-11418251	RD1-2	RD7-8	OK	0	7.22089	inf	-nan	5e-05	0.00197632	yes		TCONS_00001358	XLOC_001304	BGIOSGA003305	1:11417771-11418251	RD1-2	RD7-8	OK	0	7.22089	inf	-nan	5e-05	0.00200744	yes	hypothetical protein OsI_01470
RD1_RD2_RD7_RD8	XLOC_001340	XLOC_001340	BGIOSGA003318	1:11827098-11828847	RD1-2	RD7-8	OK	2.13602	118.431	5.79297	5.1265	5e-05	0.00197632	yes		TCONS_00001398	XLOC_001340	BGIOSGA003318	1:11827098-11828847	RD1-2	RD7-8	OK	2.13602	11.2025	2.39082	2.78874	0.00075	0.0168117	no	hypothetical protein OsI_01510
RD1_RD2_RD7_RD8	XLOC_001340	XLOC_001340	BGIOSGA003318	1:11827098-11828847	RD1-2	RD7-8	OK	2.13602	118.431	5.79297	5.1265	5e-05	0.00197632	yes		TCONS_00001399	XLOC_001340	SNOR9	1:11827098-11828847	RD1-2	RD7-8	OK	0	107.228	inf	-nan	0.24365	0.504761	no	hypothetical protein OsI_01510
RD1_RD2_RD7_RD8	XLOC_001757	XLOC_001757	BGIOSGA003502	1:16053277-16057920	RD1-2	RD7-8	OK	6.22518	0.310593	-4.32502	-0.787923	0.0033	0.0467972	no		TCONS_00001837	XLOC_001757	BGIOSGA003502	1:16053277-16057920	RD1-2	RD7-8	NOTEST	0.744097	0.310593	-1.26047	0	1	1	no	Uncharacterized protein
RD1_RD2_RD7_RD8	XLOC_001757	XLOC_001757	BGIOSGA003502	1:16053277-16057920	RD1-2	RD7-8	OK	6.22518	0.310593	-4.32502	-0.787923	0.0033	0.0467972	no		TCONS_00001838	XLOC_001757	SNORA32	1:16053277-16057920	RD1-2	RD7-8	NOTEST	5.48108	0	-inf	0	1	1	no	Uncharacterized protein
RD1_RD2_RD7_RD8	XLOC_001785	XLOC_001785	BGIOSGA003513	1:16384774-16388674	RD1-2	RD7-8	OK	62.2815	174.316	1.48483	2.23528	0.00295	0.043334	no		TCONS_00001866	XLOC_001785	BGIOSGA003513	1:16384774-16388674	RD1-2	RD7-8	OK	62.2815	174.316	1.48483	2.23528	0.00295	0.0435083	no	hypothetical protein OsJ_01759
RD1_RD2_RD7_RD8	XLOC_001918	XLOC_001918	BGIOSGA003575	1:17895411-17896175	RD1-2	RD7-8	OK	10.4666	92.7093	3.14692	4.33621	5e-05	0.00197632	yes		TCONS_00002003	XLOC_001918	BGIOSGA003575	1:17895411-17896175	RD1-2	RD7-8	OK	10.4666	92.7093	3.14692	4.33621	5e-05	0.00200744	yes	hypothetical protein OsI_02042
RD1_RD2_RD7_RD8	XLOC_001933	XLOC_001933	BGIOSGA003579	1:18089096-18090245	RD1-2	RD7-8	OK	22.5713	0	-inf	-nan	5e-05	0.00197632	yes		TCONS_00002018	XLOC_001933	BGIOSGA003579	1:18089096-18090245	RD1-2	RD7-8	OK	22.5713	0	-inf	-nan	5e-05	0.00200744	yes	hypothetical protein OsI_02051
RD1_RD2_RD7_RD8	XLOC_001951	XLOC_001951	BGIOSGA003583	1:18348583-18349306	RD1-2	RD7-8	OK	31.3322	6.07933	-2.36566	-2.66325	0.0006	0.0144385	no		TCONS_00002036	XLOC_001951	BGIOSGA003583	1:18348583-18349306	RD1-2	RD7-8	OK	31.3322	6.07933	-2.36566	-2.66325	0.0006	0.0146094	no	hypothetical protein OsI_02060
RD1_RD2_RD7_RD8	XLOC_002070	XLOC_002070	BGIOSGA003637	1:20254916-20258329	RD1-2	RD7-8	OK	8.35857	2.72068	-1.61929	-2.08228	0.0031	0.044843	no		TCONS_00002167	XLOC_002070	BGIOSGA003637	1:20254916-20258329	RD1-2	RD7-8	OK	8.35857	2.72068	-1.61929	-2.08228	0.0031	0.0450223	no	hypothetical protein OsJ_01997
RD1_RD2_RD7_RD8	XLOC_002077	XLOC_002077	BGIOSGA003639	1:20332472-20334703	RD1-2	RD7-8	OK	0	74.2493	inf	-nan	5e-05	0.00197632	yes		TCONS_00002174	XLOC_002077	BGIOSGA003639	1:20332472-20334703	RD1-2	RD7-8	OK	0	74.2493	inf	-nan	5e-05	0.00200744	yes	hypothetical protein SEVIR_5G182733v2
RD1_RD2_RD7_RD8	XLOC_002123	XLOC_002123	BGIOSGA003668	1:21036459-21037404	RD1-2	RD7-8	OK	0	11.5146	inf	-nan	5e-05	0.00197632	yes		TCONS_00002222	XLOC_002123	BGIOSGA003668	1:21036459-21037404	RD1-2	RD7-8	OK	0	11.5146	inf	-nan	5e-05	0.00200744	yes	hypothetical protein OsI_02235
RD1_RD2_RD7_RD8	XLOC_002125	XLOC_002125	BGIOSGA003670	1:21052667-21053709	RD1-2	RD7-8	OK	101.268	20.7931	-2.284	-2.95785	0.00015	0.00501596	yes		TCONS_00002224	XLOC_002125	BGIOSGA003670	1:21052667-21053709	RD1-2	RD7-8	OK	101.268	20.7931	-2.284	-2.95785	0.00015	0.00506551	yes	hypothetical protein OsJ_02042
RD1_RD2_RD7_RD8	XLOC_002328	XLOC_002328	BGIOSGA003765	1:23471938-23477468	RD1-2	RD7-8	OK	7.73139	2.31746	-1.73819	-2.30054	0.00125	0.0239172	no		TCONS_00002442	XLOC_002328	BGIOSGA003765	1:23471938-23477468	RD1-2	RD7-8	OK	7.73139	2.31746	-1.73819	-2.30054	0.00125	0.0240509	no	pentatricopeptide repeat-containing protein At1g10910, chloroplastic
RD1_RD2_RD7_RD8	XLOC_002332	XLOC_002332	BGIOSGA003768	1:23512785-23512971	RD1-2	RD7-8	OK	24.9514	197.726	2.98631	2.90828	0.0018	0.0306647	no		TCONS_00002446	XLOC_002332	BGIOSGA003768	1:23512785-23512971	RD1-2	RD7-8	OK	24.9514	197.726	2.98631	2.90828	0.0018	0.0308252	no	---NA---
RD1_RD2_RD7_RD8	XLOC_002362	XLOC_002362	BGIOSGA003783	1:23882190-23883156	RD1-2	RD7-8	OK	0	2.3421	inf	-nan	5e-05	0.00197632	yes		TCONS_00002477	XLOC_002362	BGIOSGA003783	1:23882190-23883156	RD1-2	RD7-8	OK	0	2.3421	inf	-nan	5e-05	0.00200744	yes	hypothetical protein OsI_02464
RD1_RD2_RD7_RD8	XLOC_002366	XLOC_002366	BGIOSGA003784	1:23920745-23921274	RD1-2	RD7-8	OK	0	2.6902	inf	-nan	0.00035	0.00972018	yes		TCONS_00002481	XLOC_002366	BGIOSGA003784	1:23920745-23921274	RD1-2	RD7-8	OK	0	2.6902	inf	-nan	0.00035	0.00978862	yes	hypothetical protein OsJ_02257
RD1_RD2_RD7_RD8	XLOC_002469	XLOC_002469	BGIOSGA003822	1:24748835-24750571	RD1-2	RD7-8	OK	0	1.54173	inf	-nan	5e-05	0.00197632	yes		TCONS_00002590	XLOC_002469	BGIOSGA003822	1:24748835-24750571	RD1-2	RD7-8	OK	0	1.54173	inf	-nan	5e-05	0.00200744	yes	F-box/FBD/LRR-repeat protein At2g04230
RD1_RD2_RD7_RD8	XLOC_002514	XLOC_002514	BGIOSGA003845	1:25191463-25191784	RD1-2	RD7-8	OK	0	45.1173	inf	-nan	5e-05	0.00197632	yes		TCONS_00002637	XLOC_002514	BGIOSGA003845	1:25191463-25191784	RD1-2	RD7-8	OK	0	45.1173	inf	-nan	5e-05	0.00200744	yes	hypothetical protein OsI_02588
RD1_RD2_RD7_RD8	XLOC_002517	XLOC_002517	BGIOSGA003848	1:25210313-25210634	RD1-2	RD7-8	OK	7.71327	0	-inf	-nan	5e-05	0.00197632	yes		TCONS_00002640	XLOC_002517	BGIOSGA003848	1:25210313-25210634	RD1-2	RD7-8	OK	7.71327	0	-inf	-nan	5e-05	0.00200744	yes	hypothetical protein OsI_02588
RD1_RD2_RD7_RD8	XLOC_002520	XLOC_002520	BGIOSGA003851	1:25240690-25241638	RD1-2	RD7-8	OK	60.9109	14.5123	-2.06943	-2.56864	0.0003	0.00874951	yes		TCONS_00002644	XLOC_002520	BGIOSGA003851	1:25240690-25241638	RD1-2	RD7-8	OK	60.9109	14.5123	-2.06943	-2.56864	0.0003	0.00881317	yes	hypothetical protein OsI_02595
RD1_RD2_RD7_RD8	XLOC_002521	XLOC_002521	BGIOSGA003852	1:25251264-25255575	RD1-2	RD7-8	OK	10.7913	46.3858	2.10381	3.01915	0.0001	0.0035833	yes		TCONS_00002645	XLOC_002521	BGIOSGA003852	1:25251264-25255575	RD1-2	RD7-8	OK	10.7913	46.3858	2.10381	3.01915	0.0001	0.00362791	yes	uncharacterized membrane protein C776.05 isoform X1
RD1_RD2_RD7_RD8	XLOC_002567	XLOC_002567	BGIOSGA003877	1:25741296-25743421	RD1-2	RD7-8	OK	29.3659	178.42	2.60307	3.69918	5e-05	0.00197632	yes		TCONS_00002691	XLOC_002567	BGIOSGA003877	1:25741296-25743421	RD1-2	RD7-8	OK	29.3659	178.42	2.60307	3.69918	5e-05	0.00200744	yes	hypothetical protein OsI_02650
RD1_RD2_RD7_RD8	XLOC_002585	XLOC_002585	METAZOA_SRP	1:25937158-25937477	RD1-2	RD7-8	OK	12.2371	87.7214	2.84166	3.2846	0.0003	0.00874951	yes		TCONS_00002710	XLOC_002585	METAZOA_SRP	1:25937158-25937477	RD1-2	RD7-8	OK	11.166	39.7736	1.83269	0.940348	0.23225	0.494254	no	hypothetical protein GQ55_4G071800, partial
RD1_RD2_RD7_RD8	XLOC_002585	XLOC_002585	METAZOA_SRP	1:25937158-25937477	RD1-2	RD7-8	OK	12.2371	87.7214	2.84166	3.2846	0.0003	0.00874951	yes		TCONS_00002711	XLOC_002585	METAZOA_SRP	1:25937158-25937477	RD1-2	RD7-8	OK	1.0711	47.9478	5.4843	1.35699	0.4117	0.655809	no	hypothetical protein GQ55_4G071800, partial
RD1_RD2_RD7_RD8	XLOC_002590	XLOC_002590	PLANT_SRP	1:25957714-25958030	RD1-2	RD7-8	OK	0	15.2181	inf	-nan	5e-05	0.00197632	yes		TCONS_00002716	XLOC_002590	PLANT_SRP	1:25957714-25958030	RD1-2	RD7-8	OK	0	14.709	inf	-nan	5e-05	0.00200744	yes	-
RD1_RD2_RD7_RD8	XLOC_002590	XLOC_002590	PLANT_SRP	1:25957714-25958030	RD1-2	RD7-8	OK	0	15.2181	inf	-nan	5e-05	0.00197632	yes		TCONS_00002717	XLOC_002590	PLANT_SRP	1:25957714-25958030	RD1-2	RD7-8	NOTEST	0	0.509135	inf	0	1	1	no	-
RD1_RD2_RD7_RD8	XLOC_002597	XLOC_002597	BGIOSGA003899	1:25989946-25992036	RD1-2	RD7-8	OK	3.50085	0	-inf	-nan	5e-05	0.00197632	yes		TCONS_00002724	XLOC_002597	BGIOSGA003899	1:25989946-25992036	RD1-2	RD7-8	OK	3.50085	0	-inf	-nan	5e-05	0.00200744	yes	hypothetical protein OsI_02686
RD1_RD2_RD7_RD8	XLOC_002619	XLOC_002619	BGIOSGA003913	1:26171208-26172693	RD1-2	RD7-8	OK	20.4583	0.595888	-5.1015	-4.54747	0.00155	0.0278259	no		TCONS_00002746	XLOC_002619	BGIOSGA003913	1:26171208-26172693	RD1-2	RD7-8	OK	20.4583	0.595888	-5.1015	-4.54747	0.00155	0.0280038	no	hypothetical protein OsI_02703
RD1_RD2_RD7_RD8	XLOC_002822	XLOC_002822	BGIOSGA004031	1:28183008-28184927	RD1-2	RD7-8	OK	13.3357	1.63399	-3.02882	-3.20617	0.00015	0.00501596	yes		TCONS_00002960	XLOC_002822	BGIOSGA004031	1:28183008-28184927	RD1-2	RD7-8	OK	13.3357	1.63399	-3.02882	-3.20617	0.00015	0.00506551	yes	hypothetical protein OsI_02938
RD1_RD2_RD7_RD8	XLOC_002839	XLOC_002839	BGIOSGA004044	1:28337628-28340522	RD1-2	RD7-8	OK	30.8519	3.60855	-3.09587	-3.49668	5e-05	0.00197632	yes		TCONS_00002977	XLOC_002839	BGIOSGA004044	1:28337628-28340522	RD1-2	RD7-8	OK	30.8519	3.60855	-3.09587	-3.49668	5e-05	0.00200744	yes	uroporphyrinogen-III C-methyltransferase
RD1_RD2_RD7_RD8	XLOC_002852	XLOC_002852	BGIOSGA004051	1:28444537-28448187	RD1-2	RD7-8	OK	8.535	1.65942	-2.36272	-2.90443	0.00085	0.0180665	no		TCONS_00002990	XLOC_002852	BGIOSGA004051	1:28444537-28448187	RD1-2	RD7-8	OK	8.535	1.65942	-2.36272	-2.90443	0.00085	0.0181954	no	hypothetical protein
RD1_RD2_RD7_RD8	XLOC_002889	XLOC_002889	BGIOSGA004073	1:28750961-28752437	RD1-2	RD7-8	OK	26.1144	2.07591	-3.65303	-4.15753	5e-05	0.00197632	yes		TCONS_00003028	XLOC_002889	BGIOSGA004073	1:28750961-28752437	RD1-2	RD7-8	OK	26.1144	2.07591	-3.65303	-4.15753	5e-05	0.00200744	yes	hypothetical protein OsI_03002
RD1_RD2_RD7_RD8	XLOC_002998	XLOC_002998	BGIOSGA004137	1:29798625-29803841	RD1-2	RD7-8	OK	59.5789	13.285	-2.16501	-3.15933	5e-05	0.00197632	yes		TCONS_00003140	XLOC_002998	BGIOSGA004137	1:29798625-29803841	RD1-2	RD7-8	OK	59.5789	13.285	-2.16501	-3.15933	5e-05	0.00200744	yes	hypothetical protein OsI_03119
RD1_RD2_RD7_RD8	XLOC_003002	XLOC_003002	BGIOSGA004140	1:29839863-29846459	RD1-2	RD7-8	OK	0.747766	5.22562	2.80494	2.65128	0.0035	0.0487889	no		TCONS_00003144	XLOC_003002	BGIOSGA004140	1:29839863-29846459	RD1-2	RD7-8	OK	0.747766	5.22562	2.80494	2.65128	0.0035	0.049019	no	hypothetical protein OsI_03122
RD1_RD2_RD7_RD8	XLOC_003113	XLOC_003113	BGIOSGA004197	1:31153516-31156246	RD1-2	RD7-8	OK	11.6718	3.81635	-1.61276	-2.16707	0.0035	0.0487889	no		TCONS_00003264	XLOC_003113	BGIOSGA004197	1:31153516-31156246	RD1-2	RD7-8	OK	11.6718	3.81635	-1.61276	-2.16707	0.0035	0.049019	no	hypothetical protein OsI_03258
RD1_RD2_RD7_RD8	XLOC_003114	XLOC_003114	BGIOSGA004198	1:31168125-31169655	RD1-2	RD7-8	OK	19.4116	2.47954	-2.96878	-3.63522	5e-05	0.00197632	yes		TCONS_00003265	XLOC_003114	BGIOSGA004198	1:31168125-31169655	RD1-2	RD7-8	OK	19.4116	2.47954	-2.96878	-3.63522	5e-05	0.00200744	yes	hypothetical protein OsI_03259
RD1_RD2_RD7_RD8	XLOC_003182	XLOC_003182	BGIOSGA004242	1:31821018-31825218	RD1-2	RD7-8	OK	4.27482	0.31445	-3.76496	-3.42348	0.00225	0.035984	no		TCONS_00003335	XLOC_003182	BGIOSGA004242	1:31821018-31825218	RD1-2	RD7-8	OK	4.27482	0.31445	-3.76496	-3.42348	0.00225	0.0362629	no	hypothetical protein OsI_03341
RD1_RD2_RD7_RD8	XLOC_003194	XLOC_003194	BGIOSGA004250	1:31915082-31916944	RD1-2	RD7-8	OK	30.7965	6.13868	-2.32676	-2.81354	0.00075	0.0166889	no		TCONS_00003347	XLOC_003194	BGIOSGA004250	1:31915082-31916944	RD1-2	RD7-8	OK	30.7965	6.13868	-2.32676	-2.81354	0.00075	0.0168117	no	acidPPc domain-containing protein
RD1_RD2_RD7_RD8	XLOC_003232	XLOC_003232	BGIOSGA004269	1:32233061-32234318	RD1-2	RD7-8	OK	0.655542	7.33756	3.48454	3.1919	0.00315	0.0453479	no		TCONS_00003392	XLOC_003232	BGIOSGA004269	1:32233061-32234318	RD1-2	RD7-8	OK	0.655542	7.33756	3.48454	3.1919	0.00315	0.0455288	no	Protein kinase domain-containing protein
RD1_RD2_RD7_RD8	XLOC_003301	XLOC_003301	BGIOSGA004323	1:32858622-32859820	RD1-2	RD7-8	OK	54.6868	16.5429	-1.72499	-2.1074	0.00365	0.0499526	no		TCONS_00003464	XLOC_003301	BGIOSGA004323	1:32858622-32859820	RD1-2	RD7-8	OK	54.6868	16.5429	-1.72499	-2.1074	0.00365	0.0501861	no	glucan endo-1,3-beta-glucosidase GII
RD1_RD2_RD7_RD8	XLOC_003398	XLOC_003398	BGIOSGA004386	1:33625649-33625868	RD1-2	RD7-8	OK	0	112.664	inf	-nan	5e-05	0.00197632	yes		TCONS_00003562	XLOC_003398	BGIOSGA004386	1:33625649-33625868	RD1-2	RD7-8	OK	0	112.664	inf	-nan	5e-05	0.00200744	yes	hypothetical protein OsI_03603
RD1_RD2_RD7_RD8	XLOC_003402	XLOC_003402	BGIOSGA004390	1:33668198-33671743	RD1-2	RD7-8	OK	14.5259	4.7794	-1.60373	-2.18973	0.00315	0.0453479	no		TCONS_00003566	XLOC_003402	BGIOSGA004390	1:33668198-33671743	RD1-2	RD7-8	OK	14.5259	4.7794	-1.60373	-2.18973	0.00315	0.0455288	no	Uncharacterized protein
RD1_RD2_RD7_RD8	XLOC_003430	XLOC_003430	BGIOSGA004410	1:33891381-33892797	RD1-2	RD7-8	OK	2.09064	17.4111	3.05799	3.55845	5e-05	0.00197632	yes		TCONS_00003596	XLOC_003430	BGIOSGA004410	1:33891381-33892797	RD1-2	RD7-8	OK	2.09064	17.4111	3.05799	3.55845	5e-05	0.00200744	yes	hypothetical protein OsI_03646
RD1_RD2_RD7_RD8	XLOC_003457	XLOC_003457	BGIOSGA004431	1:34104911-34107844	RD1-2	RD7-8	OK	0	1.76912	inf	-nan	5e-05	0.00197632	yes		TCONS_00003624	XLOC_003457	BGIOSGA004431	1:34104911-34107844	RD1-2	RD7-8	OK	0	1.76912	inf	-nan	5e-05	0.00200744	yes	unknown protein
RD1_RD2_RD7_RD8	XLOC_003468	XLOC_003468	BGIOSGA004437	1:34209400-34212728	RD1-2	RD7-8	OK	62.9837	8.02217	-2.97292	-3.15923	0.00045	0.011687	no		TCONS_00003635	XLOC_003468	BGIOSGA004437	1:34209400-34212728	RD1-2	RD7-8	OK	62.9837	8.02217	-2.97292	-3.15923	0.00045	0.0117828	no	hypothetical protein OsI_03690
RD1_RD2_RD7_RD8	XLOC_003582	XLOC_003582	BGIOSGA004500	1:35352625-35360605	RD1-2	RD7-8	OK	18.9548	228.247	3.58997	4.31776	5e-05	0.00197632	yes		TCONS_00003755	XLOC_003582	BGIOSGA004500	1:35352625-35360605	RD1-2	RD7-8	OK	18.9548	228.247	3.58997	4.31776	5e-05	0.00200744	yes	glutelin type-A 1
RD1_RD2_RD7_RD8	XLOC_003601	XLOC_003601	BGIOSGA004510	1:35535344-35538565	RD1-2	RD7-8	OK	8.92027	37.4186	2.0686	2.91075	0.00015	0.00501596	yes		TCONS_00003774	XLOC_003601	BGIOSGA004510	1:35535344-35538565	RD1-2	RD7-8	OK	8.92027	37.4186	2.0686	2.91075	0.00015	0.00506551	yes	probable indole-3-acetic acid-amido synthetase GH3.2
RD1_RD2_RD7_RD8	XLOC_003621	XLOC_003621	BGIOSGA004523	1:35724518-35733018	RD1-2	RD7-8	OK	10.8106	32.4326	1.585	2.21587	0.00345	0.0484667	no		TCONS_00003794	XLOC_003621	BGIOSGA004523	1:35724518-35733018	RD1-2	RD7-8	OK	10.8106	32.4326	1.585	2.21587	0.00345	0.0486962	no	hypothetical protein OsI_03886
RD1_RD2_RD7_RD8	XLOC_003675	XLOC_003675	BGIOSGA004547	1:36114737-36116022	RD1-2	RD7-8	OK	0	2.17644	inf	-nan	0.00035	0.00972018	yes		TCONS_00003850	XLOC_003675	BGIOSGA004547	1:36114737-36116022	RD1-2	RD7-8	OK	0	2.17644	inf	-nan	0.00035	0.00978862	yes	hypothetical protein OsI_03939
RD1_RD2_RD7_RD8	XLOC_003711	XLOC_003711	BGIOSGA004570	1:36486190-36486832	RD1-2	RD7-8	OK	1.85074	85.0643	5.52238	5.4116	0.001	0.0203431	no		TCONS_00003889	XLOC_003711	BGIOSGA004570	1:36486190-36486832	RD1-2	RD7-8	OK	1.85074	85.0643	5.52238	5.4116	0.001	0.0205074	no	putative vacuolar protein sorting 28
RD1_RD2_RD7_RD8	XLOC_003718	XLOC_003718	BGIOSGA004575	1:36507536-36509123	RD1-2	RD7-8	OK	3.64681	0	-inf	-nan	5e-05	0.00197632	yes		TCONS_00003896	XLOC_003718	BGIOSGA004575	1:36507536-36509123	RD1-2	RD7-8	OK	3.64681	0	-inf	-nan	5e-05	0.00200744	yes	disease resistance protein RGA2 isoform X1
RD1_RD2_RD7_RD8	XLOC_003774	XLOC_003774	BGIOSGA004604	1:37110132-37110357	RD1-2	RD7-8	OK	9.21935	0	-inf	-nan	0.00085	0.0180665	no		TCONS_00003953	XLOC_003774	BGIOSGA004604	1:37110132-37110357	RD1-2	RD7-8	OK	9.21935	0	-inf	-nan	0.00085	0.0181954	no	---NA---
RD1_RD2_RD7_RD8	XLOC_003828	XLOC_003828	BGIOSGA004644	1:37552353-37555826	RD1-2	RD7-8	OK	0.938132	13.2249	3.81733	3.80314	0.00025	0.00762437	yes		TCONS_00004009	XLOC_003828	BGIOSGA004644	1:37552353-37555826	RD1-2	RD7-8	OK	0.938132	13.2249	3.81733	3.80314	0.00025	0.00765551	yes	unnamed protein product
RD1_RD2_RD7_RD8	XLOC_003890	XLOC_003890	MIR821	1:38221176-38221380	RD1-2	RD7-8	OK	0	16.5918	inf	-nan	0.00365	0.0499526	no		TCONS_00004075	XLOC_003890	MIR821	1:38221176-38221380	RD1-2	RD7-8	OK	0	16.5918	inf	-nan	0.00365	0.0501861	no	-
RD1_RD2_RD7_RD8	XLOC_003941	XLOC_003941	BGIOSGA004714	1:38668905-38673196	RD1-2	RD7-8	OK	8.42714	26.4918	1.65243	2.40195	0.001	0.0203431	no		TCONS_00004127	XLOC_003941	BGIOSGA004714	1:38668905-38673196	RD1-2	RD7-8	OK	8.42714	26.4918	1.65243	2.40195	0.001	0.0205074	no	CBL-interacting protein kinase 11
RD1_RD2_RD7_RD8	XLOC_003952	XLOC_003952	BGIOSGA004721	1:38752841-38753332	RD1-2	RD7-8	OK	8.78482	100.729	3.51933	3.21473	0.0035	0.0487889	no		TCONS_00004138	XLOC_003952	BGIOSGA004721	1:38752841-38753332	RD1-2	RD7-8	OK	8.78482	100.729	3.51933	3.21473	0.0035	0.049019	no	HMA domain-containing protein
RD1_RD2_RD7_RD8	XLOC_003953	XLOC_003953	BGIOSGA004722	1:38765038-38767213	RD1-2	RD7-8	OK	29.1988	4.98824	-2.54931	-2.67755	0.0003	0.00874951	yes		TCONS_00004139	XLOC_003953	BGIOSGA004722	1:38765038-38767213	RD1-2	RD7-8	OK	29.1988	4.98824	-2.54931	-2.67755	0.0003	0.00881317	yes	RecName: Full=WRKY transcription factor WRKY24; Short=OsWRKY24
RD1_RD2_RD7_RD8	XLOC_003976	XLOC_003976	BGIOSGA004735	1:38954393-38959813	RD1-2	RD7-8	OK	21.5271	4.43589	-2.27886	-2.68995	0.00035	0.00972018	yes		TCONS_00004163	XLOC_003976	BGIOSGA004735	1:38954393-38959813	RD1-2	RD7-8	OK	21.5271	4.43589	-2.27886	-2.68995	0.00035	0.00978862	yes	protein ESKIMO 1 isoform X2
RD1_RD2_RD7_RD8	XLOC_004006	XLOC_004006	BGIOSGA004753	1:39273427-39273739	RD1-2	RD7-8	OK	58.7267	449.803	2.9372	4.11543	5e-05	0.00197632	yes		TCONS_00004194	XLOC_004006	BGIOSGA004753	1:39273427-39273739	RD1-2	RD7-8	OK	58.7267	449.803	2.9372	4.11543	5e-05	0.00200744	yes	Histone H
RD1_RD2_RD7_RD8	XLOC_004031	XLOC_004031	BGIOSGA004771	1:39481836-39484756	RD1-2	RD7-8	OK	28.1198	257.905	3.19718	4.28363	5e-05	0.00197632	yes		TCONS_00004220	XLOC_004031	BGIOSGA004771	1:39481836-39484756	RD1-2	RD7-8	OK	28.1198	257.905	3.19718	4.28363	5e-05	0.00200744	yes	putative HSP70
RD1_RD2_RD7_RD8	XLOC_004040	XLOC_004040	ERG1	1:39557154-39558263	RD1-2	RD7-8	OK	44.4045	6.51831	-2.76814	-2.65166	0.0004	0.0107126	no		TCONS_00004229	XLOC_004040	ERG1	1:39557154-39558263	RD1-2	RD7-8	OK	44.4045	6.51831	-2.76814	-2.65166	0.0004	0.0107863	no	RecName: Full=Elicitor-responsive protein 1; AltName: Full=17 kDa phloem protein; AltName: Full=Fungal elicitor immediate early-responsive gene 1 protein; Short=FIERG1; AltName: Full=Rpp17
RD1_RD2_RD7_RD8	XLOC_004159	XLOC_004159	BGIOSGA004841	1:40720576-40721467	RD1-2	RD7-8	OK	61.9971	9.71762	-2.67352	-3.32381	5e-05	0.00197632	yes		TCONS_00004352	XLOC_004159	BGIOSGA004841	1:40720576-40721467	RD1-2	RD7-8	OK	61.9971	9.71762	-2.67352	-3.32381	5e-05	0.00200744	yes	basic class III chitinase OsChib3b
RD1_RD2_RD7_RD8	XLOC_004160	XLOC_004160	BGIOSGA004842	1:40722400-40722889	RD1-2	RD7-8	OK	49.7737	295.966	2.57198	3.52481	5e-05	0.00197632	yes		TCONS_00004353	XLOC_004160	BGIOSGA004842	1:40722400-40722889	RD1-2	RD7-8	OK	49.7737	295.966	2.57198	3.52481	5e-05	0.00200744	yes	putative ferredoxin
RD1_RD2_RD7_RD8	XLOC_004161	XLOC_004161	BGIOSGA004843	1:40739738-40742751	RD1-2	RD7-8	OK	2.00141	9.10215	2.18519	2.44646	0.00225	0.035984	no		TCONS_00004354	XLOC_004161	BGIOSGA004843	1:40739738-40742751	RD1-2	RD7-8	OK	2.00141	9.10215	2.18519	2.44646	0.00225	0.0362629	no	hypothetical protein OsI_04517
RD1_RD2_RD7_RD8	XLOC_004187	XLOC_004187	BGIOSGA004863	1:41056789-41057272	RD1-2	RD7-8	OK	16.7144	170.919	3.35414	4.26422	5e-05	0.00197632	yes		TCONS_00004380	XLOC_004187	BGIOSGA004863	1:41056789-41057272	RD1-2	RD7-8	OK	16.7144	170.919	3.35414	4.26422	5e-05	0.00200744	yes	hypothetical protein OsI_04556
RD1_RD2_RD7_RD8	XLOC_004219	XLOC_004219	BGIOSGA004890	1:41352623-41354871	RD1-2	RD7-8	OK	196.271	16.8728	-3.54008	-4.83579	5e-05	0.00197632	yes		TCONS_00004415	XLOC_004219	BGIOSGA004890	1:41352623-41354871	RD1-2	RD7-8	OK	196.271	16.8728	-3.54008	-4.83579	5e-05	0.00200744	yes	hypothetical protein BRADI_2g56347v3
RD1_RD2_RD7_RD8	XLOC_004240	XLOC_004240	BGIOSGA004902	1:41531791-41532737	RD1-2	RD7-8	OK	11.5033	39.2896	1.7721	2.52919	0.00055	0.0136734	no		TCONS_00004439	XLOC_004240	BGIOSGA004902	1:41531791-41532737	RD1-2	RD7-8	OK	11.5033	39.2896	1.7721	2.52919	0.00055	0.0138012	no	Transcription repressor MYB4
RD1_RD2_RD7_RD8	XLOC_004259	XLOC_004259	BGIOSGA004915	1:41719613-41723472	RD1-2	RD7-8	OK	16.1477	3.51355	-2.20033	-3.04635	5e-05	0.00197632	yes		TCONS_00004458	XLOC_004259	BGIOSGA004915	1:41719613-41723472	RD1-2	RD7-8	OK	16.1477	3.51355	-2.20033	-3.04635	5e-05	0.00200744	yes	hypothetical protein OsI_04648
RD1_RD2_RD7_RD8	XLOC_004275	XLOC_004275	BGIOSGA004923	1:41880258-41883464	RD1-2	RD7-8	OK	91.0381	16.7462	-2.44264	-3.52744	5e-05	0.00197632	yes		TCONS_00004475	XLOC_004275	BGIOSGA004923	1:41880258-41883464	RD1-2	RD7-8	OK	91.0381	16.7462	-2.44264	-3.52744	5e-05	0.00200744	yes	hypothetical protein OsI_04670
RD1_RD2_RD7_RD8	XLOC_004341	XLOC_004341	BGIOSGA004963	1:42418078-42420229	RD1-2	RD7-8	OK	3.09807	16.1676	2.38367	2.7937	0.0014	0.0258276	no		TCONS_00004542	XLOC_004341	BGIOSGA004963	1:42418078-42420229	RD1-2	RD7-8	OK	3.09807	16.1676	2.38367	2.7937	0.0014	0.025969	no	hypothetical protein OsI_04735
RD1_RD2_RD7_RD8	XLOC_004376	XLOC_004376	BGIOSGA004986	1:42741996-42744180	RD1-2	RD7-8	OK	106.963	22.182	-2.26965	-3.08906	0.0001	0.0035833	yes		TCONS_00004579	XLOC_004376	BGIOSGA004986	1:42741996-42744180	RD1-2	RD7-8	OK	106.963	22.182	-2.26965	-3.08906	0.0001	0.00362791	yes	Os01g0898800
RD1_RD2_RD7_RD8	XLOC_004407	XLOC_004407	BGIOSGA005004	1:43082034-43082517	RD1-2	RD7-8	OK	0	2.82713	inf	-nan	0.0006	0.0144385	no		TCONS_00004610	XLOC_004407	BGIOSGA005004	1:43082034-43082517	RD1-2	RD7-8	OK	0	2.82713	inf	-nan	0.0006	0.0146094	no	hypothetical protein OsI_04832
RD1_RD2_RD7_RD8	XLOC_004471	XLOC_004471	BGIOSGA005049	1:43761422-43761977	RD1-2	RD7-8	OK	100.943	15.4223	-2.71045	-3.67566	5e-05	0.00197632	yes		TCONS_00004676	XLOC_004471	BGIOSGA005049	1:43761422-43761977	RD1-2	RD7-8	OK	100.943	15.4223	-2.71045	-3.67566	5e-05	0.00200744	yes	hypothetical protein OsI_04926
RD1_RD2_RD7_RD8	XLOC_004580	XLOC_004580	BGIOSGA005103	1:44649981-44655777	RD1-2	RD7-8	OK	27.8819	8.6048	-1.69612	-2.51248	0.00065	0.0153547	no		TCONS_00004794	XLOC_004580	BGIOSGA005103	1:44649981-44655777	RD1-2	RD7-8	OK	27.8819	8.6048	-1.69612	-2.51248	0.00065	0.0155544	no	unknown protein
RD1_RD2_RD7_RD8	XLOC_004663	XLOC_004663	BGIOSGA005140	1:45273182-45275216	RD1-2	RD7-8	OK	8.77752	26.2684	1.58144	2.28764	0.0019	0.0320652	no		TCONS_00004879	XLOC_004663	BGIOSGA005140	1:45273182-45275216	RD1-2	RD7-8	OK	8.77752	26.2684	1.58144	2.28764	0.0019	0.0322322	no	cytokinin dehydrogenase 4
RD1_RD2_RD7_RD8	XLOC_004674	XLOC_004674	SR2	1:45497102-45497717	RD1-2	RD7-8	OK	55.2653	16.3188	-1.75983	-2.33428	0.0016	0.0283563	no		TCONS_00004890	XLOC_004674	SR2	1:45497102-45497717	RD1-2	RD7-8	OK	55.2653	16.3188	-1.75983	-2.33428	0.0016	0.0285644	no	-
RD1_RD2_RD7_RD8	XLOC_004803	XLOC_004803	BGIOSGA005235	1:46540044-46541035	RD1-2	RD7-8	OK	118.444	728.569	2.62086	3.45875	5e-05	0.00197632	yes		TCONS_00005026	XLOC_004803	BGIOSGA005235	1:46540044-46541035	RD1-2	RD7-8	OK	118.444	728.569	2.62086	3.45875	5e-05	0.00200744	yes	hypothetical protein OsI_05322
RD1_RD2_RD7_RD8	XLOC_004862	XLOC_004862	BGIOSGA005278	1:47070024-47070443	RD1-2	RD7-8	OK	160.907	692.189	2.10494	2.74015	0.0002	0.00641424	yes		TCONS_00005089	XLOC_004862	BGIOSGA005278	1:47070024-47070443	RD1-2	RD7-8	OK	160.907	692.189	2.10494	2.741	0.00025	0.00765551	yes	---NA---
RD1_RD2_RD7_RD8	XLOC_004862	XLOC_004862	BGIOSGA005278	1:47070024-47070443	RD1-2	RD7-8	OK	160.907	692.189	2.10494	2.74015	0.0002	0.00641424	yes		TCONS_00005090	XLOC_004862	-	1:47070024-47070443	RD1-2	RD7-8	NOTEST	0	0	0	0	1	1	no	---NA---
RD1_RD2_RD7_RD8	XLOC_004916	XLOC_004916	BGIOSGA002551	1:405946-407051	RD1-2	RD7-8	OK	10.2945	227.361	4.46504	4.68735	5e-05	0.00197632	yes		TCONS_00005144	XLOC_004916	BGIOSGA002551	1:405946-407051	RD1-2	RD7-8	OK	10.2945	227.361	4.46504	4.68735	5e-05	0.00200744	yes	isoflavone reductase homolog IRL
RD1_RD2_RD7_RD8	XLOC_004927	XLOC_004927	BGIOSGA002543	1:525320-529050	RD1-2	RD7-8	OK	29.247	8.17919	-1.83826	-2.79055	0.0001	0.0035833	yes		TCONS_00005157	XLOC_004927	BGIOSGA002543	1:525320-529050	RD1-2	RD7-8	OK	29.247	8.17919	-1.83826	-2.79055	0.0001	0.00362791	yes	hypothetical protein OsI_00074
RD1_RD2_RD7_RD8	XLOC_004942	XLOC_004942	BGIOSGA002532	1:756898-757435	RD1-2	RD7-8	OK	50.2506	13.1261	-1.93671	-2.39781	0.0012	0.0232568	no		TCONS_00005173	XLOC_004942	BGIOSGA002532	1:756898-757435	RD1-2	RD7-8	OK	50.2506	13.1261	-1.93671	-2.39781	0.0012	0.0233877	no	hypothetical protein OsI_00102
RD1_RD2_RD7_RD8	XLOC_004960	XLOC_004960	BGIOSGA002523	1:927022-927376	RD1-2	RD7-8	OK	0	4.27994	inf	-nan	0.0001	0.0035833	yes		TCONS_00005191	XLOC_004960	BGIOSGA002523	1:927022-927376	RD1-2	RD7-8	OK	0	4.27994	inf	-nan	0.0001	0.00362791	yes	hypothetical protein OsI_00125
RD1_RD2_RD7_RD8	XLOC_004962	XLOC_004962	BGIOSGA002521	1:932697-933030	RD1-2	RD7-8	OK	21.487	0	-inf	-nan	5e-05	0.00197632	yes		TCONS_00005193	XLOC_004962	BGIOSGA002521	1:932697-933030	RD1-2	RD7-8	OK	21.487	0	-inf	-nan	5e-05	0.00200744	yes	hypothetical protein OsI_00127
RD1_RD2_RD7_RD8	XLOC_004963	XLOC_004963	BGIOSGA002520	1:939808-940582	RD1-2	RD7-8	OK	6.22735	0	-inf	-nan	5e-05	0.00197632	yes		TCONS_00005194	XLOC_004963	BGIOSGA002520	1:939808-940582	RD1-2	RD7-8	OK	6.22735	0	-inf	-nan	5e-05	0.00200744	yes	hypothetical protein OsI_00128
RD1_RD2_RD7_RD8	XLOC_004964	XLOC_004964	BGIOSGA002519	1:942920-950158	RD1-2	RD7-8	OK	8.46217	0	-inf	-nan	5e-05	0.00197632	yes		TCONS_00005195	XLOC_004964	BGIOSGA002519	1:942920-950158	RD1-2	RD7-8	OK	8.46217	0	-inf	-nan	5e-05	0.00200744	yes	putative rust resistance kinase Lr10
RD1_RD2_RD7_RD8	XLOC_004975	XLOC_004975	BGIOSGA002512	1:1030331-1032565	RD1-2	RD7-8	OK	20.0539	1.42443	-3.81543	-4.00064	0.0004	0.0107126	no		TCONS_00005206	XLOC_004975	BGIOSGA002512	1:1030331-1032565	RD1-2	RD7-8	OK	20.0539	1.42443	-3.81543	-4.00064	0.0004	0.0107863	no	Uncharacterized protein
RD1_RD2_RD7_RD8	XLOC_005035	XLOC_005035	BGIOSGA002483	1:1642255-1642816	RD1-2	RD7-8	OK	4.18293	39.4313	3.23675	3.33934	0.0004	0.0107126	no		TCONS_00005270	XLOC_005035	BGIOSGA002483	1:1642255-1642816	RD1-2	RD7-8	OK	4.18293	39.4313	3.23675	3.33934	0.0004	0.0107863	no	putative Bowman Birk trypsin inhibitor
RD1_RD2_RD7_RD8	XLOC_005042	XLOC_005042	BGIOSGA002477	1:1667937-1668483	RD1-2	RD7-8	OK	3.41014	28.6536	3.07081	3.30826	0.00075	0.0166889	no		TCONS_00005277	XLOC_005042	BGIOSGA002477	1:1667937-1668483	RD1-2	RD7-8	OK	3.41014	28.6536	3.07081	3.30826	0.00075	0.0168117	no	putative Bowman Birk trypsin inhibitor
RD1_RD2_RD7_RD8	XLOC_005051	XLOC_005051	BGIOSGA002471	1:1796807-1799987	RD1-2	RD7-8	OK	40.5727	8.60213	-2.23774	-3.15054	5e-05	0.00197632	yes		TCONS_00005287	XLOC_005051	BGIOSGA002471	1:1796807-1799987	RD1-2	RD7-8	OK	40.5727	8.60213	-2.23774	-3.15054	5e-05	0.00200744	yes	hypothetical protein OsI_00223
RD1_RD2_RD7_RD8	XLOC_005095	XLOC_005095	BGIOSGA002444	1:2299295-2299748	RD1-2	RD7-8	OK	0	2.61452	inf	-nan	0.00035	0.00972018	yes		TCONS_00005331	XLOC_005095	BGIOSGA002444	1:2299295-2299748	RD1-2	RD7-8	OK	0	2.61452	inf	-nan	0.00035	0.00978862	yes	16.9 kDa heat shock protein
RD1_RD2_RD7_RD8	XLOC_005180	XLOC_005180	BGIOSGA002390	1:3155605-3158928	RD1-2	RD7-8	OK	0.174891	4.09962	4.55096	3.87076	0.00295	0.043334	no		TCONS_00005421	XLOC_005180	BGIOSGA002390	1:3155605-3158928	RD1-2	RD7-8	OK	0.174891	4.09962	4.55096	3.87076	0.00295	0.0435083	no	hypothetical protein OsI_00407
RD1_RD2_RD7_RD8	XLOC_005181	XLOC_005181	BGIOSGA002389	1:3160508-3161953	RD1-2	RD7-8	OK	204.597	2223.15	3.44174	4.51378	5e-05	0.00197632	yes		TCONS_00005422	XLOC_005181	BGIOSGA002389	1:3160508-3161953	RD1-2	RD7-8	OK	204.597	2223.15	3.44174	4.51378	5e-05	0.00200744	yes	hypothetical protein EJB05_31543
RD1_RD2_RD7_RD8	XLOC_005203	XLOC_005203	H2B.10	1:3299340-3299802	RD1-2	RD7-8	OK	6.45836	67.0293	3.37555	4.11082	5e-05	0.00197632	yes		TCONS_00005447	XLOC_005203	H2B.10	1:3299340-3299802	RD1-2	RD7-8	OK	6.45836	67.0293	3.37555	4.11082	5e-05	0.00200744	yes	RecName: Full=Histone H2B.10
RD1_RD2_RD7_RD8	XLOC_005204	XLOC_005204	H2B.8	1:3310689-3311151	RD1-2	RD7-8	OK	119.857	317.639	1.40607	2.05428	0.00345	0.0484667	no		TCONS_00005448	XLOC_005204	H2B.8	1:3310689-3311151	RD1-2	RD7-8	OK	119.857	317.639	1.40607	2.05428	0.00345	0.0486962	no	RecName: Full=Histone H2B.8
RD1_RD2_RD7_RD8	XLOC_005205	XLOC_005205	H2B.7	1:3318821-3319283	RD1-2	RD7-8	OK	87.1853	321.624	1.88322	2.81162	0.0001	0.0035833	yes		TCONS_00005449	XLOC_005205	H2B.7	1:3318821-3319283	RD1-2	RD7-8	OK	87.1853	321.624	1.88322	2.81162	0.0001	0.00362791	yes	RecName: Full=Histone H2B.10
RD1_RD2_RD7_RD8	XLOC_005207	XLOC_005207	H2B.6	1:3331201-3331663	RD1-2	RD7-8	OK	235.983	727.266	1.6238	2.31167	0.00185	0.0313977	no		TCONS_00005451	XLOC_005207	H2B.6	1:3331201-3331663	RD1-2	RD7-8	OK	235.983	727.266	1.6238	2.31167	0.00185	0.0315618	no	RecName: Full=Histone H2B.8
RD1_RD2_RD7_RD8	XLOC_005353	XLOC_005353	BGIOSGA002278	1:4352911-4358087	RD1-2	RD7-8	OK	6.17996	0.89764	-2.78339	-3.02352	5e-05	0.00197632	yes		TCONS_00005605	XLOC_005353	BGIOSGA002278	1:4352911-4358087	RD1-2	RD7-8	OK	6.17996	0.89764	-2.78339	-3.02352	5e-05	0.00200744	yes	unnamed protein product
RD1_RD2_RD7_RD8	XLOC_005357	XLOC_005357	BGIOSGA002275	1:4382652-4384158	RD1-2	RD7-8	OK	22.5908	4.20843	-2.42438	-3.24026	0.0003	0.00874951	yes		TCONS_00005610	XLOC_005357	BGIOSGA002275	1:4382652-4384158	RD1-2	RD7-8	OK	22.5908	4.20843	-2.42438	-3.24026	0.0003	0.00881317	yes	hypothetical protein OsI_00614
RD1_RD2_RD7_RD8	XLOC_005366	XLOC_005366	BGIOSGA002270	1:4472833-4474066	RD1-2	RD7-8	OK	7.48696	52.5706	2.81181	4.00472	5e-05	0.00197632	yes		TCONS_00005621	XLOC_005366	BGIOSGA002270	1:4472833-4474066	RD1-2	RD7-8	OK	7.48696	52.5706	2.81181	4.00472	5e-05	0.00200744	yes	GA 3beta-hydroxylase
RD1_RD2_RD7_RD8	XLOC_005372	XLOC_005372	BGIOSGA002265	1:4529094-4534425	RD1-2	RD7-8	OK	17.3636	5.88219	-1.56164	-2.16203	0.00275	0.0412706	no		TCONS_00005627	XLOC_005372	BGIOSGA002265	1:4529094-4534425	RD1-2	RD7-8	OK	17.3636	5.88219	-1.56164	-2.16203	0.00275	0.0414727	no	Os01g0178000, partial
RD1_RD2_RD7_RD8	XLOC_005457	XLOC_005457	BGIOSGA002215	1:5350358-5351895	RD1-2	RD7-8	OK	19.1711	53.0962	1.46968	2.14792	0.00245	0.038299	no		TCONS_00005715	XLOC_005457	BGIOSGA002215	1:5350358-5351895	RD1-2	RD7-8	OK	19.1711	53.0962	1.46968	2.14792	0.00245	0.0385576	no	hypothetical protein OsI_00735
RD1_RD2_RD7_RD8	XLOC_005473	XLOC_005473	BGIOSGA002207	1:5446645-5450887	RD1-2	RD7-8	OK	14.0987	2.67958	-2.39548	-2.86843	0.0004	0.0107126	no		TCONS_00005733	XLOC_005473	BGIOSGA002207	1:5446645-5450887	RD1-2	RD7-8	OK	14.0987	2.67958	-2.39548	-2.86843	0.0004	0.0107863	no	hypothetical protein OsJ_00725
RD1_RD2_RD7_RD8	XLOC_005502	XLOC_005502	BGIOSGA002193	1:5706844-5723276	RD1-2	RD7-8	OK	0.279656	1.53864	2.45993	2.50583	0.00365	0.0499526	no		TCONS_00005763	XLOC_005502	BGIOSGA002193	1:5706844-5723276	RD1-2	RD7-8	OK	0.279656	1.53864	2.45993	2.50583	0.00365	0.0501861	no	hypothetical protein OsI_00773
RD1_RD2_RD7_RD8	XLOC_005509	XLOC_005509	BGIOSGA002188	1:5799769-5800375	RD1-2	RD7-8	OK	1.38709	17.2487	3.63635	3.23577	0.00365	0.0499526	no		TCONS_00005770	XLOC_005509	BGIOSGA002188	1:5799769-5800375	RD1-2	RD7-8	OK	1.38709	17.2487	3.63635	3.23577	0.00365	0.0501861	no	Uncharacterized protein
RD1_RD2_RD7_RD8	XLOC_005517	XLOC_005517	BGIOSGA002182	1:5909476-5911680	RD1-2	RD7-8	OK	227.607	44.5423	-2.3533	-3.13684	5e-05	0.00197632	yes		TCONS_00005778	XLOC_005517	BGIOSGA002182	1:5909476-5911680	RD1-2	RD7-8	OK	227.607	44.5423	-2.3533	-3.13684	5e-05	0.00200744	yes	hypothetical protein OsI_00793
RD1_RD2_RD7_RD8	XLOC_005589	XLOC_005589	BGIOSGA002145	1:6451687-6452499	RD1-2	RD7-8	OK	516.699	1849.19	1.8395	2.30921	0.0024	0.0377466	no		TCONS_00005852	XLOC_005589	BGIOSGA002145	1:6451687-6452499	RD1-2	RD7-8	OK	516.699	1849.19	1.8395	2.30921	0.0024	0.0380025	no	putative heme binding protein 2
RD1_RD2_RD7_RD8	XLOC_005616	XLOC_005616	BGIOSGA002127	1:6689628-6691695	RD1-2	RD7-8	OK	12.5681	42.7528	1.76626	2.40617	0.00175	0.0300114	no		TCONS_00005879	XLOC_005616	BGIOSGA002127	1:6689628-6691695	RD1-2	RD7-8	OK	12.5681	42.7528	1.76626	2.40617	0.00175	0.0301691	no	GDSL-motif lipase/hydrolase protein-like
RD1_RD2_RD7_RD8	XLOC_005667	XLOC_005667	BGIOSGA002104	1:7185488-7185752	RD1-2	RD7-8	OK	388.605	79.8377	-2.28316	-2.97665	5e-05	0.00197632	yes		TCONS_00005931	XLOC_005667	BGIOSGA002104	1:7185488-7185752	RD1-2	RD7-8	OK	388.605	79.8377	-2.28316	-2.97665	5e-05	0.00200744	yes	uncharacterized protein LOC4326700
RD1_RD2_RD7_RD8	XLOC_005691	XLOC_005691	BGIOSGA002092	1:7377965-7380130	RD1-2	RD7-8	OK	9.43551	1.6536	-2.51249	-2.63049	0.003	0.0438185	no		TCONS_00005956	XLOC_005691	BGIOSGA002092	1:7377965-7380130	RD1-2	RD7-8	OK	9.43551	1.6536	-2.51249	-2.63049	0.003	0.0439943	no	hypothetical protein OsI_00970
RD1_RD2_RD7_RD8	XLOC_005872	XLOC_005872	BGIOSGA001989	1:9002520-9003946	RD1-2	RD7-8	OK	1.69683	0	-inf	-nan	5e-05	0.00197632	yes		TCONS_00006144	XLOC_005872	BGIOSGA001989	1:9002520-9003946	RD1-2	RD7-8	OK	1.69683	0	-inf	-nan	5e-05	0.00200744	yes	hypothetical protein OsJ_04058
RD1_RD2_RD7_RD8	XLOC_006040	XLOC_006040	BGIOSGA001896	1:10648429-10648885	RD1-2	RD7-8	OK	27.0743	96.7468	1.83729	2.5767	0.00055	0.0136734	no		TCONS_00006321	XLOC_006040	BGIOSGA001896	1:10648429-10648885	RD1-2	RD7-8	OK	27.0743	96.7468	1.83729	2.5767	0.00055	0.0138012	no	hypothetical protein OsI_01384
RD1_RD2_RD7_RD8	XLOC_006088	XLOC_006088	BGIOSGA001873	1:11181174-11185413	RD1-2	RD7-8	OK	6.91792	21.4701	1.63392	2.20254	0.00175	0.0300114	no		TCONS_00006371	XLOC_006088	BGIOSGA001873	1:11181174-11185413	RD1-2	RD7-8	OK	6.91792	21.4701	1.63392	2.20254	0.00175	0.0301691	no	CSC1-like protein RXW8
RD1_RD2_RD7_RD8	XLOC_006092	XLOC_006092	BGIOSGA001870	1:11249601-11254318	RD1-2	RD7-8	OK	4.63319	21.1408	2.18995	3.13104	5e-05	0.00197632	yes		TCONS_00006375	XLOC_006092	BGIOSGA001870	1:11249601-11254318	RD1-2	RD7-8	OK	4.63319	21.1408	2.18995	3.13104	5e-05	0.00200744	yes	Os01g0286100, partial
RD1_RD2_RD7_RD8	XLOC_006191	XLOC_006191	BGIOSGA001815	1:12190891-12194236	RD1-2	RD7-8	OK	2.56528	10.1087	1.97841	2.53183	0.0018	0.0306647	no		TCONS_00006480	XLOC_006191	BGIOSGA001815	1:12190891-12194236	RD1-2	RD7-8	OK	2.56528	10.1087	1.97841	2.53183	0.0018	0.0308252	no	UPF0481 protein At3g47200 isoform X1
RD1_RD2_RD7_RD8	XLOC_006377	XLOC_006377	BGIOSGA001732	1:14495280-14495526	RD1-2	RD7-8	OK	7.16252	0	-inf	-nan	0.0003	0.00874951	yes		TCONS_00006670	XLOC_006377	BGIOSGA001732	1:14495280-14495526	RD1-2	RD7-8	OK	7.16252	0	-inf	-nan	0.0003	0.00881317	yes	hypothetical protein OsI_01738
RD1_RD2_RD7_RD8	XLOC_006492	XLOC_006492	BGIOSGA001685	1:15841069-15845798	RD1-2	RD7-8	OK	11.1927	52.7757	2.23731	3.19192	5e-05	0.00197632	yes		TCONS_00006798	XLOC_006492	BGIOSGA001685	1:15841069-15845798	RD1-2	RD7-8	OK	11.1927	52.7757	2.23731	3.19192	5e-05	0.00200744	yes	hypothetical protein OsI_01854
RD1_RD2_RD7_RD8	XLOC_006851	XLOC_006851	BGIOSGA001524	1:20476037-20478378	RD1-2	RD7-8	OK	0	12.3156	inf	-nan	5e-05	0.00197632	yes		TCONS_00007168	XLOC_006851	BGIOSGA001524	1:20476037-20478378	RD1-2	RD7-8	OK	0	12.3156	inf	-nan	5e-05	0.00200744	yes	hypothetical protein OsJ_07776
RD1_RD2_RD7_RD8	XLOC_006866	XLOC_006866	BGIOSGA001517	1:20729473-20731146	RD1-2	RD7-8	OK	8.70291	0	-inf	-nan	5e-05	0.00197632	yes		TCONS_00007184	XLOC_006866	BGIOSGA001517	1:20729473-20731146	RD1-2	RD7-8	OK	8.70291	0	-inf	-nan	5e-05	0.00200744	yes	hypothetical protein OsI_02209
RD1_RD2_RD7_RD8	XLOC_007155	XLOC_007155	BGIOSGA001375	1:24199119-24201195	RD1-2	RD7-8	OK	5.70278	1.3618	-2.06615	-2.31724	0.00305	0.044369	no		TCONS_00007484	XLOC_007155	BGIOSGA001375	1:24199119-24201195	RD1-2	RD7-8	OK	5.70278	1.3618	-2.06615	-2.31724	0.00305	0.0445468	no	IQ domain-containing protein IQM1
RD1_RD2_RD7_RD8	XLOC_007352	XLOC_007352	BGIOSGA001286	1:26230948-26233599	RD1-2	RD7-8	OK	31.8941	2.88485	-3.46672	-4.41048	5e-05	0.00197632	yes		TCONS_00007701	XLOC_007352	BGIOSGA001286	1:26230948-26233599	RD1-2	RD7-8	OK	31.8941	2.88485	-3.46672	-4.41048	5e-05	0.00200744	yes	Os01g0598900
RD1_RD2_RD7_RD8	XLOC_007380	XLOC_007380	BGIOSGA001265	1:26469856-26471055	RD1-2	RD7-8	OK	3.05836	14.9223	2.28664	2.65326	0.00075	0.0166889	no		TCONS_00007729	XLOC_007380	BGIOSGA001265	1:26469856-26471055	RD1-2	RD7-8	OK	3.05836	14.9223	2.28664	2.65326	0.00075	0.0168117	no	hypothetical protein OsI_02737
RD1_RD2_RD7_RD8	XLOC_007381	XLOC_007381	BGIOSGA001264	1:26477197-26477956	RD1-2	RD7-8	OK	105.788	36.8494	-1.52147	-2.18147	0.0026	0.039985	no		TCONS_00007730	XLOC_007381	BGIOSGA001264	1:26477197-26477956	RD1-2	RD7-8	OK	105.788	36.8494	-1.52147	-2.18147	0.0026	0.0401832	no	hypothetical protein OsI_02738
RD1_RD2_RD7_RD8	XLOC_007382	XLOC_007382	BGIOSGA001263	1:26478934-26480191	RD1-2	RD7-8	OK	26.5594	6.73156	-1.98021	-2.55816	0.0012	0.0232568	no		TCONS_00007731	XLOC_007382	BGIOSGA001263	1:26478934-26480191	RD1-2	RD7-8	OK	26.5594	6.73156	-1.98021	-2.55816	0.0012	0.0233877	no	hypothetical protein OsI_02739
RD1_RD2_RD7_RD8	XLOC_007553	XLOC_007553	BGIOSGA001164	1:28437114-28437426	RD1-2	RD7-8	OK	0	3.89927	inf	-nan	0.001	0.0203431	no		TCONS_00007907	XLOC_007553	BGIOSGA001164	1:28437114-28437426	RD1-2	RD7-8	OK	0	3.89927	inf	-nan	0.001	0.0205074	no	hypothetical protein OsI_02963
RD1_RD2_RD7_RD8	XLOC_007877	XLOC_007877	BGIOSGA000987	1:31878686-31879477	RD1-2	RD7-8	OK	4.58663	24.2682	2.40356	2.906	0.0003	0.00874951	yes		TCONS_00008251	XLOC_007877	BGIOSGA000987	1:31878686-31879477	RD1-2	RD7-8	OK	4.58663	24.2682	2.40356	2.906	0.0003	0.00881317	yes	hypothetical protein OsI_03349
RD1_RD2_RD7_RD8	XLOC_007903	XLOC_007903	BGIOSGA000971	1:32097823-32104484	RD1-2	RD7-8	OK	41.86	5.62642	-2.89528	-2.86536	0.0005	0.0126751	no		TCONS_00008278	XLOC_007903	BGIOSGA000971	1:32097823-32104484	RD1-2	RD7-8	OK	41.86	5.62642	-2.89528	-2.86536	0.0005	0.0127772	no	ABC transporter B family member 5 isoform X1
RD1_RD2_RD7_RD8	XLOC_008069	XLOC_008069	BGIOSGA000883	1:33613195-33617375	RD1-2	RD7-8	OK	23.7356	4.30204	-2.46396	-3.27161	5e-05	0.00197632	yes		TCONS_00008447	XLOC_008069	BGIOSGA000883	1:33613195-33617375	RD1-2	RD7-8	OK	23.7356	4.30204	-2.46396	-3.27161	5e-05	0.00200744	yes	hypothetical protein OsI_03601
RD1_RD2_RD7_RD8	XLOC_008239	XLOC_008239	MIR821	1:35270999-35271169	RD1-2	RD7-8	OK	26.4871	0	-inf	-nan	5e-05	0.00197632	yes		TCONS_00008626	XLOC_008239	MIR821	1:35270999-35271169	RD1-2	RD7-8	OK	26.4871	0	-inf	-nan	5e-05	0.00200744	yes	-
RD1_RD2_RD7_RD8	XLOC_008273	XLOC_008273	BGIOSGA000764	1:35486297-35488558	RD1-2	RD7-8	OK	23.4745	6.88778	-1.76899	-2.53415	0.0011	0.0219319	no		TCONS_00008661	XLOC_008273	BGIOSGA000764	1:35486297-35488558	RD1-2	RD7-8	OK	23.4745	6.88778	-1.76899	-2.53415	0.0011	0.0220819	no	hypothetical protein OsI_03852
RD1_RD2_RD7_RD8	XLOC_008442	XLOC_008442	BGIOSGA000664	1:36991833-36992779	RD1-2	RD7-8	OK	0	1.29353	inf	-nan	0.0008	0.0173516	no		TCONS_00008840	XLOC_008442	BGIOSGA000664	1:36991833-36992779	RD1-2	RD7-8	OK	0	1.29353	inf	-nan	0.0008	0.0174771	no	Os01g0793300
RD1_RD2_RD7_RD8	XLOC_008456	XLOC_008456	BGIOSGA000658	1:37039180-37040374	RD1-2	RD7-8	OK	3.46145	18.2796	2.40079	2.50618	0.00215	0.0349744	no		TCONS_00008855	XLOC_008456	BGIOSGA000658	1:37039180-37040374	RD1-2	RD7-8	OK	3.46145	18.2796	2.40079	2.50618	0.00215	0.0352167	no	hypothetical protein OsJ_03739
RD1_RD2_RD7_RD8	XLOC_008515	XLOC_008515	BGIOSGA000627	1:37646559-37647043	RD1-2	RD7-8	OK	8.07779	0	-inf	-nan	5e-05	0.00197632	yes		TCONS_00008919	XLOC_008515	BGIOSGA000627	1:37646559-37647043	RD1-2	RD7-8	OK	8.07779	0	-inf	-nan	5e-05	0.00200744	yes	hypothetical protein OsI_04136
RD1_RD2_RD7_RD8	XLOC_008551	XLOC_008551	BGIOSGA000614	1:37980197-37981241	RD1-2	RD7-8	OK	16.3671	46.3944	1.50315	2.06736	0.00265	0.0404091	no		TCONS_00008955	XLOC_008551	BGIOSGA000614	1:37980197-37981241	RD1-2	RD7-8	OK	16.3671	46.3944	1.50315	2.06736	0.00265	0.0405742	no	hypothetical protein OsI_04178
RD1_RD2_RD7_RD8	XLOC_008554	XLOC_008554	BGIOSGA000612	1:38005836-38008653	RD1-2	RD7-8	OK	16.2575	4.99346	-1.70299	-2.33255	0.00135	0.0252149	no		TCONS_00008958	XLOC_008554	BGIOSGA000612	1:38005836-38008653	RD1-2	RD7-8	OK	16.2575	4.99346	-1.70299	-2.33255	0.00135	0.0253539	no	GLUE N-terminal domain-containing protein
RD1_RD2_RD7_RD8	XLOC_008572	XLOC_008572	BGIOSGA000598	1:38163669-38164818	RD1-2	RD7-8	OK	15.8784	3.99957	-1.98915	-2.18875	0.0024	0.0377466	no		TCONS_00008976	XLOC_008572	BGIOSGA000598	1:38163669-38164818	RD1-2	RD7-8	OK	15.8784	3.99957	-1.98915	-2.18875	0.0024	0.0380025	no	unnamed protein product
RD1_RD2_RD7_RD8	XLOC_008611	XLOC_008611	BGIOSGA000578	1:38555047-38555659	RD1-2	RD7-8	OK	0	1.97103	inf	-nan	0.0007	0.0160315	no		TCONS_00009017	XLOC_008611	BGIOSGA000578	1:38555047-38555659	RD1-2	RD7-8	OK	0	1.97103	inf	-nan	0.0007	0.0161932	no	hypothetical protein OsI_04245
RD1_RD2_RD7_RD8	XLOC_008612	XLOC_008612	BGIOSGA000577	1:38562011-38562638	RD1-2	RD7-8	OK	40.993	174.289	2.08803	2.96687	0.0002	0.00641424	yes		TCONS_00009018	XLOC_008612	BGIOSGA000577	1:38562011-38562638	RD1-2	RD7-8	OK	40.993	174.289	2.08803	2.96687	0.0002	0.00647563	yes	hypothetical protein OsI_04246
RD1_RD2_RD7_RD8	XLOC_008619	XLOC_008619	BGIOSGA000573	1:38614055-38615195	RD1-2	RD7-8	OK	1.68704	7.09878	2.07308	2.29495	0.0036	0.0496833	no		TCONS_00009025	XLOC_008619	BGIOSGA000573	1:38614055-38615195	RD1-2	RD7-8	OK	1.68704	7.09878	2.07308	2.29495	0.0036	0.0499165	no	Transcription repressor (Ovate family protein)
RD1_RD2_RD7_RD8	XLOC_008621	XLOC_008621	BGIOSGA000571	1:38631851-38633894	RD1-2	RD7-8	OK	4.94414	19.4949	1.97931	2.82524	0.00035	0.00972018	yes		TCONS_00009027	XLOC_008621	BGIOSGA000571	1:38631851-38633894	RD1-2	RD7-8	OK	4.94414	19.4949	1.97931	2.82524	0.00035	0.00978862	yes	U-box E3 ubiquitin ligase OsPUB3
RD1_RD2_RD7_RD8	XLOC_008631	XLOC_008631	BGIOSGA000566	1:38745221-38747175	RD1-2	RD7-8	OK	10.5082	45.0462	2.09989	2.68458	0.00075	0.0166889	no		TCONS_00009040	XLOC_008631	BGIOSGA000566	1:38745221-38747175	RD1-2	RD7-8	OK	10.5082	45.0462	2.09989	2.68458	0.00075	0.0168117	no	amino acid transporter-like protein
RD1_RD2_RD7_RD8	XLOC_008657	XLOC_008657	MIR821	1:39030843-39031082	RD1-2	RD7-8	OK	5.46093	0	-inf	-nan	0.0019	0.0320652	no		TCONS_00009066	XLOC_008657	MIR821	1:39030843-39031082	RD1-2	RD7-8	OK	5.46093	0	-inf	-nan	0.0019	0.0322322	no	-
RD1_RD2_RD7_RD8	XLOC_008703	XLOC_008703	BGIOSGA000513	1:39560871-39567724	RD1-2	RD7-8	OK	11.2073	3.84925	-1.54179	-2.19334	0.00225	0.035984	no		TCONS_00009116	XLOC_008703	BGIOSGA000513	1:39560871-39567724	RD1-2	RD7-8	OK	11.2073	3.84925	-1.54179	-2.19334	0.00225	0.0362629	no	ribonuclease II-like protein
RD1_RD2_RD7_RD8	XLOC_008711	XLOC_008711	BGIOSGA000508	1:39636486-39638845	RD1-2	RD7-8	OK	0	1.85902	inf	-nan	5e-05	0.00197632	yes		TCONS_00009124	XLOC_008711	BGIOSGA000508	1:39636486-39638845	RD1-2	RD7-8	OK	0	1.85902	inf	-nan	5e-05	0.00200744	yes	hypothetical protein OsI_04394
RD1_RD2_RD7_RD8	XLOC_008725	XLOC_008725	BGIOSGA000500	1:39736643-39737969	RD1-2	RD7-8	OK	6.91333	23.3576	1.75644	2.24915	0.0026	0.039985	no		TCONS_00009138	XLOC_008725	BGIOSGA000500	1:39736643-39737969	RD1-2	RD7-8	OK	6.91333	23.3576	1.75644	2.24915	0.0026	0.0401832	no	hypothetical protein OsI_04407
RD1_RD2_RD7_RD8	XLOC_008803	XLOC_008803	BGIOSGA000456	1:40571015-40579617	RD1-2	RD7-8	OK	3.99578	1.36848	-1.5459	-2.07596	0.00355	0.0492573	no		TCONS_00009217	XLOC_008803	BGIOSGA000456	1:40571015-40579617	RD1-2	RD7-8	OK	3.99578	1.36848	-1.5459	-2.07596	0.00355	0.0494891	no	hypothetical protein OsI_04500
RD1_RD2_RD7_RD8	XLOC_008832	XLOC_008832	BGIOSGA000440	1:40937211-40937928	RD1-2	RD7-8	OK	52.9013	9.81982	-2.42953	-2.88924	0.001	0.0203431	no		TCONS_00009246	XLOC_008832	BGIOSGA000440	1:40937211-40937928	RD1-2	RD7-8	OK	52.9013	9.81982	-2.42953	-2.88924	0.001	0.0205074	no	DL119 protein
RD1_RD2_RD7_RD8	XLOC_008884	XLOC_008884	BGIOSGA000412	1:41448460-41451819	RD1-2	RD7-8	OK	15.4184	2.976	-2.37321	-3.08396	5e-05	0.00197632	yes		TCONS_00009301	XLOC_008884	BGIOSGA000412	1:41448460-41451819	RD1-2	RD7-8	OK	15.4184	2.976	-2.37321	-3.08396	5e-05	0.00200744	yes	hypothetical protein DVH24_005316
RD1_RD2_RD7_RD8	XLOC_009084	XLOC_009084	BGIOSGA000290	1:43258300-43262080	RD1-2	RD7-8	OK	11.3508	2.6843	-2.08017	-2.33196	0.0015	0.0271446	no		TCONS_00009507	XLOC_009084	BGIOSGA000290	1:43258300-43262080	RD1-2	RD7-8	OK	11.3508	2.6843	-2.08017	-2.33196	0.0015	0.0273191	no	E3 ubiquitin-protein ligase RGLG1
RD1_RD2_RD7_RD8	XLOC_009095	XLOC_009095	BGIOSGA000283	1:43356911-43358201	RD1-2	RD7-8	OK	7.30802	21.7681	1.57466	2.20044	0.0026	0.039985	no		TCONS_00009519	XLOC_009095	BGIOSGA000283	1:43356911-43358201	RD1-2	RD7-8	OK	7.30802	21.7681	1.57466	2.20044	0.0026	0.0401832	no	hypothetical protein OsI_04875
RD1_RD2_RD7_RD8	XLOC_009265	XLOC_009265	BGIOSGA000181	1:44875724-44877999	RD1-2	RD7-8	OK	3.83399	17.6339	2.20143	2.80043	0.0002	0.00641424	yes		TCONS_00009700	XLOC_009265	BGIOSGA000181	1:44875724-44877999	RD1-2	RD7-8	OK	3.83399	17.6339	2.20143	2.80043	0.0002	0.00647563	yes	copper chaperone (CCH)-related protein-like
RD1_RD2_RD7_RD8	XLOC_009274	XLOC_009274	BGIOSGA000174	1:44951661-44952662	RD1-2	RD7-8	OK	0	3.01541	inf	-nan	5e-05	0.00197632	yes		TCONS_00009709	XLOC_009274	BGIOSGA000174	1:44951661-44952662	RD1-2	RD7-8	OK	0	3.01541	inf	-nan	5e-05	0.00200744	yes	hypothetical protein OsI_05084
RD1_RD2_RD7_RD8	XLOC_009348	XLOC_009348	BGIOSGA000126	1:45472919-45479831	RD1-2	RD7-8	OK	24.5715	4.11187	-2.57912	-3.19321	5e-05	0.00197632	yes		TCONS_00009790	XLOC_009348	BGIOSGA000126	1:45472919-45479831	RD1-2	RD7-8	OK	24.5715	4.11187	-2.57912	-3.19321	5e-05	0.00200744	yes	Os01g0945700
RD1_RD2_RD7_RD8	XLOC_009359	XLOC_009359	BGIOSGA000118	1:45663160-45672264	RD1-2	RD7-8	OK	0.200681	2.40626	3.58382	3.42042	0.00085	0.0180665	no		TCONS_00009801	XLOC_009359	BGIOSGA000118	1:45663160-45672264	RD1-2	RD7-8	OK	0.200681	2.40626	3.58382	3.42042	0.00085	0.0181954	no	hypothetical protein OsI_05182
RD1_RD2_RD7_RD8	XLOC_009360	XLOC_009360	BGIOSGA000117	1:45680544-45694386	RD1-2	RD7-8	OK	0.365173	2.07372	2.50557	2.58113	0.00335	0.0474316	no		TCONS_00009802	XLOC_009360	BGIOSGA000117	1:45680544-45694386	RD1-2	RD7-8	OK	0.365173	2.07372	2.50557	2.58113	0.00335	0.047657	no	hypothetical protein OsI_05183
RD1_RD2_RD7_RD8	XLOC_009376	XLOC_009376	BGIOSGA000109	1:45828791-45829349	RD1-2	RD7-8	OK	49.8755	157.271	1.65685	2.28707	0.00325	0.0464536	no		TCONS_00009818	XLOC_009376	BGIOSGA000109	1:45828791-45829349	RD1-2	RD7-8	OK	49.8755	157.271	1.65685	2.28707	0.00325	0.0466755	no	probable calcium-binding protein CML10
RD1_RD2_RD7_RD8	XLOC_009409	XLOC_009409	BGIOSGA000086	1:46136747-46137203	RD1-2	RD7-8	OK	0	3.31388	inf	-nan	0.0001	0.0035833	yes		TCONS_00009851	XLOC_009409	BGIOSGA000086	1:46136747-46137203	RD1-2	RD7-8	OK	0	3.31388	inf	-nan	0.0001	0.00362791	yes	hypothetical protein OsI_05249
RD1_RD2_RD7_RD8	XLOC_009439	XLOC_009439	BGIOSGA000073	1:46405133-46408346	RD1-2	RD7-8	OK	2.75344	0	-inf	-nan	5e-05	0.00197632	yes		TCONS_00009883	XLOC_009439	BGIOSGA000073	1:46405133-46408346	RD1-2	RD7-8	OK	2.75344	0	-inf	-nan	5e-05	0.00200744	yes	hypothetical protein OsI_05294
RD1_RD2_RD7_RD8	XLOC_009441	XLOC_009441	BGIOSGA000071	1:46413723-46424806	RD1-2	RD7-8	OK	0.463494	2.44111	2.39692	2.51135	0.00295	0.043334	no		TCONS_00009885	XLOC_009441	BGIOSGA000071	1:46413723-46424806	RD1-2	RD7-8	OK	0.463494	2.44111	2.39692	2.51135	0.00295	0.0435083	no	Os01g0960400, partial
RD1_RD2_RD7_RD8	XLOC_009477	XLOC_009477	BGIOSGA000048	1:46642948-46644017	RD1-2	RD7-8	OK	1.56513	12.3639	2.98178	2.90901	0.00205	0.0339919	no		TCONS_00009924	XLOC_009477	BGIOSGA000048	1:46642948-46644017	RD1-2	RD7-8	OK	1.56513	12.3639	2.98178	2.90901	0.00205	0.0342305	no	plasma membrane H+-ATPase-like
RD1_RD2_RD7_RD8	XLOC_009482	XLOC_009482	BGIOSGA000045	1:46670663-46673499	RD1-2	RD7-8	OK	1.71473	7.87095	2.19856	2.89522	0.00115	0.0226779	no		TCONS_00009930	XLOC_009482	BGIOSGA000045	1:46670663-46673499	RD1-2	RD7-8	OK	1.71473	7.87095	2.19856	2.89522	0.00115	0.0228069	no	protein phosphatase 1 regulatory subunit SDS22 isoform X2
RD1_RD2_RD7_RD8	XLOC_009487	XLOC_009487	BGIOSGA000043	1:46690325-46691658	RD1-2	RD7-8	OK	6.8141	0	-inf	-nan	5e-05	0.00197632	yes		TCONS_00009935	XLOC_009487	BGIOSGA000043	1:46690325-46691658	RD1-2	RD7-8	OK	6.8141	0	-inf	-nan	5e-05	0.00200744	yes	Replication protein A DNA-binding subunit C
RD1_RD2_RD7_RD8	XLOC_009661	XLOC_009661	BGIOSGA032454	10:1336020-1343667	RD1-2	RD7-8	OK	10.2299	193.977	4.24502	5.60286	5e-05	0.00197632	yes		TCONS_00010122	XLOC_009661	BGIOSGA032454	10:1336020-1343667	RD1-2	RD7-8	OK	10.2299	193.977	4.24502	5.60286	5e-05	0.00200744	yes	hypothetical protein OsI_32592
RD1_RD2_RD7_RD8	XLOC_009666	XLOC_009666	BGIOSGA032456	10:1379419-1380727	RD1-2	RD7-8	OK	0	17.2561	inf	-nan	5e-05	0.00197632	yes		TCONS_00010127	XLOC_009666	BGIOSGA032456	10:1379419-1380727	RD1-2	RD7-8	OK	0	17.2561	inf	-nan	5e-05	0.00200744	yes	hypothetical protein OsI_32597
RD1_RD2_RD7_RD8	XLOC_009672	XLOC_009672	BGIOSGA032460	10:1411318-1414245	RD1-2	RD7-8	OK	63.837	15.2391	-2.06661	-2.8175	5e-05	0.00197632	yes		TCONS_00010133	XLOC_009672	BGIOSGA032460	10:1411318-1414245	RD1-2	RD7-8	OK	63.837	15.2391	-2.06661	-2.8175	5e-05	0.00200744	yes	hypothetical protein OsI_32601
RD1_RD2_RD7_RD8	XLOC_009675	XLOC_009675	BGIOSGA032462	10:1438161-1441211	RD1-2	RD7-8	OK	250.154	10.5406	-4.56879	-6.24848	5e-05	0.00197632	yes		TCONS_00010136	XLOC_009675	BGIOSGA032462	10:1438161-1441211	RD1-2	RD7-8	OK	250.154	10.5406	-4.56879	-6.24848	5e-05	0.00200744	yes	expressed protein
RD1_RD2_RD7_RD8	XLOC_009678	XLOC_009678	BGIOSGA032465	10:1460421-1463556	RD1-2	RD7-8	OK	0.559524	463.2	9.69322	9.81223	0.00015	0.00501596	yes		TCONS_00010139	XLOC_009678	BGIOSGA032465	10:1460421-1463556	RD1-2	RD7-8	OK	0.559524	463.2	9.69322	9.81223	0.00015	0.00506551	yes	hypothetical protein OsI_32609
RD1_RD2_RD7_RD8	XLOC_009683	XLOC_009683	BGIOSGA032467	10:1485752-1486286	RD1-2	RD7-8	OK	1.89224	0	-inf	-nan	0.00035	0.00972018	yes		TCONS_00010145	XLOC_009683	BGIOSGA032467	10:1485752-1486286	RD1-2	RD7-8	OK	1.89224	0	-inf	-nan	0.00035	0.00978862	yes	hypothetical protein OsI_32614
RD1_RD2_RD7_RD8	XLOC_009960	XLOC_009960	BGIOSGA032612	10:4629949-4630662	RD1-2	RD7-8	OK	6.33395	27.1359	2.09902	2.58691	0.00245	0.038299	no		TCONS_00010429	XLOC_009960	BGIOSGA032612	10:4629949-4630662	RD1-2	RD7-8	OK	6.33395	27.1359	2.09902	2.58691	0.00245	0.0385576	no	Hypothetical protein
RD1_RD2_RD7_RD8	XLOC_010023	XLOC_010023	BGIOSGA032638	10:5296504-5297822	RD1-2	RD7-8	OK	11.8703	124.642	3.39236	4.80382	5e-05	0.00197632	yes		TCONS_00010492	XLOC_010023	BGIOSGA032638	10:5296504-5297822	RD1-2	RD7-8	OK	11.8703	124.642	3.39236	4.80382	5e-05	0.00200744	yes	expressed protein
RD1_RD2_RD7_RD8	XLOC_010032	XLOC_010032	BGIOSGA032644	10:5522483-5523014	RD1-2	RD7-8	OK	0	1.6353	inf	-nan	0.00275	0.0412706	no		TCONS_00010501	XLOC_010032	BGIOSGA032644	10:5522483-5523014	RD1-2	RD7-8	OK	0	1.6353	inf	-nan	0.00275	0.0414727	no	pathogenesis-related protein PRB1-2
RD1_RD2_RD7_RD8	XLOC_010034	XLOC_010034	BGIOSGA032645	10:5542985-5543993	RD1-2	RD7-8	OK	1.72643	12.1107	2.81041	3.08735	0.00025	0.00762437	yes		TCONS_00010503	XLOC_010034	BGIOSGA032645	10:5542985-5543993	RD1-2	RD7-8	OK	1.72643	12.1107	2.81041	3.08735	0.00025	0.00765551	yes	hypothetical protein OsI_32963
RD1_RD2_RD7_RD8	XLOC_010053	XLOC_010053	BGIOSGA032653	10:5794450-5798343	RD1-2	RD7-8	OK	19.5725	5.00441	-1.96755	-2.62933	0.0003	0.00874951	yes		TCONS_00010524	XLOC_010053	BGIOSGA032653	10:5794450-5798343	RD1-2	RD7-8	OK	19.5725	5.00441	-1.96755	-2.62933	0.0003	0.00881317	yes	hypothetical protein OsI_32975
RD1_RD2_RD7_RD8	XLOC_010121	XLOC_010121	BGIOSGA032680	10:6875414-6884974	RD1-2	RD7-8	OK	1.35365	7.15463	2.40202	2.49229	0.00105	0.0210748	no		TCONS_00010596	XLOC_010121	BGIOSGA032680	10:6875414-6884974	RD1-2	RD7-8	OK	1.35365	7.15463	2.40202	2.49229	0.00105	0.0212196	no	uncharacterized protein LOC109735348
RD1_RD2_RD7_RD8	XLOC_010130	XLOC_010130	BGIOSGA032683	10:7021037-7022711	RD1-2	RD7-8	OK	44.8481	173.02	1.94782	2.14588	0.00225	0.035984	no		TCONS_00010605	XLOC_010130	BGIOSGA032683	10:7021037-7022711	RD1-2	RD7-8	OK	44.8481	173.02	1.94782	2.14588	0.00225	0.0362629	no	flavonoid 3'-monooxygenase CYP75B3-like
RD1_RD2_RD7_RD8	XLOC_010163	XLOC_010163	BGIOSGA032699	10:7550073-7550520	RD1-2	RD7-8	OK	0	7.60998	inf	-nan	5e-05	0.00197632	yes		TCONS_00010638	XLOC_010163	BGIOSGA032699	10:7550073-7550520	RD1-2	RD7-8	OK	0	7.60998	inf	-nan	5e-05	0.00200744	yes	hypothetical protein OsI_33085
RD1_RD2_RD7_RD8	XLOC_010226	XLOC_010226	BGIOSGA032735	10:8342780-8345214	RD1-2	RD7-8	OK	7.37591	32.8837	2.15648	2.11574	0.00055	0.0136734	no		TCONS_00010704	XLOC_010226	BGIOSGA032735	10:8342780-8345214	RD1-2	RD7-8	OK	7.37591	32.8837	2.15648	2.97101	0.0002	0.00647563	yes	hypothetical protein OsI_33146
RD1_RD2_RD7_RD8	XLOC_010226	XLOC_010226	BGIOSGA032735	10:8342780-8345214	RD1-2	RD7-8	OK	7.37591	32.8837	2.15648	2.11574	0.00055	0.0136734	no		TCONS_00010705	XLOC_010226	SNORD66	10:8342780-8345214	RD1-2	RD7-8	NOTEST	0	0	0	0	1	1	no	hypothetical protein OsI_33146
RD1_RD2_RD7_RD8	XLOC_010239	XLOC_010239	BGIOSGA032741	10:8538331-8539595	RD1-2	RD7-8	OK	0	2.49467	inf	-nan	0.0021	0.0344408	no		TCONS_00010718	XLOC_010239	BGIOSGA032741	10:8538331-8539595	RD1-2	RD7-8	OK	0	2.49467	inf	-nan	0.0021	0.0346807	no	hypothetical protein OsI_33165
RD1_RD2_RD7_RD8	XLOC_010314	XLOC_010314	BGIOSGA032771	10:9488535-9497780	RD1-2	RD7-8	OK	1.16579	3.51796	1.59343	2.24567	0.0033	0.0467972	no		TCONS_00010800	XLOC_010314	BGIOSGA032771	10:9488535-9497780	RD1-2	RD7-8	OK	1.16579	3.51796	1.59343	2.24567	0.0033	0.0470198	no	hypothetical protein OsI_33225
RD1_RD2_RD7_RD8	XLOC_010395	XLOC_010395	BGIOSGA032811	10:10324325-10326543	RD1-2	RD7-8	OK	8.71687	29.158	1.74201	2.44829	0.00095	0.0195913	no		TCONS_00010884	XLOC_010395	BGIOSGA032811	10:10324325-10326543	RD1-2	RD7-8	OK	8.71687	29.158	1.74201	2.44829	0.00095	0.019751	no	hypothetical protein OsI_33302
RD1_RD2_RD7_RD8	XLOC_010659	XLOC_010659	BGIOSGA032916	10:12844322-12845246	RD1-2	RD7-8	OK	64.6904	18.029	-1.84323	-2.40435	0.0013	0.0245353	no		TCONS_00011171	XLOC_010659	BGIOSGA032916	10:12844322-12845246	RD1-2	RD7-8	OK	64.6904	18.029	-1.84323	-2.40435	0.0013	0.0246713	no	hypothetical protein OsI_33576
RD1_RD2_RD7_RD8	XLOC_010740	XLOC_010740	BGIOSGA032962	10:13496764-13498000	RD1-2	RD7-8	OK	0	1.33683	inf	-nan	5e-05	0.00197632	yes		TCONS_00011254	XLOC_010740	BGIOSGA032962	10:13496764-13498000	RD1-2	RD7-8	OK	0	1.33683	inf	-nan	5e-05	0.00200744	yes	hypothetical protein OsI_33663
RD1_RD2_RD7_RD8	XLOC_010743	XLOC_010743	BGIOSGA032965	10:13518248-13521402	RD1-2	RD7-8	OK	0	2.04858	inf	-nan	5e-05	0.00197632	yes		TCONS_00011257	XLOC_010743	BGIOSGA032965	10:13518248-13521402	RD1-2	RD7-8	OK	0	2.04858	inf	-nan	5e-05	0.00200744	yes	hypothetical protein OsI_33666
RD1_RD2_RD7_RD8	XLOC_010791	XLOC_010791	BGIOSGA033002	10:13883503-13884613	RD1-2	RD7-8	OK	0	1.57573	inf	-nan	5e-05	0.00197632	yes		TCONS_00011306	XLOC_010791	BGIOSGA033002	10:13883503-13884613	RD1-2	RD7-8	OK	0	1.57573	inf	-nan	5e-05	0.00200744	yes	hypothetical protein OsI_33725
RD1_RD2_RD7_RD8	XLOC_010985	XLOC_010985	BGIOSGA033092	10:15784054-15785929	RD1-2	RD7-8	OK	65.2234	254.819	1.96601	2.3076	0.0016	0.0283563	no		TCONS_00011509	XLOC_010985	BGIOSGA033092	10:15784054-15785929	RD1-2	RD7-8	OK	65.2234	254.819	1.96601	2.3076	0.0016	0.0285644	no	hypothetical protein OsI_33946
RD1_RD2_RD7_RD8	XLOC_010992	XLOC_010992	BGIOSGA033098	10:15858481-15858751	RD1-2	RD7-8	OK	0	84.2871	inf	-nan	5e-05	0.00197632	yes		TCONS_00011516	XLOC_010992	BGIOSGA033098	10:15858481-15858751	RD1-2	RD7-8	OK	0	84.2871	inf	-nan	5e-05	0.00200744	yes	hypothetical protein OsI_33958
RD1_RD2_RD7_RD8	XLOC_011006	XLOC_011006	BGIOSGA033105	10:15986269-15990468	RD1-2	RD7-8	OK	4.6611	0.572836	-3.02447	-3.29398	0.00015	0.00501596	yes		TCONS_00011530	XLOC_011006	BGIOSGA033105	10:15986269-15990468	RD1-2	RD7-8	OK	4.6611	0.572836	-3.02447	-3.29398	0.00015	0.00506551	yes	hypothetical protein OsI_33973
RD1_RD2_RD7_RD8	XLOC_011017	XLOC_011017	BGIOSGA033109	10:16087591-16091839	RD1-2	RD7-8	OK	4.81351	27.9453	2.53745	3.40915	5e-05	0.00197632	yes		TCONS_00011541	XLOC_011017	BGIOSGA033109	10:16087591-16091839	RD1-2	RD7-8	OK	4.81351	27.9453	2.53745	3.40915	5e-05	0.00200744	yes	hypothetical protein OsI_33983
RD1_RD2_RD7_RD8	XLOC_011020	XLOC_011020	BGIOSGA033110	10:16129505-16134620	RD1-2	RD7-8	OK	9.49575	0	-inf	-nan	5e-05	0.00197632	yes		TCONS_00011544	XLOC_011020	BGIOSGA033110	10:16129505-16134620	RD1-2	RD7-8	OK	9.49575	0	-inf	-nan	5e-05	0.00200744	yes	hypothetical protein OsI_33988
RD1_RD2_RD7_RD8	XLOC_011119	XLOC_011119	BGIOSGA033160	10:17276099-17276576	RD1-2	RD7-8	OK	1.52354	0	-inf	-nan	0.0026	0.039985	no		TCONS_00011646	XLOC_011119	BGIOSGA033160	10:17276099-17276576	RD1-2	RD7-8	OK	1.52354	0	-inf	-nan	0.0026	0.0401832	no	Uncharacterized protein
RD1_RD2_RD7_RD8	XLOC_011124	XLOC_011124	BGIOSGA033165	10:17321723-17325093	RD1-2	RD7-8	OK	0	3.6478	inf	-nan	5e-05	0.00197632	yes		TCONS_00011651	XLOC_011124	BGIOSGA033165	10:17321723-17325093	RD1-2	RD7-8	OK	0	3.6478	inf	-nan	5e-05	0.00200744	yes	hypothetical protein
RD1_RD2_RD7_RD8	XLOC_011155	XLOC_011155	BGIOSGA033187	10:17583769-17584751	RD1-2	RD7-8	OK	3.5548	20.589	2.53404	2.4374	0.00095	0.0195913	no		TCONS_00011683	XLOC_011155	BGIOSGA033187	10:17583769-17584751	RD1-2	RD7-8	OK	3.5548	20.589	2.53404	2.4374	0.00095	0.019751	no	probable aquaporin TIP3-1
RD1_RD2_RD7_RD8	XLOC_011222	XLOC_011222	BGIOSGA033232	10:18174299-18175727	RD1-2	RD7-8	OK	3.9242	13.066	1.73534	2.33791	0.0031	0.044843	no		TCONS_00011755	XLOC_011222	BGIOSGA033232	10:18174299-18175727	RD1-2	RD7-8	OK	3.9242	13.066	1.73534	2.33791	0.0031	0.0450223	no	benzyl alcohol O-benzoyltransferase
RD1_RD2_RD7_RD8	XLOC_011264	XLOC_011264	BGIOSGA033259	10:18567482-18568730	RD1-2	RD7-8	OK	10.427	38.965	1.90186	2.45425	0.00145	0.026479	no		TCONS_00011798	XLOC_011264	BGIOSGA033259	10:18567482-18568730	RD1-2	RD7-8	OK	10.427	38.965	1.90186	2.45425	0.00145	0.0266502	no	hypothetical protein GW17_00042843
RD1_RD2_RD7_RD8	XLOC_011265	XLOC_011265	BGIOSGA033260	10:18570998-18571814	RD1-2	RD7-8	OK	0	1.53443	inf	-nan	0.0004	0.0107126	no		TCONS_00011799	XLOC_011265	BGIOSGA033260	10:18570998-18571814	RD1-2	RD7-8	OK	0	1.53443	inf	-nan	0.0004	0.0107863	no	hypothetical protein OsI_34280
RD1_RD2_RD7_RD8	XLOC_011334	XLOC_011334	BGIOSGA033300	10:19233715-19235398	RD1-2	RD7-8	OK	2.7947	12.5245	2.16398	2.65004	0.0006	0.0144385	no		TCONS_00011869	XLOC_011334	BGIOSGA033300	10:19233715-19235398	RD1-2	RD7-8	OK	2.7947	12.5245	2.16398	2.65004	0.0006	0.0146094	no	hypothetical protein OsI_34367
RD1_RD2_RD7_RD8	XLOC_011427	XLOC_011427	BGIOSGA033357	10:19874143-19879893	RD1-2	RD7-8	OK	233.567	64.528	-1.85584	-2.23616	0.0014	0.0258276	no		TCONS_00011965	XLOC_011427	BGIOSGA033357	10:19874143-19879893	RD1-2	RD7-8	OK	233.567	64.528	-1.85584	-2.23616	0.0014	0.025969	no	oxidoreductase, 2OG-Fe oxygenase family protein, expressed
RD1_RD2_RD7_RD8	XLOC_011453	XLOC_011453	BGIOSGA033374	10:20028025-20030218	RD1-2	RD7-8	OK	19.9023	59.1731	1.572	2.29626	0.00195	0.0326037	no		TCONS_00011991	XLOC_011453	BGIOSGA033374	10:20028025-20030218	RD1-2	RD7-8	OK	19.9023	59.1731	1.572	2.29626	0.00195	0.0328338	no	hypothetical protein OsI_34494
RD1_RD2_RD7_RD8	XLOC_011544	XLOC_011544	BGIOSGA033425	10:20804722-20807894	RD1-2	RD7-8	OK	7.4132	1.2415	-2.57801	-2.51718	0.00245	0.038299	no		TCONS_00012088	XLOC_011544	BGIOSGA033425	10:20804722-20807894	RD1-2	RD7-8	OK	7.4132	1.2415	-2.57801	-2.51718	0.00245	0.0385576	no	putative glucuronosyltransferase PGSIP8
RD1_RD2_RD7_RD8	XLOC_011584	XLOC_011584	BGIOSGA033447	10:21259416-21260157	RD1-2	RD7-8	OK	42.823	7.66161	-2.48267	-3.01515	0.00015	0.00501596	yes		TCONS_00012128	XLOC_011584	BGIOSGA033447	10:21259416-21260157	RD1-2	RD7-8	OK	42.823	7.66161	-2.48267	-3.01515	0.00015	0.00506551	yes	ethylene-responsive transcription factor 5
RD1_RD2_RD7_RD8	XLOC_011641	XLOC_011641	BGIOSGA033483	10:21721888-21722698	RD1-2	RD7-8	OK	1.39615	0	-inf	-nan	0.00085	0.0180665	no		TCONS_00012190	XLOC_011641	BGIOSGA033483	10:21721888-21722698	RD1-2	RD7-8	OK	1.39615	0	-inf	-nan	0.00085	0.0181954	no	hypothetical protein OsI_34733
RD1_RD2_RD7_RD8	XLOC_011676	XLOC_011676	BGIOSGA033500	10:22096300-22102390	RD1-2	RD7-8	OK	4.41379	0.672013	-2.71546	-2.74509	0.0006	0.0144385	no		TCONS_00012228	XLOC_011676	BGIOSGA033500	10:22096300-22102390	RD1-2	RD7-8	OK	4.41379	0.672013	-2.71546	-2.74509	0.0006	0.0146094	no	lysine-specific demethylase JMJ706 isoform X1
RD1_RD2_RD7_RD8	XLOC_011772	XLOC_011772	BGIOSGA032369	10:1111277-1112485	RD1-2	RD7-8	OK	0.712625	17.0182	4.57779	4.16075	0.00115	0.0226779	no		TCONS_00012324	XLOC_011772	BGIOSGA032369	10:1111277-1112485	RD1-2	RD7-8	OK	0.712625	17.0182	4.57779	4.16075	0.00115	0.0228069	no	hypothetical protein OsI_32576
RD1_RD2_RD7_RD8	XLOC_011905	XLOC_011905	BGIOSGA032298	10:2348640-2349108	RD1-2	RD7-8	OK	1.37459	0	-inf	-nan	0.0033	0.0467972	no		TCONS_00012463	XLOC_011905	BGIOSGA032298	10:2348640-2349108	RD1-2	RD7-8	OK	1.37459	0	-inf	-nan	0.0033	0.0470198	no	hypothetical protein OsI_32718
RD1_RD2_RD7_RD8	XLOC_011955	XLOC_011955	BGIOSGA032275	10:3093136-3093490	RD1-2	RD7-8	OK	0	3.65993	inf	-nan	0.0012	0.0232568	no		TCONS_00012514	XLOC_011955	BGIOSGA032275	10:3093136-3093490	RD1-2	RD7-8	OK	0	3.65993	inf	-nan	0.0012	0.0233877	no	uncharacterized protein LOC107277891
RD1_RD2_RD7_RD8	XLOC_012002	XLOC_012002	BGIOSGA032256	10:3680384-3680699	RD1-2	RD7-8	OK	239.21	1004.1	2.06955	3.08738	5e-05	0.00197632	yes		TCONS_00012563	XLOC_012002	BGIOSGA032256	10:3680384-3680699	RD1-2	RD7-8	OK	239.21	1004.1	2.06955	3.08738	5e-05	0.00200744	yes	expressed protein
RD1_RD2_RD7_RD8	XLOC_012072	XLOC_012072	-	10:4522927-4523075	RD1-2	RD7-8	OK	511.048	1739.3	1.76697	3.47659	0.00045	0.011687	no		TCONS_00012635	XLOC_012072	-	10:4522927-4523075	RD1-2	RD7-8	OK	511.048	1739.3	1.76697	3.47659	0.00045	0.0117828	no	---NA---
RD1_RD2_RD7_RD8	XLOC_012103	XLOC_012103	R2_RETRO_EL	10:4789846-4790010	RD1-2	RD7-8	OK	0	34.6807	inf	-nan	0.00165	0.028986	no		TCONS_00012666	XLOC_012103	R2_RETRO_EL	10:4789846-4790010	RD1-2	RD7-8	OK	0	34.6807	inf	-nan	0.00165	0.0291403	no	-
RD1_RD2_RD7_RD8	XLOC_012154	XLOC_012154	BGIOSGA032200	10:5454770-5457504	RD1-2	RD7-8	OK	3.61413	14.8414	2.03791	2.63347	0.00085	0.0180665	no		TCONS_00012718	XLOC_012154	BGIOSGA032200	10:5454770-5457504	RD1-2	RD7-8	OK	3.61413	14.8414	2.03791	2.63347	0.00085	0.0181954	no	hypothetical protein OsI_32956
RD1_RD2_RD7_RD8	XLOC_012223	XLOC_012223	BGIOSGA032175	10:6297053-6298730	RD1-2	RD7-8	OK	1.66641	0	-inf	-nan	5e-05	0.00197632	yes		TCONS_00012791	XLOC_012223	BGIOSGA032175	10:6297053-6298730	RD1-2	RD7-8	OK	1.66641	0	-inf	-nan	5e-05	0.00200744	yes	hypothetical protein OsI_33014
RD1_RD2_RD7_RD8	XLOC_012255	XLOC_012255	BGIOSGA032161	10:6761413-6762894	RD1-2	RD7-8	OK	0	19.4153	inf	-nan	5e-05	0.00197632	yes		TCONS_00012824	XLOC_012255	BGIOSGA032161	10:6761413-6762894	RD1-2	RD7-8	OK	0	19.4153	inf	-nan	5e-05	0.00200744	yes	Putative aminotransferase
RD1_RD2_RD7_RD8	XLOC_012257	XLOC_012257	BGIOSGA032160	10:6774808-6775474	RD1-2	RD7-8	OK	0	2.85329	inf	-nan	0.0003	0.00874951	yes		TCONS_00012826	XLOC_012257	BGIOSGA032160	10:6774808-6775474	RD1-2	RD7-8	OK	0	2.85329	inf	-nan	0.0003	0.00881317	yes	hypothetical protein OsI_33042
RD1_RD2_RD7_RD8	XLOC_012276	XLOC_012276	BGIOSGA032152	10:7188303-7188885	RD1-2	RD7-8	OK	2.05961	0	-inf	-nan	0.00085	0.0180665	no		TCONS_00012845	XLOC_012276	BGIOSGA032152	10:7188303-7188885	RD1-2	RD7-8	OK	2.05961	0	-inf	-nan	0.00085	0.0181954	no	hypothetical protein OsI_33058
RD1_RD2_RD7_RD8	XLOC_012332	XLOC_012332	BGIOSGA032125	10:7931627-7934618	RD1-2	RD7-8	OK	0	3.50095	inf	-nan	5e-05	0.00197632	yes		TCONS_00012902	XLOC_012332	BGIOSGA032125	10:7931627-7934618	RD1-2	RD7-8	OK	0	3.50095	inf	-nan	5e-05	0.00200744	yes	Os01g0346250
RD1_RD2_RD7_RD8	XLOC_012372	XLOC_012372	BGIOSGA032104	10:8451372-8453651	RD1-2	RD7-8	OK	27.1797	10.0468	-1.4358	-2.09049	0.0035	0.0487889	no		TCONS_00012943	XLOC_012372	BGIOSGA032104	10:8451372-8453651	RD1-2	RD7-8	OK	27.1797	10.0468	-1.4358	-2.09049	0.0035	0.049019	no	protein DETOXIFICATION 16 isoform X1
RD1_RD2_RD7_RD8	XLOC_012490	XLOC_012490	BGIOSGA032057	10:9899948-9904299	RD1-2	RD7-8	OK	16.7455	5.46384	-1.61579	-2.20807	0.00365	0.0499526	no		TCONS_00013071	XLOC_012490	BGIOSGA032057	10:9899948-9904299	RD1-2	RD7-8	OK	16.7455	5.46384	-1.61579	-2.20807	0.00365	0.0501861	no	probable protein phosphatase 2C 71
RD1_RD2_RD7_RD8	XLOC_012532	XLOC_012532	BGIOSGA032034	10:10504937-10513210	RD1-2	RD7-8	OK	39.4154	14.2996	-1.46279	-2.12804	0.0027	0.0410327	no		TCONS_00013114	XLOC_012532	BGIOSGA032034	10:10504937-10513210	RD1-2	RD7-8	OK	39.4154	14.2996	-1.46279	-2.12804	0.0027	0.0412349	no	Cytochrome P450 family protein, expressed
RD1_RD2_RD7_RD8	XLOC_012586	XLOC_012586	SSU_RRNA_BACTERIA	10:11100417-11101946	RD1-2	RD7-8	OK	1.42687	6.76904	2.24609	2.52607	0.00175	0.0300114	no		TCONS_00013169	XLOC_012586	SSU_RRNA_BACTERIA	10:11100417-11101946	RD1-2	RD7-8	NOTEST	0.00480551	4.37309e-05	-6.77989	0	1	1	no	-
RD1_RD2_RD7_RD8	XLOC_012586	XLOC_012586	SSU_RRNA_BACTERIA	10:11100417-11101946	RD1-2	RD7-8	OK	1.42687	6.76904	2.24609	2.52607	0.00175	0.0300114	no		TCONS_00013170	XLOC_012586	SSU_RRNA_BACTERIA	10:11100417-11101946	RD1-2	RD7-8	NOTEST	0.472533	0.113765	-2.05435	0	1	1	no	-
RD1_RD2_RD7_RD8	XLOC_012586	XLOC_012586	SSU_RRNA_BACTERIA	10:11100417-11101946	RD1-2	RD7-8	OK	1.42687	6.76904	2.24609	2.52607	0.00175	0.0300114	no		TCONS_00013171	XLOC_012586	SSU_RRNA_BACTERIA	10:11100417-11101946	RD1-2	RD7-8	OK	0.949536	6.65523	2.80919	2.60632	0.00415	0.0534794	no	-
RD1_RD2_RD7_RD8	XLOC_012614	XLOC_012614	BGIOSGA032016	10:11179742-11180225	RD1-2	RD7-8	OK	2.03049	0	-inf	-nan	0.00045	0.011687	no		TCONS_00013212	XLOC_012614	BGIOSGA032016	10:11179742-11180225	RD1-2	RD7-8	OK	2.03049	0	-inf	-nan	0.00045	0.0117828	no	TAXi_C domain-containing protein
RD1_RD2_RD7_RD8	XLOC_012651	XLOC_012651	BGIOSGA031994	10:11504291-11507402	RD1-2	RD7-8	OK	19.9979	6.49069	-1.6234	-2.21204	0.002	0.0333161	no		TCONS_00013252	XLOC_012651	BGIOSGA031994	10:11504291-11507402	RD1-2	RD7-8	OK	19.9979	6.49069	-1.6234	-2.21204	0.002	0.0335506	no	serine-threonine protein phosphatase, putative, expressed
RD1_RD2_RD7_RD8	XLOC_012692	XLOC_012692	BGIOSGA031970	10:11879174-11880949	RD1-2	RD7-8	OK	14.5622	150.963	3.37389	4.06821	5e-05	0.00197632	yes		TCONS_00013295	XLOC_012692	BGIOSGA031970	10:11879174-11880949	RD1-2	RD7-8	OK	14.5622	150.963	3.37389	4.06821	5e-05	0.00200744	yes	hypothetical protein OsI_33479
RD1_RD2_RD7_RD8	XLOC_012715	XLOC_012715	BGIOSGA031958	10:12133522-12134023	RD1-2	RD7-8	OK	0	2.44911	inf	-nan	0.0008	0.0173516	no		TCONS_00013321	XLOC_012715	BGIOSGA031958	10:12133522-12134023	RD1-2	RD7-8	OK	0	2.44911	inf	-nan	0.0008	0.0174771	no	hypothetical protein OsI_33500
RD1_RD2_RD7_RD8	XLOC_012801	XLOC_012801	BGIOSGA031913	10:13029946-13030447	RD1-2	RD7-8	OK	0	1.49631	inf	-nan	0.0021	0.0344408	no		TCONS_00013408	XLOC_012801	BGIOSGA031913	10:13029946-13030447	RD1-2	RD7-8	OK	0	1.49631	inf	-nan	0.0021	0.0346807	no	hypothetical protein OsI_33596
RD1_RD2_RD7_RD8	XLOC_012811	XLOC_012811	ARD1	10:13087670-13089705	RD1-2	RD7-8	OK	3.40058	15.8581	2.22137	2.59896	0.00145	0.026479	no		TCONS_00013418	XLOC_012811	ARD1	10:13087670-13089705	RD1-2	RD7-8	OK	3.40058	15.8581	2.22137	2.59896	0.00145	0.0266502	no	Putative probable submergence induced, nickel-binding protein 2A
RD1_RD2_RD7_RD8	XLOC_013036	XLOC_013036	BGIOSGA031790	10:15143727-15144309	RD1-2	RD7-8	OK	0	1.52003	inf	-nan	0.0008	0.0173516	no		TCONS_00013651	XLOC_013036	BGIOSGA031790	10:15143727-15144309	RD1-2	RD7-8	OK	0	1.52003	inf	-nan	0.0008	0.0174771	no	hypothetical protein EJB05_30389, partial
RD1_RD2_RD7_RD8	XLOC_013143	XLOC_013143	BGIOSGA031718	10:16005707-16009127	RD1-2	RD7-8	OK	0	1.74328	inf	-nan	5e-05	0.00197632	yes		TCONS_00013759	XLOC_013143	BGIOSGA031718	10:16005707-16009127	RD1-2	RD7-8	OK	0	1.74328	inf	-nan	5e-05	0.00200744	yes	hypothetical protein OsI_33976
RD1_RD2_RD7_RD8	XLOC_013154	XLOC_013154	BGIOSGA031712	10:16123023-16124559	RD1-2	RD7-8	OK	24.476	4.38562	-2.48052	-3.09923	5e-05	0.00197632	yes		TCONS_00013772	XLOC_013154	BGIOSGA031712	10:16123023-16124559	RD1-2	RD7-8	OK	24.476	4.38562	-2.48052	-3.09923	5e-05	0.00200744	yes	receptor like protein 21
RD1_RD2_RD7_RD8	XLOC_013155	XLOC_013155	BGIOSGA031711	10:16141506-16141938	RD1-2	RD7-8	OK	0	3.95821	inf	-nan	5e-05	0.00197632	yes		TCONS_00013773	XLOC_013155	BGIOSGA031711	10:16141506-16141938	RD1-2	RD7-8	OK	0	3.95821	inf	-nan	5e-05	0.00200744	yes	hypothetical protein OsI_33989
RD1_RD2_RD7_RD8	XLOC_013359	XLOC_013359	BGIOSGA031615	10:17925093-17925886	RD1-2	RD7-8	OK	26.6688	0	-inf	-nan	5e-05	0.00197632	yes		TCONS_00013994	XLOC_013359	BGIOSGA031615	10:17925093-17925886	RD1-2	RD7-8	OK	26.6688	0	-inf	-nan	5e-05	0.00200744	yes	hypothetical protein OsI_34189
RD1_RD2_RD7_RD8	XLOC_013384	XLOC_013384	BGIOSGA031600	10:18162546-18167390	RD1-2	RD7-8	OK	7.94535	1.8901	-2.07165	-2.04895	0.0016	0.0283563	no		TCONS_00014022	XLOC_013384	BGIOSGA031600	10:18162546-18167390	RD1-2	RD7-8	OK	7.94535	1.8901	-2.07165	-2.64825	0.0009	0.0190179	no	unnamed protein product
RD1_RD2_RD7_RD8	XLOC_013384	XLOC_013384	BGIOSGA031600	10:18162546-18167390	RD1-2	RD7-8	OK	7.94535	1.8901	-2.07165	-2.04895	0.0016	0.0283563	no		TCONS_00014023	XLOC_013384	SCARNA7	10:18162546-18167390	RD1-2	RD7-8	NOTEST	0	0	0	0	1	1	no	unnamed protein product
RD1_RD2_RD7_RD8	XLOC_013400	XLOC_013400	BGIOSGA031590	10:18280079-18280361	RD1-2	RD7-8	OK	296.806	1523.41	2.35971	3.07148	5e-05	0.00197632	yes		TCONS_00014041	XLOC_013400	BGIOSGA031590	10:18280079-18280361	RD1-2	RD7-8	OK	296.806	1523.41	2.35971	3.07148	5e-05	0.00200744	yes	hypothetical protein OsI_34241
RD1_RD2_RD7_RD8	XLOC_013402	XLOC_013402	BGIOSGA031588	10:18304259-18305110	RD1-2	RD7-8	OK	115.896	475.454	2.03647	2.64779	0.0001	0.0035833	yes		TCONS_00014043	XLOC_013402	BGIOSGA031588	10:18304259-18305110	RD1-2	RD7-8	OK	115.896	475.454	2.03647	2.64779	0.0001	0.00362791	yes	heavy metal-associated isoprenylated plant protein 39 isoform X1
RD1_RD2_RD7_RD8	XLOC_013450	XLOC_013450	BGIOSGA031561	10:18737053-18743106	RD1-2	RD7-8	OK	17.6616	88.4083	2.32357	3.14429	5e-05	0.00197632	yes		TCONS_00014092	XLOC_013450	BGIOSGA031561	10:18737053-18743106	RD1-2	RD7-8	OK	17.6616	88.4083	2.32357	3.14429	5e-05	0.00200744	yes	hypothetical protein OsI_34300
RD1_RD2_RD7_RD8	XLOC_013464	XLOC_013464	BGIOSGA031550	10:18960915-18964239	RD1-2	RD7-8	OK	13.7376	46.3293	1.7538	2.65667	0.0006	0.0144385	no		TCONS_00014106	XLOC_013464	BGIOSGA031550	10:18960915-18964239	RD1-2	RD7-8	OK	13.7376	46.3293	1.7538	2.65667	0.0006	0.0146094	no	hypothetical protein OsI_34329
RD1_RD2_RD7_RD8	XLOC_013536	XLOC_013536	BGIOSGA031507	10:19620907-19623316	RD1-2	RD7-8	OK	0.389349	2.50753	2.68713	2.59769	0.003	0.0438185	no		TCONS_00014180	XLOC_013536	BGIOSGA031507	10:19620907-19623316	RD1-2	RD7-8	OK	0.389349	2.50753	2.68713	2.59769	0.003	0.0439943	no	hypothetical protein OsJ_32252
RD1_RD2_RD7_RD8	XLOC_013541	XLOC_013541	BGIOSGA031503	10:19677450-19678390	RD1-2	RD7-8	OK	87.79	326.239	1.8938	2.67427	0.0005	0.0126751	no		TCONS_00014185	XLOC_013541	BGIOSGA031503	10:19677450-19678390	RD1-2	RD7-8	OK	87.79	326.239	1.8938	2.67427	0.0005	0.0127772	no	heavy metal-associated isoprenylated plant protein 39
RD1_RD2_RD7_RD8	XLOC_013575	XLOC_013575	BGIOSGA031485	10:20011310-20011622	RD1-2	RD7-8	OK	296.862	1610.64	2.43977	3.35602	5e-05	0.00197632	yes		TCONS_00014222	XLOC_013575	BGIOSGA031485	10:20011310-20011622	RD1-2	RD7-8	OK	296.862	1610.64	2.43977	3.35602	5e-05	0.00200744	yes	histone 4
RD1_RD2_RD7_RD8	XLOC_013619	XLOC_013619	BGIOSGA031466	10:20408252-20408981	RD1-2	RD7-8	OK	0	1.67965	inf	-nan	0.00035	0.00972018	yes		TCONS_00014267	XLOC_013619	BGIOSGA031466	10:20408252-20408981	RD1-2	RD7-8	OK	0	1.67965	inf	-nan	0.00035	0.00978862	yes	hypothetical protein OsI_34550
RD1_RD2_RD7_RD8	XLOC_013623	XLOC_013623	BGIOSGA031462	10:20445156-20445990	RD1-2	RD7-8	OK	1.46393	37.9691	4.69691	4.26002	0.00045	0.011687	no		TCONS_00014271	XLOC_013623	BGIOSGA031462	10:20445156-20445990	RD1-2	RD7-8	OK	1.46393	37.9691	4.69691	4.26002	0.00045	0.0117828	no	hypothetical protein OsI_34555
RD1_RD2_RD7_RD8	XLOC_013687	XLOC_013687	BGIOSGA031424	10:20978009-20979023	RD1-2	RD7-8	OK	182.126	40.3037	-2.17596	-3.04279	5e-05	0.00197632	yes		TCONS_00014336	XLOC_013687	BGIOSGA031424	10:20978009-20979023	RD1-2	RD7-8	OK	182.126	40.3037	-2.17596	-3.04279	5e-05	0.00200744	yes	hypothetical protein OsI_34615
RD1_RD2_RD7_RD8	XLOC_013688	XLOC_013688	BGIOSGA031423	10:20984726-20985527	RD1-2	RD7-8	OK	0	1.45978	inf	-nan	0.00015	0.00501596	yes		TCONS_00014337	XLOC_013688	BGIOSGA031423	10:20984726-20985527	RD1-2	RD7-8	OK	0	1.45978	inf	-nan	0.00015	0.00506551	yes	Matrixin family protein, expressed
RD1_RD2_RD7_RD8	XLOC_013831	XLOC_013831	BGIOSGA031329	10:22141459-22144858	RD1-2	RD7-8	OK	30.7454	8.12306	-1.92027	-2.57851	0.00045	0.011687	no		TCONS_00014485	XLOC_013831	BGIOSGA031329	10:22141459-22144858	RD1-2	RD7-8	OK	30.7454	8.12306	-1.92027	-2.57851	0.00045	0.0117828	no	hypothetical protein OsI_34789
RD1_RD2_RD7_RD8	XLOC_013867	XLOC_013867	BGIOSGA034666	11:223133-225645	RD1-2	RD7-8	OK	6.07257	22.7858	1.90776	2.59896	0.0003	0.00874951	yes		TCONS_00014524	XLOC_013867	BGIOSGA034666	11:223133-225645	RD1-2	RD7-8	OK	6.07257	22.7858	1.90776	2.59896	0.0003	0.00881317	yes	uncharacterized protein LOC100273953 isoform X1
RD1_RD2_RD7_RD8	XLOC_013898	XLOC_013898	BGIOSGA034686	11:409679-410142	RD1-2	RD7-8	OK	1585.22	6181.56	1.96329	2.18149	0.0023	0.036686	no		TCONS_00014556	XLOC_013898	BGIOSGA034686	11:409679-410142	RD1-2	RD7-8	OK	1585.22	6181.56	1.96329	2.18149	0.0023	0.0369698	no	non-specific lipid-transfer protein 1
RD1_RD2_RD7_RD8	XLOC_013950	XLOC_013950	BGIOSGA034713	11:971595-973116	RD1-2	RD7-8	OK	1.44703	19.4688	3.75	4.07121	0.0001	0.0035833	yes		TCONS_00014608	XLOC_013950	BGIOSGA034713	11:971595-973116	RD1-2	RD7-8	OK	1.44703	19.4688	3.75	4.07121	0.0001	0.00362791	yes	hypothetical protein OsI_34934
RD1_RD2_RD7_RD8	XLOC_013952	XLOC_013952	BGIOSGA034714	11:981992-983187	RD1-2	RD7-8	OK	0	1.49662	inf	-nan	5e-05	0.00197632	yes		TCONS_00014610	XLOC_013952	BGIOSGA034714	11:981992-983187	RD1-2	RD7-8	OK	0	1.49662	inf	-nan	5e-05	0.00200744	yes	Os11g0127000, partial
RD1_RD2_RD7_RD8	XLOC_014087	XLOC_014087	PSK2	11:2036504-2037080	RD1-2	RD7-8	OK	0	7.72305	inf	-nan	5e-05	0.00197632	yes		TCONS_00014761	XLOC_014087	PSK2	11:2036504-2037080	RD1-2	RD7-8	OK	0	7.72305	inf	-nan	5e-05	0.00200744	yes	-
RD1_RD2_RD7_RD8	XLOC_014093	XLOC_014093	BGIOSGA034804	11:2108705-2109722	RD1-2	RD7-8	OK	1.46898	0	-inf	-nan	0.0001	0.0035833	yes		TCONS_00014767	XLOC_014093	BGIOSGA034804	11:2108705-2109722	RD1-2	RD7-8	OK	1.46898	0	-inf	-nan	0.0001	0.00362791	yes	hypothetical protein OsI_35123
RD1_RD2_RD7_RD8	XLOC_014226	XLOC_014226	BGIOSGA034882	11:3133123-3135028	RD1-2	RD7-8	OK	15.0296	3.3539	-2.1639	-2.58856	0.00235	0.0372856	no		TCONS_00014902	XLOC_014226	BGIOSGA034882	11:3133123-3135028	RD1-2	RD7-8	OK	15.0296	3.3539	-2.1639	-2.58856	0.00235	0.0375397	no	hypothetical protein OsI_35261
RD1_RD2_RD7_RD8	XLOC_014471	XLOC_014471	BGIOSGA035005	11:5488103-5488649	RD1-2	RD7-8	OK	18.1207	119.554	2.72196	3.44255	5e-05	0.00197632	yes		TCONS_00015158	XLOC_014471	BGIOSGA035005	11:5488103-5488649	RD1-2	RD7-8	OK	18.1207	119.554	2.72196	3.44255	5e-05	0.00200744	yes	hypothetical protein OsI_35529
RD1_RD2_RD7_RD8	XLOC_014504	XLOC_014504	-	11:5814564-5814688	RD1-2	RD7-8	OK	3461.61	16067.1	2.2146	3.27538	5e-05	0.00197632	yes		TCONS_00015192	XLOC_014504	-	11:5814564-5814688	RD1-2	RD7-8	OK	3461.61	16067.1	2.2146	3.27538	5e-05	0.00200744	yes	---NA---
RD1_RD2_RD7_RD8	XLOC_014524	XLOC_014524	BGIOSGA035036	11:6002039-6005996	RD1-2	RD7-8	OK	0	2.86208	inf	-nan	5e-05	0.00197632	yes		TCONS_00015214	XLOC_014524	BGIOSGA035036	11:6002039-6005996	RD1-2	RD7-8	OK	0	2.86208	inf	-nan	5e-05	0.00200744	yes	hypothetical protein OsI_35598
RD1_RD2_RD7_RD8	XLOC_014529	XLOC_014529	BGIOSGA035037	11:6072210-6075091	RD1-2	RD7-8	OK	21.5645	5.03328	-2.09908	-2.46944	0.00105	0.0210748	no		TCONS_00015219	XLOC_014529	BGIOSGA035037	11:6072210-6075091	RD1-2	RD7-8	OK	21.5645	5.03328	-2.09908	-2.46944	0.00105	0.0212196	no	hypothetical protein OsI_35606
RD1_RD2_RD7_RD8	XLOC_014740	XLOC_014740	BGIOSGA035126	11:8706222-8712360	RD1-2	RD7-8	OK	6.80188	20.6453	1.60181	2.25326	0.00225	0.035984	no		TCONS_00015442	XLOC_014740	BGIOSGA035126	11:8706222-8712360	RD1-2	RD7-8	OK	6.80188	20.6453	1.60181	2.25326	0.00225	0.0362629	no	protein NRT1/ PTR FAMILY 4.5 isoform X1
RD1_RD2_RD7_RD8	XLOC_014816	XLOC_014816	BGIOSGA035156	11:9657582-9661775	RD1-2	RD7-8	OK	1.90096	0	-inf	-nan	5e-05	0.00197632	yes		TCONS_00015523	XLOC_014816	BGIOSGA035156	11:9657582-9661775	RD1-2	RD7-8	OK	1.90096	0	-inf	-nan	5e-05	0.00200744	yes	hypothetical protein OsI_35866
RD1_RD2_RD7_RD8	XLOC_014952	XLOC_014952	BGIOSGA035208	11:11419449-11420755	RD1-2	RD7-8	OK	4.2188	0	-inf	-nan	0.00345	0.0484667	no		TCONS_00015660	XLOC_014952	BGIOSGA035208	11:11419449-11420755	RD1-2	RD7-8	OK	4.2188	0	-inf	-nan	0.00345	0.0486962	no	hypothetical protein OsI_35973
RD1_RD2_RD7_RD8	XLOC_015020	XLOC_015020	BGIOSGA035235	11:12454667-12457731	RD1-2	RD7-8	OK	12.0318	3.97459	-1.59798	-2.24267	0.003	0.0438185	no		TCONS_00015730	XLOC_015020	BGIOSGA035235	11:12454667-12457731	RD1-2	RD7-8	OK	12.0318	3.97459	-1.59798	-2.24267	0.003	0.0439943	no	hypothetical protein OsI_36561
RD1_RD2_RD7_RD8	XLOC_015248	XLOC_015248	BGIOSGA035322	11:14889437-14890451	RD1-2	RD7-8	OK	0	1.60884	inf	-nan	0.00025	0.00762437	yes		TCONS_00015968	XLOC_015248	BGIOSGA035322	11:14889437-14890451	RD1-2	RD7-8	OK	0	1.60884	inf	-nan	0.00025	0.00765551	yes	hypothetical protein OsI_36228
RD1_RD2_RD7_RD8	XLOC_015286	XLOC_015286	BGIOSGA035343	11:15285340-15288943	RD1-2	RD7-8	OK	1.5823	0	-inf	-nan	5e-05	0.00197632	yes		TCONS_00016011	XLOC_015286	BGIOSGA035343	11:15285340-15288943	RD1-2	RD7-8	OK	1.5823	0	-inf	-nan	5e-05	0.00200744	yes	expressed protein
RD1_RD2_RD7_RD8	XLOC_015370	XLOC_015370	BGIOSGA035378	11:16193836-16196145	RD1-2	RD7-8	OK	18.8201	3.42942	-2.45623	-2.50986	0.00105	0.0210748	no		TCONS_00016101	XLOC_015370	BGIOSGA035378	11:16193836-16196145	RD1-2	RD7-8	OK	18.8201	3.42942	-2.45623	-2.50986	0.00105	0.0212196	no	Nudix hydrolase 13, mitochondrial precursor, putative, expressed
RD1_RD2_RD7_RD8	XLOC_015386	XLOC_015386	BGIOSGA035383	11:16350161-16350569	RD1-2	RD7-8	OK	17.6036	165.285	3.23101	3.65849	5e-05	0.00197632	yes		TCONS_00016118	XLOC_015386	BGIOSGA035383	11:16350161-16350569	RD1-2	RD7-8	OK	17.6036	165.285	3.23101	3.65849	5e-05	0.00200744	yes	prolamin, putative, expressed
RD1_RD2_RD7_RD8	XLOC_015416	XLOC_015416	BGIOSGA035396	11:16618561-16624297	RD1-2	RD7-8	OK	139.974	21.2818	-2.71747	-3.76855	5e-05	0.00197632	yes		TCONS_00016150	XLOC_015416	BGIOSGA035396	11:16618561-16624297	RD1-2	RD7-8	OK	139.974	21.2818	-2.71747	-3.76855	5e-05	0.00200744	yes	hypothetical protein OsI_36390
RD1_RD2_RD7_RD8	XLOC_015576	XLOC_015576	BGIOSGA035476	11:18229740-18233398	RD1-2	RD7-8	OK	8.84193	1.54776	-2.51418	-3.0588	0.0003	0.00874951	yes		TCONS_00016316	XLOC_015576	BGIOSGA035476	11:18229740-18233398	RD1-2	RD7-8	OK	8.84193	1.54776	-2.51418	-3.0588	0.0003	0.00881317	yes	hypothetical protein OsI_36549
RD1_RD2_RD7_RD8	XLOC_015630	XLOC_015630	BGIOSGA035509	11:18672880-18673294	RD1-2	RD7-8	OK	0	2.03319	inf	-nan	0.0016	0.0283563	no		TCONS_00016374	XLOC_015630	BGIOSGA035509	11:18672880-18673294	RD1-2	RD7-8	OK	0	2.03319	inf	-nan	0.0016	0.0285644	no	Uncharacterized protein
RD1_RD2_RD7_RD8	XLOC_015636	XLOC_015636	BGIOSGA035515	11:18726239-18726632	RD1-2	RD7-8	OK	0	3.84801	inf	-nan	0.0002	0.00641424	yes		TCONS_00016380	XLOC_015636	BGIOSGA035515	11:18726239-18726632	RD1-2	RD7-8	OK	0	3.84801	inf	-nan	0.0002	0.00647563	yes	hypothetical protein OsI_36613
RD1_RD2_RD7_RD8	XLOC_015639	XLOC_015639	BGIOSGA035517	11:18747675-18748002	RD1-2	RD7-8	OK	0	3.80864	inf	-nan	0.001	0.0203431	no		TCONS_00016383	XLOC_015639	BGIOSGA035517	11:18747675-18748002	RD1-2	RD7-8	OK	0	3.80864	inf	-nan	0.001	0.0205074	no	hypothetical protein OsI_36615
RD1_RD2_RD7_RD8	XLOC_015674	XLOC_015674	BGIOSGA035534	11:19106514-19110600	RD1-2	RD7-8	OK	5.72356	18.1041	1.66133	2.24262	0.00275	0.0412706	no		TCONS_00016420	XLOC_015674	BGIOSGA035534	11:19106514-19110600	RD1-2	RD7-8	OK	5.72356	18.1041	1.66133	2.24262	0.00275	0.0414727	no	hypothetical protein OsI_36658
RD1_RD2_RD7_RD8	XLOC_015716	XLOC_015716	BGIOSGA035552	11:19518066-19519633	RD1-2	RD7-8	OK	0	3.60443	inf	-nan	5e-05	0.00197632	yes		TCONS_00016463	XLOC_015716	BGIOSGA035552	11:19518066-19519633	RD1-2	RD7-8	OK	0	3.60443	inf	-nan	5e-05	0.00200744	yes	hypothetical protein OsI_36701
RD1_RD2_RD7_RD8	XLOC_015893	XLOC_015893	BGIOSGA035647	11:21170005-21173985	RD1-2	RD7-8	OK	19.8595	6.36378	-1.64187	-2.47828	0.001	0.0203431	no		TCONS_00016651	XLOC_015893	BGIOSGA035647	11:21170005-21173985	RD1-2	RD7-8	OK	19.8595	6.36378	-1.64187	-2.47828	0.001	0.0205074	no	peptide chain release factor APG3, chloroplastic
RD1_RD2_RD7_RD8	XLOC_015955	XLOC_015955	BGIOSGA035675	11:21830081-21837218	RD1-2	RD7-8	OK	9.31165	0.758119	-3.61854	-4.72126	5e-05	0.00197632	yes		TCONS_00016713	XLOC_015955	BGIOSGA035675	11:21830081-21837218	RD1-2	RD7-8	OK	9.31165	0.758119	-3.61854	-4.72126	5e-05	0.00200744	yes	hypothetical protein OsI_36957
RD1_RD2_RD7_RD8	XLOC_015976	XLOC_015976	BGIOSGA035690	11:22008452-22009308	RD1-2	RD7-8	OK	2.06127	0	-inf	-nan	0.0026	0.039985	no		TCONS_00016736	XLOC_015976	BGIOSGA035690	11:22008452-22009308	RD1-2	RD7-8	OK	2.06127	0	-inf	-nan	0.0026	0.0401832	no	Uncharacterized protein
RD1_RD2_RD7_RD8	XLOC_015991	XLOC_015991	BGIOSGA035697	11:22208103-22210336	RD1-2	RD7-8	OK	54.8715	155.678	1.50444	2.23092	0.0017	0.0294623	no		TCONS_00016752	XLOC_015991	BGIOSGA035697	11:22208103-22210336	RD1-2	RD7-8	OK	54.8715	155.678	1.50444	2.23092	0.0017	0.0295895	no	transmembrane protein 205
RD1_RD2_RD7_RD8	XLOC_016017	XLOC_016017	BGIOSGA035708	11:22595176-22598373	RD1-2	RD7-8	OK	1.61769	16.2649	3.32975	1.15849	0.0027	0.0410327	no		TCONS_00016779	XLOC_016017	BGIOSGA035708	11:22595176-22598373	RD1-2	RD7-8	OK	1.61769	16.2649	3.32975	3.81494	0.00015	0.00506551	yes	ATP-citrate synthase alpha chain protein 3 isoform X1
RD1_RD2_RD7_RD8	XLOC_016017	XLOC_016017	BGIOSGA035708	11:22595176-22598373	RD1-2	RD7-8	OK	1.61769	16.2649	3.32975	1.15849	0.0027	0.0410327	no		TCONS_00016780	XLOC_016017	SNORD105	11:22595176-22598373	RD1-2	RD7-8	NOTEST	0	0	0	0	1	1	no	ATP-citrate synthase alpha chain protein 3 isoform X1
RD1_RD2_RD7_RD8	XLOC_016023	XLOC_016023	BGIOSGA035713	11:22656141-22660884	RD1-2	RD7-8	OK	8.10118	0	-inf	-nan	5e-05	0.00197632	yes		TCONS_00016786	XLOC_016023	BGIOSGA035713	11:22656141-22660884	RD1-2	RD7-8	OK	8.10118	0	-inf	-nan	5e-05	0.00200744	yes	AT hook motif-containing protein, putative
RD1_RD2_RD7_RD8	XLOC_016034	XLOC_016034	BGIOSGA035720	11:22752481-22753336	RD1-2	RD7-8	OK	0	7.06351	inf	-nan	5e-05	0.00197632	yes		TCONS_00016797	XLOC_016034	BGIOSGA035720	11:22752481-22753336	RD1-2	RD7-8	OK	0	7.06351	inf	-nan	5e-05	0.00200744	yes	hypothetical protein OsI_37042
RD1_RD2_RD7_RD8	XLOC_016053	XLOC_016053	BGIOSGA035731	11:22816227-22816836	RD1-2	RD7-8	OK	4.48098	30.198	2.75257	2.8941	0.0007	0.0160315	no		TCONS_00016816	XLOC_016053	BGIOSGA035731	11:22816227-22816836	RD1-2	RD7-8	OK	4.48098	30.198	2.75257	2.8941	0.0007	0.0161932	no	hypothetical protein OsI_37058
RD1_RD2_RD7_RD8	XLOC_016081	XLOC_016081	BGIOSGA035741	11:22905411-22907705	RD1-2	RD7-8	OK	15.1482	3.75118	-2.01373	-2.3717	0.00145	0.026479	no		TCONS_00016861	XLOC_016081	BGIOSGA035741	11:22905411-22907705	RD1-2	RD7-8	OK	15.1482	3.75118	-2.01373	-2.3717	0.00145	0.0266502	no	hypothetical protein OsI_37088
RD1_RD2_RD7_RD8	XLOC_016142	XLOC_016142	BGIOSGA034619	11:423580-424728	RD1-2	RD7-8	OK	38.5241	252.732	2.71377	3.8794	5e-05	0.00197632	yes		TCONS_00016926	XLOC_016142	BGIOSGA034619	11:423580-424728	RD1-2	RD7-8	OK	38.5241	252.732	2.71377	3.8794	5e-05	0.00200744	yes	hypothetical protein OsI_34872
RD1_RD2_RD7_RD8	XLOC_016145	XLOC_016145	BGIOSGA034616	11:443559-444757	RD1-2	RD7-8	OK	0	1.52223	inf	-nan	5e-05	0.00197632	yes		TCONS_00016930	XLOC_016145	BGIOSGA034616	11:443559-444757	RD1-2	RD7-8	OK	0	1.52223	inf	-nan	5e-05	0.00200744	yes	hypothetical protein OsI_34876
RD1_RD2_RD7_RD8	XLOC_016168	XLOC_016168	BGIOSGA034598	11:623082-623548	RD1-2	RD7-8	OK	7.47853	77.4803	3.373	3.70568	0.00035	0.00972018	yes		TCONS_00016957	XLOC_016168	BGIOSGA034598	11:623082-623548	RD1-2	RD7-8	OK	7.47853	77.4803	3.373	3.70568	0.00035	0.00978862	yes	uncharacterized protein LOC4349632
RD1_RD2_RD7_RD8	XLOC_016371	XLOC_016371	BGIOSGA034472	11:2418770-2425727	RD1-2	RD7-8	OK	0.755671	11.3043	3.90297	5.13537	5e-05	0.00197632	yes		TCONS_00017168	XLOC_016371	BGIOSGA034472	11:2418770-2425727	RD1-2	RD7-8	OK	0.755671	11.3043	3.90297	5.13537	5e-05	0.00200744	yes	hypothetical protein OsI_35171
RD1_RD2_RD7_RD8	XLOC_016383	XLOC_016383	BGIOSGA034467	11:2490374-2491103	RD1-2	RD7-8	OK	6.89654	31.5262	2.19261	2.84725	0.0004	0.0107126	no		TCONS_00017180	XLOC_016383	BGIOSGA034467	11:2490374-2491103	RD1-2	RD7-8	OK	6.89654	31.5262	2.19261	2.84725	0.0004	0.0107863	no	uncharacterized plant-specific domain TIGR01568 family protein
RD1_RD2_RD7_RD8	XLOC_016556	XLOC_016556	BGIOSGA034376	11:4123401-4125021	RD1-2	RD7-8	OK	0	45.8329	inf	-nan	5e-05	0.00197632	yes		TCONS_00017360	XLOC_016556	BGIOSGA034376	11:4123401-4125021	RD1-2	RD7-8	OK	0	45.8329	inf	-nan	5e-05	0.00200744	yes	hypothetical protein OsI_35369
RD1_RD2_RD7_RD8	XLOC_016564	XLOC_016564	BGIOSGA034374	11:4208652-4209995	RD1-2	RD7-8	OK	1.39078	0	-inf	-nan	0.00045	0.011687	no		TCONS_00017369	XLOC_016564	BGIOSGA034374	11:4208652-4209995	RD1-2	RD7-8	OK	1.39078	0	-inf	-nan	0.00045	0.0117828	no	Uncharacterized protein
RD1_RD2_RD7_RD8	XLOC_016650	XLOC_016650	BGIOSGA034326	11:5049695-5052155	RD1-2	RD7-8	OK	8.21604	2.35622	-1.80197	-2.19134	0.0014	0.0258276	no		TCONS_00017459	XLOC_016650	BGIOSGA034326	11:5049695-5052155	RD1-2	RD7-8	OK	8.21604	2.35622	-1.80197	-2.19134	0.0014	0.025969	no	S-domain receptor-like protein kinase family-1
RD1_RD2_RD7_RD8	XLOC_016776	XLOC_016776	BGIOSGA034259	11:6012242-6014966	RD1-2	RD7-8	OK	0	2.58624	inf	-nan	5e-05	0.00197632	yes		TCONS_00017589	XLOC_016776	BGIOSGA034259	11:6012242-6014966	RD1-2	RD7-8	OK	0	2.58624	inf	-nan	5e-05	0.00200744	yes	hypothetical protein OsI_35599
RD1_RD2_RD7_RD8	XLOC_016779	XLOC_016779	BGIOSGA034256	11:6032831-6035510	RD1-2	RD7-8	OK	3.59974	0.550798	-2.7083	-2.43139	0.0015	0.0271446	no		TCONS_00017592	XLOC_016779	BGIOSGA034256	11:6032831-6035510	RD1-2	RD7-8	OK	3.59974	0.550798	-2.7083	-2.43139	0.0015	0.0273191	no	NB-ARC domain-containing protein
RD1_RD2_RD7_RD8	XLOC_016780	XLOC_016780	BGIOSGA034255	11:6043869-6044575	RD1-2	RD7-8	OK	288.754	75.4721	-1.93582	-2.52377	0.0007	0.0160315	no		TCONS_00017593	XLOC_016780	BGIOSGA034255	11:6043869-6044575	RD1-2	RD7-8	OK	288.754	75.4721	-1.93582	-2.52377	0.0007	0.0161932	no	hypothetical protein OsI_35603
RD1_RD2_RD7_RD8	XLOC_016820	XLOC_016820	BGIOSGA034236	11:6476138-6477242	RD1-2	RD7-8	OK	3.13714	18.0186	2.52197	3.04003	0.00045	0.011687	no		TCONS_00017634	XLOC_016820	BGIOSGA034236	11:6476138-6477242	RD1-2	RD7-8	OK	3.13714	18.0186	2.52197	3.04003	0.00045	0.0117828	no	hypothetical protein OsI_35645
RD1_RD2_RD7_RD8	XLOC_016822	XLOC_016822	BGIOSGA034234	11:6487917-6488622	RD1-2	RD7-8	OK	0	2.67086	inf	-nan	5e-05	0.00197632	yes		TCONS_00017636	XLOC_016822	BGIOSGA034234	11:6487917-6488622	RD1-2	RD7-8	OK	0	2.67086	inf	-nan	5e-05	0.00200744	yes	hypothetical protein OsI_35647
RD1_RD2_RD7_RD8	XLOC_016912	XLOC_016912	BGIOSGA034184	11:7478157-7479006	RD1-2	RD7-8	OK	2.31817	0	-inf	-nan	5e-05	0.00197632	yes		TCONS_00017729	XLOC_016912	BGIOSGA034184	11:7478157-7479006	RD1-2	RD7-8	OK	2.31817	0	-inf	-nan	5e-05	0.00200744	yes	Os11g0264300
RD1_RD2_RD7_RD8	XLOC_016918	XLOC_016918	BGIOSGA034181	11:7522646-7523687	RD1-2	RD7-8	OK	0	3.74554	inf	-nan	5e-05	0.00197632	yes		TCONS_00017736	XLOC_016918	BGIOSGA034181	11:7522646-7523687	RD1-2	RD7-8	OK	0	3.74554	inf	-nan	5e-05	0.00200744	yes	hypothetical protein OsI_35733
RD1_RD2_RD7_RD8	XLOC_016988	XLOC_016988	BGIOSGA034152	11:8431313-8435374	RD1-2	RD7-8	OK	10.3072	3.06872	-1.74794	-2.19308	0.0035	0.0487889	no		TCONS_00017807	XLOC_016988	BGIOSGA034152	11:8431313-8435374	RD1-2	RD7-8	OK	10.3072	3.06872	-1.74794	-2.19308	0.0035	0.049019	no	hypothetical protein GQ55_8G098600
RD1_RD2_RD7_RD8	XLOC_016994	XLOC_016994	BGIOSGA034149	11:8547190-8549183	RD1-2	RD7-8	OK	4.73226	0	-inf	-nan	0.00095	0.0195913	no		TCONS_00017813	XLOC_016994	BGIOSGA034149	11:8547190-8549183	RD1-2	RD7-8	OK	4.73226	0	-inf	-nan	0.00095	0.019751	no	Uncharacterized protein
RD1_RD2_RD7_RD8	XLOC_017127	XLOC_017127	BGIOSGA034099	11:10560737-10563014	RD1-2	RD7-8	OK	8.10562	0	-inf	-nan	5e-05	0.00197632	yes		TCONS_00017953	XLOC_017127	BGIOSGA034099	11:10560737-10563014	RD1-2	RD7-8	OK	8.10562	0	-inf	-nan	5e-05	0.00200744	yes	hypothetical protein OsJ_33736
RD1_RD2_RD7_RD8	XLOC_017186	XLOC_017186	BGIOSGA034068	11:11423064-11426322	RD1-2	RD7-8	OK	13.3971	1.86654	-2.84348	-3.0808	0.00095	0.0195913	no		TCONS_00018015	XLOC_017186	BGIOSGA034068	11:11423064-11426322	RD1-2	RD7-8	OK	13.3971	1.86654	-2.84348	-3.0808	0.00095	0.019751	no	Uncharacterized protein
RD1_RD2_RD7_RD8	XLOC_017384	XLOC_017384	BGIOSGA033986	11:13640296-13644596	RD1-2	RD7-8	OK	2.2728	0	-inf	-nan	5e-05	0.00197632	yes		TCONS_00018223	XLOC_017384	BGIOSGA033986	11:13640296-13644596	RD1-2	RD7-8	OK	2.2728	0	-inf	-nan	5e-05	0.00200744	yes	hypothetical protein OsI_36125
RD1_RD2_RD7_RD8	XLOC_017388	XLOC_017388	BGIOSGA033983	11:13695152-13696767	RD1-2	RD7-8	OK	5.88153	0	-inf	-nan	5e-05	0.00197632	yes		TCONS_00018227	XLOC_017388	BGIOSGA033983	11:13695152-13696767	RD1-2	RD7-8	OK	5.88153	0	-inf	-nan	5e-05	0.00200744	yes	hypothetical protein OsI_36129
RD1_RD2_RD7_RD8	XLOC_017452	XLOC_017452	BGIOSGA033951	11:14368232-14369687	RD1-2	RD7-8	OK	0.449138	56.7607	6.98159	6.20082	0.0033	0.0467972	no		TCONS_00018296	XLOC_017452	BGIOSGA033951	11:14368232-14369687	RD1-2	RD7-8	OK	0.449138	56.7607	6.98159	6.20082	0.0033	0.0470198	no	hypothetical protein OsI_36192
RD1_RD2_RD7_RD8	XLOC_017608	XLOC_017608	CHS1	11:16095730-16098590	RD1-2	RD7-8	OK	90.068	539.346	2.58212	2.65278	0.00035	0.00972018	yes		TCONS_00018461	XLOC_017608	CHS1	11:16095730-16098590	RD1-2	RD7-8	OK	90.068	539.346	2.58212	2.65278	0.00035	0.00978862	yes	RecName: Full=Chalcone synthase 1; Short=OsCHS1; AltName: Full=Naregenin-chalcone synthase
RD1_RD2_RD7_RD8	XLOC_017629	XLOC_017629	BGIOSGA033867	11:16275335-16275839	RD1-2	RD7-8	OK	2.76718	57.2047	4.36964	4.05141	0.00015	0.00501596	yes		TCONS_00018482	XLOC_017629	BGIOSGA033867	11:16275335-16275839	RD1-2	RD7-8	OK	2.76718	57.2047	4.36964	4.05141	0.00015	0.00506551	yes	uncharacterized protein LOC9270608
RD1_RD2_RD7_RD8	XLOC_017692	XLOC_017692	GATB	11:16840640-16844386	RD1-2	RD7-8	OK	10.883	1.46034	-2.89771	-3.50802	0.0002	0.00641424	yes		TCONS_00018548	XLOC_017692	GATB	11:16840640-16844386	RD1-2	RD7-8	OK	10.883	1.46034	-2.89771	-3.50802	0.0002	0.00647563	yes	RecName: Full=Glutamyl-tRNA(Gln) amidotransferase subunit B, chloroplastic/mitochondrial; Short=Glu-AdT subunit B
RD1_RD2_RD7_RD8	XLOC_017712	XLOC_017712	BGIOSGA033831	11:17001846-17003376	RD1-2	RD7-8	OK	1.19614	5.2934	2.14581	2.39357	0.0028	0.0418121	no		TCONS_00018568	XLOC_017712	BGIOSGA033831	11:17001846-17003376	RD1-2	RD7-8	OK	1.19614	5.2934	2.14581	2.39357	0.0028	0.0419814	no	hypothetical protein OsI_36431
RD1_RD2_RD7_RD8	XLOC_017767	XLOC_017767	BGIOSGA033805	11:17449682-17450018	RD1-2	RD7-8	OK	0	3.30618	inf	-nan	0.00135	0.0252149	no		TCONS_00018627	XLOC_017767	BGIOSGA033805	11:17449682-17450018	RD1-2	RD7-8	OK	0	3.30618	inf	-nan	0.00135	0.0253539	no	Uncharacterized protein
RD1_RD2_RD7_RD8	XLOC_017817	XLOC_017817	BGIOSGA033781	11:18025583-18029001	RD1-2	RD7-8	OK	3.62552	0.711481	-2.34929	-2.8791	0.0008	0.0173516	no		TCONS_00018682	XLOC_017817	BGIOSGA033781	11:18025583-18029001	RD1-2	RD7-8	OK	3.62552	0.711481	-2.34929	-2.8791	0.0008	0.0174771	no	hypothetical protein OsI_36531
RD1_RD2_RD7_RD8	XLOC_017833	XLOC_017833	BGIOSGA033772	11:18224161-18229525	RD1-2	RD7-8	OK	18.683	5.96368	-1.64745	-2.34139	0.00185	0.0313977	no		TCONS_00018701	XLOC_017833	BGIOSGA033772	11:18224161-18229525	RD1-2	RD7-8	OK	18.683	5.96368	-1.64745	-2.34139	0.00185	0.0315618	no	unnamed protein product
RD1_RD2_RD7_RD8	XLOC_017843	XLOC_017843	BGIOSGA033766	11:18293230-18294664	RD1-2	RD7-8	OK	0	1.44006	inf	-nan	5e-05	0.00197632	yes		TCONS_00018711	XLOC_017843	BGIOSGA033766	11:18293230-18294664	RD1-2	RD7-8	OK	0	1.44006	inf	-nan	5e-05	0.00200744	yes	uncharacterized protein LOC112936973
RD1_RD2_RD7_RD8	XLOC_017888	XLOC_017888	BGIOSGA033741	11:18820812-18823830	RD1-2	RD7-8	OK	2.84198	16.8833	2.57063	3.48263	5e-05	0.00197632	yes		TCONS_00018758	XLOC_017888	BGIOSGA033741	11:18820812-18823830	RD1-2	RD7-8	OK	2.84198	16.8833	2.57063	3.48263	5e-05	0.00200744	yes	hypothetical protein OsI_36623
RD1_RD2_RD7_RD8	XLOC_018057	XLOC_018057	BGIOSGA033657	11:20363408-20364917	RD1-2	RD7-8	OK	0	2.54247	inf	-nan	0.0001	0.0035833	yes		TCONS_00018937	XLOC_018057	BGIOSGA033657	11:20363408-20364917	RD1-2	RD7-8	OK	0	2.54247	inf	-nan	0.0001	0.00362791	yes	hypothetical protein OsI_36789
RD1_RD2_RD7_RD8	XLOC_018068	XLOC_018068	BGIOSGA033651	11:20447765-20448949	RD1-2	RD7-8	OK	0	1.89697	inf	-nan	0.0001	0.0035833	yes		TCONS_00018949	XLOC_018068	BGIOSGA033651	11:20447765-20448949	RD1-2	RD7-8	OK	0	1.89697	inf	-nan	0.0001	0.00362791	yes	NBS-LRR, partial
RD1_RD2_RD7_RD8	XLOC_018222	XLOC_018222	BGIOSGA033565	11:21914835-21915342	RD1-2	RD7-8	OK	58.5088	16.3461	-1.83971	-2.54265	0.00045	0.011687	no		TCONS_00019111	XLOC_018222	BGIOSGA033565	11:21914835-21915342	RD1-2	RD7-8	OK	58.5088	16.3461	-1.83971	-2.54265	0.00045	0.0117828	no	uncharacterized protein LOC4351128
RD1_RD2_RD7_RD8	XLOC_018228	XLOC_018228	BGIOSGA033562	11:21993490-22004165	RD1-2	RD7-8	OK	1.49199	45.9325	4.94421	6.04351	5e-05	0.00197632	yes		TCONS_00019117	XLOC_018228	BGIOSGA033562	11:21993490-22004165	RD1-2	RD7-8	OK	1.49199	45.9325	4.94421	6.04351	5e-05	0.00200744	yes	NBS-LRR-like protein B
RD1_RD2_RD7_RD8	XLOC_018259	XLOC_018259	BGIOSGA033545	11:22399012-22403110	RD1-2	RD7-8	OK	9.33906	1.78983	-2.38345	-2.8605	0.0004	0.0107126	no		TCONS_00019148	XLOC_018259	BGIOSGA033545	11:22399012-22403110	RD1-2	RD7-8	OK	9.33906	1.78983	-2.38345	-2.8605	0.0004	0.0107863	no	Uncharacterized protein
RD1_RD2_RD7_RD8	XLOC_018264	XLOC_018264	BGIOSGA033541	11:22452575-22456331	RD1-2	RD7-8	OK	16.2552	0	-inf	-nan	5e-05	0.00197632	yes		TCONS_00019154	XLOC_018264	BGIOSGA033541	11:22452575-22456331	RD1-2	RD7-8	OK	16.2552	0	-inf	-nan	5e-05	0.00200744	yes	Os11g0695000, partial
RD1_RD2_RD7_RD8	XLOC_018279	XLOC_018279	BGIOSGA033533	11:22698612-22698864	RD1-2	RD7-8	OK	7.75067	0	-inf	-nan	0.00025	0.00762437	yes		TCONS_00019170	XLOC_018279	BGIOSGA033533	11:22698612-22698864	RD1-2	RD7-8	OK	7.75067	0	-inf	-nan	0.00025	0.00765551	yes	hypothetical protein OsI_37032
RD1_RD2_RD7_RD8	XLOC_018283	XLOC_018283	BGIOSGA033530	11:22726756-22727677	RD1-2	RD7-8	OK	0	2.038	inf	-nan	5e-05	0.00197632	yes		TCONS_00019175	XLOC_018283	BGIOSGA033530	11:22726756-22727677	RD1-2	RD7-8	OK	0	2.038	inf	-nan	5e-05	0.00200744	yes	hypothetical protein OsI_37037
RD1_RD2_RD7_RD8	XLOC_018355	XLOC_018355	BGIOSGA036841	12:224411-226505	RD1-2	RD7-8	OK	33.2206	106.384	1.67913	2.35473	0.00145	0.026479	no		TCONS_00019250	XLOC_018355	BGIOSGA036841	12:224411-226505	RD1-2	RD7-8	OK	33.2206	106.384	1.67913	2.35473	0.00145	0.0266502	no	hypothetical protein OsI_37125
RD1_RD2_RD7_RD8	XLOC_018361	XLOC_018361	BGIOSGA036846	12:275495-276767	RD1-2	RD7-8	OK	0	4.85486	inf	-nan	5e-05	0.00197632	yes		TCONS_00019256	XLOC_018361	BGIOSGA036846	12:275495-276767	RD1-2	RD7-8	OK	0	4.85486	inf	-nan	5e-05	0.00200744	yes	hypothetical protein OsI_37133
RD1_RD2_RD7_RD8	XLOC_018362	XLOC_018362	BGIOSGA036847	12:290443-295301	RD1-2	RD7-8	OK	0.762637	9.96422	3.70769	4.57829	5e-05	0.00197632	yes		TCONS_00019257	XLOC_018362	BGIOSGA036847	12:290443-295301	RD1-2	RD7-8	OK	0.762637	9.96422	3.70769	4.57829	5e-05	0.00200744	yes	hypothetical protein OsI_37135
RD1_RD2_RD7_RD8	XLOC_018386	XLOC_018386	BGIOSGA036856	12:512510-514017	RD1-2	RD7-8	OK	0	3.31829	inf	-nan	5e-05	0.00197632	yes		TCONS_00019282	XLOC_018386	BGIOSGA036856	12:512510-514017	RD1-2	RD7-8	OK	0	3.31829	inf	-nan	5e-05	0.00200744	yes	Os12g0106100
RD1_RD2_RD7_RD8	XLOC_018491	XLOC_018491	BGIOSGA036917	12:1411953-1414738	RD1-2	RD7-8	OK	0.560644	14.7563	4.71811	4.40411	0.0007	0.0160315	no		TCONS_00019387	XLOC_018491	BGIOSGA036917	12:1411953-1414738	RD1-2	RD7-8	OK	0.560644	14.7563	4.71811	4.40411	0.0007	0.0161932	no	hypothetical protein OsI_34936
RD1_RD2_RD7_RD8	XLOC_018499	XLOC_018499	BGIOSGA036922	12:1483526-1484984	RD1-2	RD7-8	OK	200.99	63.7789	-1.65597	-2.40515	0.00085	0.0180665	no		TCONS_00019395	XLOC_018499	BGIOSGA036922	12:1483526-1484984	RD1-2	RD7-8	OK	200.99	63.7789	-1.65597	-2.40515	0.00085	0.0181954	no	Os12g0124000, partial
RD1_RD2_RD7_RD8	XLOC_018689	XLOC_018689	BGIOSGA037030	12:3202166-3202481	RD1-2	RD7-8	OK	0	4.67332	inf	-nan	0.0012	0.0232568	no		TCONS_00019593	XLOC_018689	BGIOSGA037030	12:3202166-3202481	RD1-2	RD7-8	OK	0	4.67332	inf	-nan	0.0012	0.0233877	no	Os12g0159500, partial
RD1_RD2_RD7_RD8	XLOC_018720	XLOC_018720	BGIOSGA037043	12:3492754-3498594	RD1-2	RD7-8	OK	2.72177	9.71521	1.8357	2.57988	0.00105	0.0210748	no		TCONS_00019627	XLOC_018720	BGIOSGA037043	12:3492754-3498594	RD1-2	RD7-8	OK	2.72177	9.71521	1.8357	2.57988	0.00105	0.0212196	no	nucleolar complex protein 2 homolog
RD1_RD2_RD7_RD8	XLOC_018733	XLOC_018733	BGIOSGA037052	12:3652635-3659125	RD1-2	RD7-8	OK	0.668704	3.4161	2.35291	2.59434	0.00175	0.0300114	no		TCONS_00019640	XLOC_018733	BGIOSGA037052	12:3652635-3659125	RD1-2	RD7-8	OK	0.668704	3.4161	2.35291	2.59434	0.00175	0.0301691	no	Os12g0165900, partial
RD1_RD2_RD7_RD8	XLOC_018753	XLOC_018753	BGIOSGA037061	12:3834514-3835213	RD1-2	RD7-8	OK	98.944	33.5697	-1.55945	-2.2462	0.0015	0.0271446	no		TCONS_00019661	XLOC_018753	BGIOSGA037061	12:3834514-3835213	RD1-2	RD7-8	OK	98.944	33.5697	-1.55945	-2.2462	0.0015	0.0273191	no	hypothetical protein OsI_37619
RD1_RD2_RD7_RD8	XLOC_018806	XLOC_018806	BGIOSGA037091	12:4225538-4228383	RD1-2	RD7-8	OK	26.4287	5045.78	7.57683	15.2212	5e-05	0.00197632	yes		TCONS_00019718	XLOC_018806	POSPI_RY	12:4225538-4228383	RD1-2	RD7-8	OK	0	4907	inf	-nan	0.2493	0.506705	no	hypothetical protein OsI_37668
RD1_RD2_RD7_RD8	XLOC_018806	XLOC_018806	BGIOSGA037091	12:4225538-4228383	RD1-2	RD7-8	OK	26.4287	5045.78	7.57683	15.2212	5e-05	0.00197632	yes		TCONS_00019719	XLOC_018806	BGIOSGA037091	12:4225538-4228383	RD1-2	RD7-8	OK	26.4287	138.779	2.39261	3.407	5e-05	0.00200744	yes	hypothetical protein OsI_37668
RD1_RD2_RD7_RD8	XLOC_018923	XLOC_018923	BGIOSGA037148	12:5622396-5623858	RD1-2	RD7-8	OK	0	4.02021	inf	-nan	5e-05	0.00197632	yes		TCONS_00019841	XLOC_018923	BGIOSGA037148	12:5622396-5623858	RD1-2	RD7-8	OK	0	4.02021	inf	-nan	5e-05	0.00200744	yes	hypothetical protein OsI_37804
RD1_RD2_RD7_RD8	XLOC_018924	XLOC_018924	BGIOSGA037149	12:5637442-5644533	RD1-2	RD7-8	OK	7.01889	0.584415	-3.58618	-4.93021	5e-05	0.00197632	yes		TCONS_00019842	XLOC_018924	BGIOSGA037149	12:5637442-5644533	RD1-2	RD7-8	OK	7.01889	0.584415	-3.58618	-4.93021	5e-05	0.00200744	yes	hypothetical protein OsI_37805
RD1_RD2_RD7_RD8	XLOC_019005	XLOC_019005	BGIOSGA037188	12:6747207-6751654	RD1-2	RD7-8	OK	34.1287	4.86197	-2.81137	-3.42063	0.0001	0.0035833	yes		TCONS_00019928	XLOC_019005	BGIOSGA037188	12:6747207-6751654	RD1-2	RD7-8	OK	34.1287	4.86197	-2.81137	-3.42063	0.0001	0.00362791	yes	hypothetical protein OsI_37888
RD1_RD2_RD7_RD8	XLOC_019022	XLOC_019022	BGIOSGA037196	12:6919482-6923189	RD1-2	RD7-8	OK	2.19963	13.9966	2.66974	3.42745	5e-05	0.00197632	yes		TCONS_00019950	XLOC_019022	BGIOSGA037196	12:6919482-6923189	RD1-2	RD7-8	OK	2.19963	13.9966	2.66974	3.42745	5e-05	0.00200744	yes	Os12g0235800, partial
RD1_RD2_RD7_RD8	XLOC_019138	XLOC_019138	BGIOSGA037244	12:8568055-8570738	RD1-2	RD7-8	OK	19.1825	6.92749	-1.46939	-2.07443	0.00275	0.0412706	no		TCONS_00020075	XLOC_019138	BGIOSGA037244	12:8568055-8570738	RD1-2	RD7-8	OK	19.1825	6.92749	-1.46939	-2.07443	0.00275	0.0414727	no	hypothetical protein OsI_38005
RD1_RD2_RD7_RD8	XLOC_019144	XLOC_019144	BGIOSGA037248	12:8668667-8672469	RD1-2	RD7-8	OK	0	1.49777	inf	-nan	5e-05	0.00197632	yes		TCONS_00020082	XLOC_019144	BGIOSGA037248	12:8668667-8672469	RD1-2	RD7-8	OK	0	1.49777	inf	-nan	5e-05	0.00200744	yes	unnamed protein product
RD1_RD2_RD7_RD8	XLOC_019271	XLOC_019271	BGIOSGA037302	12:10529153-10530755	RD1-2	RD7-8	OK	3432.37	707.917	-2.27755	-2.41814	0.00325	0.0464536	no		TCONS_00020223	XLOC_019271	BGIOSGA037302	12:10529153-10530755	RD1-2	RD7-8	OK	3432.37	707.917	-2.27755	-2.41814	0.00325	0.0466755	no	hypothetical protein OsI_38129
RD1_RD2_RD7_RD8	XLOC_019277	XLOC_019277	BGIOSGA037305	12:10591282-10591795	RD1-2	RD7-8	OK	3.21171	2295.76	9.48141	8.80679	0.00025	0.00762437	yes		TCONS_00020230	XLOC_019277	BGIOSGA037305	12:10591282-10591795	RD1-2	RD7-8	OK	3.21171	2295.76	9.48141	8.80679	0.00025	0.00765551	yes	hypothetical protein OsI_38129
RD1_RD2_RD7_RD8	XLOC_019383	XLOC_019383	BGIOSGA037341	12:12426191-12427634	RD1-2	RD7-8	OK	3.42472	12.852	1.90794	2.54361	0.00065	0.0153547	no		TCONS_00020341	XLOC_019383	BGIOSGA037341	12:12426191-12427634	RD1-2	RD7-8	OK	3.42472	12.852	1.90794	2.54361	0.00065	0.0155544	no	UDP-glucose 6-dehydrogenase 4
RD1_RD2_RD7_RD8	XLOC_019447	XLOC_019447	BGIOSGA037365	12:13281621-13282729	RD1-2	RD7-8	OK	50.8582	0	-inf	-nan	5e-05	0.00197632	yes		TCONS_00020407	XLOC_019447	BGIOSGA037365	12:13281621-13282729	RD1-2	RD7-8	OK	50.8582	0	-inf	-nan	5e-05	0.00200744	yes	hypothetical protein OsI_38272
RD1_RD2_RD7_RD8	XLOC_019474	XLOC_019474	BGIOSGA037376	12:13556975-13558664	RD1-2	RD7-8	OK	0	4.4722	inf	-nan	5e-05	0.00197632	yes		TCONS_00020435	XLOC_019474	BGIOSGA037376	12:13556975-13558664	RD1-2	RD7-8	OK	0	4.4722	inf	-nan	5e-05	0.00200744	yes	hypothetical protein OsI_38293
RD1_RD2_RD7_RD8	XLOC_019485	XLOC_019485	BGIOSGA037380	12:13718506-13719109	RD1-2	RD7-8	OK	0	1.34275	inf	-nan	0.0009	0.0189063	no		TCONS_00020446	XLOC_019485	BGIOSGA037380	12:13718506-13719109	RD1-2	RD7-8	OK	0	1.34275	inf	-nan	0.0009	0.0190179	no	Uncharacterized protein
RD1_RD2_RD7_RD8	XLOC_019699	XLOC_019699	BGIOSGA037479	12:16272086-16272558	RD1-2	RD7-8	OK	91.9312	362.882	1.98087	2.65493	0.0003	0.00874951	yes		TCONS_00020670	XLOC_019699	BGIOSGA037479	12:16272086-16272558	RD1-2	RD7-8	OK	91.9312	362.882	1.98087	2.65493	0.0003	0.00881317	yes	uncharacterized protein LOC4352346
RD1_RD2_RD7_RD8	XLOC_019700	XLOC_019700	BGIOSGA037480	12:16280146-16281009	RD1-2	RD7-8	OK	205.6	1055.05	2.3594	3.52671	5e-05	0.00197632	yes		TCONS_00020671	XLOC_019700	BGIOSGA037480	12:16280146-16281009	RD1-2	RD7-8	OK	205.6	1055.05	2.3594	3.52671	5e-05	0.00200744	yes	PREDICTED: uncharacterized protein LOC107305435
RD1_RD2_RD7_RD8	XLOC_019714	XLOC_019714	SNOR137	12:16363616-16363756	RD1-2	RD7-8	OK	88.7217	0	-inf	-nan	5e-05	0.00197632	yes		TCONS_00020687	XLOC_019714	SNOR137	12:16363616-16363756	RD1-2	RD7-8	OK	88.7217	0	-inf	-nan	5e-05	0.00200744	yes	-
RD1_RD2_RD7_RD8	XLOC_019773	XLOC_019773	BGIOSGA037510	12:16869303-16873916	RD1-2	RD7-8	OK	34.26	10.4854	-1.70814	-2.46744	0.00055	0.0136734	no		TCONS_00020747	XLOC_019773	BGIOSGA037510	12:16869303-16873916	RD1-2	RD7-8	OK	34.26	10.4854	-1.70814	-2.46744	0.00055	0.0138012	no	hypothetical protein OsI_38578
RD1_RD2_RD7_RD8	XLOC_019802	XLOC_019802	BGIOSGA037527	12:17199326-17199701	RD1-2	RD7-8	OK	20.1608	0	-inf	-nan	5e-05	0.00197632	yes		TCONS_00020777	XLOC_019802	BGIOSGA037527	12:17199326-17199701	RD1-2	RD7-8	OK	20.1608	0	-inf	-nan	5e-05	0.00200744	yes	hypothetical protein OsI_38612
RD1_RD2_RD7_RD8	XLOC_019869	XLOC_019869	BGIOSGA037555	12:17853621-17854557	RD1-2	RD7-8	OK	1.65645	0	-inf	-nan	5e-05	0.00197632	yes		TCONS_00020846	XLOC_019869	BGIOSGA037555	12:17853621-17854557	RD1-2	RD7-8	OK	1.65645	0	-inf	-nan	5e-05	0.00200744	yes	hypothetical protein OsI_38656
RD1_RD2_RD7_RD8	XLOC_019907	XLOC_019907	BGIOSGA037574	12:18131123-18131929	RD1-2	RD7-8	OK	83.3637	246.603	1.5647	2.10026	0.0029	0.0428791	no		TCONS_00020886	XLOC_019907	BGIOSGA037574	12:18131123-18131929	RD1-2	RD7-8	OK	83.3637	246.603	1.5647	2.10026	0.0029	0.043052	no	hypothetical protein OsI_38691
RD1_RD2_RD7_RD8	XLOC_019943	XLOC_019943	BGIOSGA037589	12:18424655-18434305	RD1-2	RD7-8	OK	8.4978	1.72714	-2.29871	-2.86172	0.0002	0.00641424	yes		TCONS_00020923	XLOC_019943	BGIOSGA037589	12:18424655-18434305	RD1-2	RD7-8	OK	8.4978	1.72714	-2.29871	-2.86172	0.0002	0.00647563	yes	hypothetical protein OsJ_36502
RD1_RD2_RD7_RD8	XLOC_019969	XLOC_019969	BGIOSGA037602	12:18606698-18607359	RD1-2	RD7-8	OK	11.6906	46.7672	2.00014	2.29234	0.0012	0.0232568	no		TCONS_00020949	XLOC_019969	BGIOSGA037602	12:18606698-18607359	RD1-2	RD7-8	OK	11.6906	46.7672	2.00014	2.4813	0.0012	0.0233877	no	hypothetical protein OsI_38742
RD1_RD2_RD7_RD8	XLOC_019969	XLOC_019969	BGIOSGA037602	12:18606698-18607359	RD1-2	RD7-8	OK	11.6906	46.7672	2.00014	2.29234	0.0012	0.0232568	no		TCONS_00020950	XLOC_019969	AFU_304	12:18606698-18607359	RD1-2	RD7-8	NOTEST	0	0	0	0	1	1	no	hypothetical protein OsI_38742
RD1_RD2_RD7_RD8	XLOC_019997	XLOC_019997	BGIOSGA037618	12:18914716-18915372	RD1-2	RD7-8	OK	0	12.2871	inf	-nan	5e-05	0.00197632	yes		TCONS_00020978	XLOC_019997	BGIOSGA037618	12:18914716-18915372	RD1-2	RD7-8	OK	0	12.2871	inf	-nan	5e-05	0.00200744	yes	CASP-like protein 4C1
RD1_RD2_RD7_RD8	XLOC_020004	XLOC_020004	BGIOSGA037623	12:18946588-18947293	RD1-2	RD7-8	OK	5.94737	35.3637	2.57194	3.34084	5e-05	0.00197632	yes		TCONS_00020986	XLOC_020004	BGIOSGA037623	12:18946588-18947293	RD1-2	RD7-8	OK	5.94737	35.3637	2.57194	3.34084	5e-05	0.00200744	yes	hypothetical protein OsI_38786
RD1_RD2_RD7_RD8	XLOC_020034	XLOC_020034	BGIOSGA037634	12:19041472-19042891	RD1-2	RD7-8	OK	89.5175	269.197	1.58842	2.26802	0.0012	0.0232568	no		TCONS_00021029	XLOC_020034	BGIOSGA037634	12:19041472-19042891	RD1-2	RD7-8	OK	89.5175	269.197	1.58842	2.26802	0.0012	0.0233877	no	hypothetical protein C2845_PM01G39350
RD1_RD2_RD7_RD8	XLOC_020055	XLOC_020055	BGIOSGA037648	12:19153519-19156030	RD1-2	RD7-8	OK	1.71949	0	-inf	-nan	5e-05	0.00197632	yes		TCONS_00021050	XLOC_020055	BGIOSGA037648	12:19153519-19156030	RD1-2	RD7-8	OK	1.71949	0	-inf	-nan	5e-05	0.00200744	yes	hypothetical protein OsI_38828
RD1_RD2_RD7_RD8	XLOC_020150	XLOC_020150	BGIOSGA037693	12:20043483-20043837	RD1-2	RD7-8	OK	0	15.2946	inf	-nan	5e-05	0.00197632	yes		TCONS_00021151	XLOC_020150	BGIOSGA037693	12:20043483-20043837	RD1-2	RD7-8	OK	0	15.2946	inf	-nan	5e-05	0.00200744	yes	hypothetical protein OsI_38923
RD1_RD2_RD7_RD8	XLOC_020251	XLOC_020251	BGIOSGA037742	12:20868533-20873959	RD1-2	RD7-8	OK	36.9457	6.25488	-2.56235	-2.69364	5e-05	0.00197632	yes		TCONS_00021255	XLOC_020251	BGIOSGA037742	12:20868533-20873959	RD1-2	RD7-8	OK	36.9457	6.25488	-2.56235	-3.81367	5e-05	0.00200744	yes	hypothetical protein OsI_39004
RD1_RD2_RD7_RD8	XLOC_020251	XLOC_020251	BGIOSGA037742	12:20868533-20873959	RD1-2	RD7-8	OK	36.9457	6.25488	-2.56235	-2.69364	5e-05	0.00197632	yes		TCONS_00021256	XLOC_020251	SR15	12:20868533-20873959	RD1-2	RD7-8	NOTEST	0	0	0	0	1	1	no	hypothetical protein OsI_39004
RD1_RD2_RD7_RD8	XLOC_020251	XLOC_020251	BGIOSGA037742	12:20868533-20873959	RD1-2	RD7-8	OK	36.9457	6.25488	-2.56235	-2.69364	5e-05	0.00197632	yes		TCONS_00021257	XLOC_020251	MIR-489	12:20868533-20873959	RD1-2	RD7-8	NOTEST	0	0	0	0	1	1	no	hypothetical protein OsI_39004
RD1_RD2_RD7_RD8	XLOC_020335	XLOC_020335	BGIOSGA037784	12:21613290-21616064	RD1-2	RD7-8	OK	138.152	506.155	1.87333	2.64857	0.00195	0.0326037	no		TCONS_00021344	XLOC_020335	BGIOSGA037784	12:21613290-21616064	RD1-2	RD7-8	OK	138.152	417.617	1.59593	2.19829	0.00945	0.0906227	no	SRP40, C-terminal domain containing protein, expressed
RD1_RD2_RD7_RD8	XLOC_020335	XLOC_020335	BGIOSGA037784	12:21613290-21616064	RD1-2	RD7-8	OK	138.152	506.155	1.87333	2.64857	0.00195	0.0326037	no		TCONS_00021345	XLOC_020335	SPEF	12:21613290-21616064	RD1-2	RD7-8	OK	0	88.538	inf	-nan	0.1789	0.437788	no	SRP40, C-terminal domain containing protein, expressed
RD1_RD2_RD7_RD8	XLOC_020498	XLOC_020498	BGIOSGA036822	12:179405-180131	RD1-2	RD7-8	OK	4.01657	46.6408	3.53756	4.34133	5e-05	0.00197632	yes		TCONS_00021517	XLOC_020498	BGIOSGA036822	12:179405-180131	RD1-2	RD7-8	OK	4.01657	46.6408	3.53756	4.34133	5e-05	0.00200744	yes	hypothetical protein OsI_37119
RD1_RD2_RD7_RD8	XLOC_020506	XLOC_020506	BGIOSGA036816	12:239529-242188	RD1-2	RD7-8	OK	7.55282	23.3787	1.63011	2.26475	0.00215	0.0349744	no		TCONS_00021525	XLOC_020506	BGIOSGA036816	12:239529-242188	RD1-2	RD7-8	OK	7.55282	23.3787	1.63011	2.26475	0.00215	0.0352167	no	hypothetical protein OsI_37129
RD1_RD2_RD7_RD8	XLOC_020518	XLOC_020518	BGIOSGA036810	12:332882-334966	RD1-2	RD7-8	OK	0	2.16887	inf	-nan	5e-05	0.00197632	yes		TCONS_00021537	XLOC_020518	BGIOSGA036810	12:332882-334966	RD1-2	RD7-8	OK	0	2.16887	inf	-nan	5e-05	0.00200744	yes	hypothetical protein OsI_37142
RD1_RD2_RD7_RD8	XLOC_020520	XLOC_020520	BGIOSGA036809	12:349608-350842	RD1-2	RD7-8	OK	0	44.937	inf	-nan	5e-05	0.00197632	yes		TCONS_00021539	XLOC_020520	BGIOSGA036809	12:349608-350842	RD1-2	RD7-8	OK	0	44.937	inf	-nan	5e-05	0.00200744	yes	Os12g0105375
RD1_RD2_RD7_RD8	XLOC_020521	XLOC_020521	BGIOSGA036808	12:386190-387745	RD1-2	RD7-8	OK	0	7.19623	inf	-nan	5e-05	0.00197632	yes		TCONS_00021540	XLOC_020521	BGIOSGA036808	12:386190-387745	RD1-2	RD7-8	OK	0	7.19623	inf	-nan	5e-05	0.00200744	yes	probable phytol kinase 2, chloroplastic
RD1_RD2_RD7_RD8	XLOC_020523	XLOC_020523	BGIOSGA036807	12:393269-394911	RD1-2	RD7-8	OK	0	3.50697	inf	-nan	5e-05	0.00197632	yes		TCONS_00021542	XLOC_020523	BGIOSGA036807	12:393269-394911	RD1-2	RD7-8	OK	0	3.50697	inf	-nan	5e-05	0.00200744	yes	hypothetical protein OsI_37145
RD1_RD2_RD7_RD8	XLOC_020533	XLOC_020533	BGIOSGA036798	12:465742-467323	RD1-2	RD7-8	OK	179.505	59.0475	-1.60408	-2.30289	0.0015	0.0271446	no		TCONS_00021553	XLOC_020533	BGIOSGA036798	12:465742-467323	RD1-2	RD7-8	OK	179.505	59.0475	-1.60408	-2.30289	0.0015	0.0273191	no	probable phytol kinase 2, chloroplastic
RD1_RD2_RD7_RD8	XLOC_020541	XLOC_020541	BGIOSGA036792	12:508651-511410	RD1-2	RD7-8	OK	1.18805	122.819	6.69179	6.32124	0.00065	0.0153547	no		TCONS_00021561	XLOC_020541	BGIOSGA036792	12:508651-511410	RD1-2	RD7-8	OK	1.18805	122.819	6.69179	6.32124	0.00065	0.0155544	no	Ferritin 1, chloroplast precursor, putative, expressed
RD1_RD2_RD7_RD8	XLOC_020595	XLOC_020595	BGIOSGA036765	12:944632-946833	RD1-2	RD7-8	OK	0	17.9001	inf	-nan	5e-05	0.00197632	yes		TCONS_00021616	XLOC_020595	BGIOSGA036765	12:944632-946833	RD1-2	RD7-8	OK	0	17.9001	inf	-nan	5e-05	0.00200744	yes	ubiquitin-NEDD8-like protein RUB2
RD1_RD2_RD7_RD8	XLOC_020598	XLOC_020598	BGIOSGA036763	12:966142-967257	RD1-2	RD7-8	OK	11.1929	112.252	3.32608	4.2217	5e-05	0.00197632	yes		TCONS_00021619	XLOC_020598	BGIOSGA036763	12:966142-967257	RD1-2	RD7-8	OK	11.1929	112.252	3.32608	4.2217	5e-05	0.00200744	yes	probable chalcone--flavonone isomerase 3 isoform X1
RD1_RD2_RD7_RD8	XLOC_020621	XLOC_020621	SSU_RRNA_ARCHAEA,SSU_RRNA_BACTERIA,SSU_RRNA_EUKARYA	12:1128215-1129270	RD1-2	RD7-8	OK	42.9441	173.651	2.01566	2.58914	0.0006	0.0144385	no		TCONS_00021646	XLOC_020621	SSU_RRNA_BACTERIA	12:1128215-1129270	RD1-2	RD7-8	OK	19.3585	88.6246	2.19474	1.79151	0.0181	0.134407	no	-
RD1_RD2_RD7_RD8	XLOC_020621	XLOC_020621	SSU_RRNA_ARCHAEA,SSU_RRNA_BACTERIA,SSU_RRNA_EUKARYA	12:1128215-1129270	RD1-2	RD7-8	OK	42.9441	173.651	2.01566	2.58914	0.0006	0.0144385	no		TCONS_00021647	XLOC_020621	SSU_RRNA_ARCHAEA	12:1128215-1129270	RD1-2	RD7-8	OK	19.4627	80.6847	2.05159	1.78317	0.0535	0.242983	no	-
RD1_RD2_RD7_RD8	XLOC_020621	XLOC_020621	SSU_RRNA_ARCHAEA,SSU_RRNA_BACTERIA,SSU_RRNA_EUKARYA	12:1128215-1129270	RD1-2	RD7-8	OK	42.9441	173.651	2.01566	2.58914	0.0006	0.0144385	no		TCONS_00021648	XLOC_020621	SSU_RRNA_EUKARYA	12:1128215-1129270	RD1-2	RD7-8	OK	4.1229	4.34141	0.0745051	0.0127617	0.9562	0.980231	no	-
RD1_RD2_RD7_RD8	XLOC_020633	XLOC_020633	BGIOSGA036738	12:1234900-1235393	RD1-2	RD7-8	OK	18.4485	116.986	2.66476	3.3696	5e-05	0.00197632	yes		TCONS_00021661	XLOC_020633	BGIOSGA036738	12:1234900-1235393	RD1-2	RD7-8	OK	18.4485	116.986	2.66476	3.3696	5e-05	0.00200744	yes	uncharacterized protein LOC4351356
RD1_RD2_RD7_RD8	XLOC_020686	XLOC_020686	BGIOSGA036706	12:1594957-1599267	RD1-2	RD7-8	OK	1.30718	6.70476	2.35873	2.38824	0.00275	0.0412706	no		TCONS_00021718	XLOC_020686	BGIOSGA036706	12:1594957-1599267	RD1-2	RD7-8	OK	1.30718	6.70476	2.35873	2.38824	0.00275	0.0414727	no	hypothetical protein OsI_37326
RD1_RD2_RD7_RD8	XLOC_020710	XLOC_020710	BGIOSGA036691	12:1784054-1787519	RD1-2	RD7-8	OK	0	1.45272	inf	-nan	5e-05	0.00197632	yes		TCONS_00021745	XLOC_020710	BGIOSGA036691	12:1784054-1787519	RD1-2	RD7-8	OK	0	1.45272	inf	-nan	5e-05	0.00200744	yes	hypothetical protein OsI_37358
RD1_RD2_RD7_RD8	XLOC_020736	XLOC_020736	BGIOSGA036672	12:1939714-1948836	RD1-2	RD7-8	OK	2.52566	9.78026	1.95321	2.8656	0.0006	0.0144385	no		TCONS_00021771	XLOC_020736	BGIOSGA036672	12:1939714-1948836	RD1-2	RD7-8	OK	2.52566	9.78026	1.95321	2.8656	0.0006	0.0146094	no	Os12g0135100
RD1_RD2_RD7_RD8	XLOC_021134	XLOC_021134	BGIOSGA036459	12:5652895-5657304	RD1-2	RD7-8	OK	3.65296	0.176648	-4.37012	-4.40704	0.00065	0.0153547	no		TCONS_00022197	XLOC_021134	BGIOSGA036459	12:5652895-5657304	RD1-2	RD7-8	OK	3.65296	0.176648	-4.37012	-4.40704	0.00065	0.0155544	no	putative disease resistance protein RGA4
RD1_RD2_RD7_RD8	XLOC_021345	XLOC_021345	BGIOSGA036377	12:8242069-8242602	RD1-2	RD7-8	OK	0	1.71089	inf	-nan	0.0016	0.0283563	no		TCONS_00022415	XLOC_021345	BGIOSGA036377	12:8242069-8242602	RD1-2	RD7-8	OK	0	1.71089	inf	-nan	0.0016	0.0285644	no	Uncharacterized protein
RD1_RD2_RD7_RD8	XLOC_021377	XLOC_021377	BGIOSGA036362	12:8646322-8652929	RD1-2	RD7-8	OK	1.40594	43.9035	4.96472	6.37682	5e-05	0.00197632	yes		TCONS_00022455	XLOC_021377	BGIOSGA036362	12:8646322-8652929	RD1-2	RD7-8	OK	1.40594	43.9035	4.96472	6.37682	5e-05	0.00200744	yes	hypothetical protein OsI_38009
RD1_RD2_RD7_RD8	XLOC_021384	XLOC_021384	BGIOSGA036358	12:8724504-8726263	RD1-2	RD7-8	OK	2.27023	0	-inf	-nan	0.00015	0.00501596	yes		TCONS_00022462	XLOC_021384	BGIOSGA036358	12:8724504-8726263	RD1-2	RD7-8	OK	2.27023	0	-inf	-nan	0.00015	0.00506551	yes	50S ribosomal protein HLP, mitochondrial
RD1_RD2_RD7_RD8	XLOC_021399	XLOC_021399	BGIOSGA036349	12:8868859-8873968	RD1-2	RD7-8	OK	10.673	2.76363	-1.94933	-2.54627	0.0011	0.0219319	no		TCONS_00022478	XLOC_021399	BGIOSGA036349	12:8868859-8873968	RD1-2	RD7-8	OK	10.673	2.76363	-1.94933	-2.54627	0.0011	0.0220819	no	hypothetical protein OsI_38028
RD1_RD2_RD7_RD8	XLOC_021434	XLOC_021434	BGIOSGA036336	12:9335807-9339347	RD1-2	RD7-8	OK	0	2.20174	inf	-nan	0.00015	0.00501596	yes		TCONS_00022513	XLOC_021434	BGIOSGA036336	12:9335807-9339347	RD1-2	RD7-8	OK	0	2.20174	inf	-nan	0.00015	0.00506551	yes	hypothetical protein OsI_38057
RD1_RD2_RD7_RD8	XLOC_021447	XLOC_021447	BGIOSGA036328	12:9645798-9646797	RD1-2	RD7-8	OK	0	2.08105	inf	-nan	5e-05	0.00197632	yes		TCONS_00022527	XLOC_021447	BGIOSGA036328	12:9645798-9646797	RD1-2	RD7-8	OK	0	2.08105	inf	-nan	5e-05	0.00200744	yes	Os12g0408000, partial
RD1_RD2_RD7_RD8	XLOC_021463	XLOC_021463	BGIOSGA036321	12:9946480-9948181	RD1-2	RD7-8	OK	1.13764	11.3415	3.31749	3.08812	0.0014	0.0258276	no		TCONS_00022543	XLOC_021463	BGIOSGA036321	12:9946480-9948181	RD1-2	RD7-8	OK	1.13764	11.3415	3.31749	3.08812	0.0014	0.025969	no	Uncharacterized protein
RD1_RD2_RD7_RD8	XLOC_021557	XLOC_021557	BGIOSGA036285	12:11202651-11202918	RD1-2	RD7-8	OK	0	5.99596	inf	-nan	0.00275	0.0412706	no		TCONS_00022641	XLOC_021557	BGIOSGA036285	12:11202651-11202918	RD1-2	RD7-8	OK	0	5.99596	inf	-nan	0.00275	0.0414727	no	hypothetical protein OsI_38166
RD1_RD2_RD7_RD8	XLOC_021579	XLOC_021579	BGIOSGA036272	12:11506337-11507350	RD1-2	RD7-8	OK	4.41073	0	-inf	-nan	5e-05	0.00197632	yes		TCONS_00022664	XLOC_021579	BGIOSGA036272	12:11506337-11507350	RD1-2	RD7-8	OK	4.41073	0	-inf	-nan	5e-05	0.00200744	yes	hypothetical protein OsI_38184
RD1_RD2_RD7_RD8	XLOC_021620	XLOC_021620	BGIOSGA036252	12:12175956-12177608	RD1-2	RD7-8	OK	0	1.76449	inf	-nan	5e-05	0.00197632	yes		TCONS_00022705	XLOC_021620	BGIOSGA036252	12:12175956-12177608	RD1-2	RD7-8	OK	0	1.76449	inf	-nan	5e-05	0.00200744	yes	hypothetical protein OsI_38213
RD1_RD2_RD7_RD8	XLOC_021679	XLOC_021679	BGIOSGA036231	12:13081131-13084155	RD1-2	RD7-8	OK	29.0704	9.46561	-1.61878	-2.32687	0.00095	0.0195913	no		TCONS_00022766	XLOC_021679	BGIOSGA036231	12:13081131-13084155	RD1-2	RD7-8	OK	29.0704	9.46561	-1.61878	-2.32687	0.00095	0.019751	no	serine/threonine-protein kinase AFC2-like
RD1_RD2_RD7_RD8	XLOC_021706	XLOC_021706	BGIOSGA036217	12:13398486-13401551	RD1-2	RD7-8	OK	1.29343	20.3055	3.97259	3.64693	0.0024	0.0377466	no		TCONS_00022794	XLOC_021706	BGIOSGA036217	12:13398486-13401551	RD1-2	RD7-8	OK	1.29343	20.3055	3.97259	3.64693	0.0024	0.0380025	no	5-methylthioadenosine/S-adenosylhomocysteine deaminase
RD1_RD2_RD7_RD8	XLOC_021713	XLOC_021713	BGIOSGA036214	12:13472253-13474461	RD1-2	RD7-8	OK	1.12435	7.2373	2.68636	2.59405	0.00285	0.0423482	no		TCONS_00022801	XLOC_021713	BGIOSGA036214	12:13472253-13474461	RD1-2	RD7-8	OK	1.12435	7.2373	2.68636	2.59405	0.00285	0.0425194	no	hypothetical protein OsI_38287
RD1_RD2_RD7_RD8	XLOC_021745	XLOC_021745	BGIOSGA036204	12:13783121-13789840	RD1-2	RD7-8	OK	79.0627	231.441	1.54957	2.18085	0.00265	0.0404091	no		TCONS_00022833	XLOC_021745	BGIOSGA036204	12:13783121-13789840	RD1-2	RD7-8	OK	79.0627	231.441	1.54957	2.18085	0.00265	0.0405742	no	hypothetical protein ZEAMMB73_Zm00001d041065
RD1_RD2_RD7_RD8	XLOC_021765	XLOC_021765	BGIOSGA036198	12:14011416-14014336	RD1-2	RD7-8	OK	0.717446	3.69479	2.36455	2.78105	0.00115	0.0226779	no		TCONS_00022855	XLOC_021765	BGIOSGA036198	12:14011416-14014336	RD1-2	RD7-8	OK	0.717446	3.69479	2.36455	2.78105	0.00115	0.0228069	no	hypothetical protein OsI_38323
RD1_RD2_RD7_RD8	XLOC_021775	XLOC_021775	BGIOSGA036195	12:14101270-14110664	RD1-2	RD7-8	OK	10.5963	35.3547	1.73834	2.61011	0.0008	0.0173516	no		TCONS_00022867	XLOC_021775	BGIOSGA036195	12:14101270-14110664	RD1-2	RD7-8	OK	10.5963	35.3547	1.73834	2.61011	0.0008	0.0174771	no	hypothetical protein OsI_38328
RD1_RD2_RD7_RD8	XLOC_021780	XLOC_021780	BGIOSGA036192	12:14153206-14155256	RD1-2	RD7-8	OK	12.3732	3.21009	-1.94653	-2.26517	0.0035	0.0487889	no		TCONS_00022872	XLOC_021780	BGIOSGA036192	12:14153206-14155256	RD1-2	RD7-8	OK	12.3732	3.21009	-1.94653	-2.26517	0.0035	0.049019	no	Aldo_ket_red domain-containing protein
RD1_RD2_RD7_RD8	XLOC_021981	XLOC_021981	BGIOSGA036089	12:16347017-16348028	RD1-2	RD7-8	OK	11.7735	0	-inf	-nan	5e-05	0.00197632	yes		TCONS_00023083	XLOC_021981	BGIOSGA036089	12:16347017-16348028	RD1-2	RD7-8	OK	11.7735	0	-inf	-nan	5e-05	0.00200744	yes	hypothetical protein OsI_38527
RD1_RD2_RD7_RD8	XLOC_021986	XLOC_021986	BGIOSGA036086	12:16364421-16365229	RD1-2	RD7-8	OK	16.4451	0	-inf	-nan	5e-05	0.00197632	yes		TCONS_00023088	XLOC_021986	BGIOSGA036086	12:16364421-16365229	RD1-2	RD7-8	OK	16.4451	0	-inf	-nan	5e-05	0.00200744	yes	hypothetical protein OsI_38537
RD1_RD2_RD7_RD8	XLOC_022105	XLOC_022105	BGIOSGA036047	12:17701411-17705117	RD1-2	RD7-8	OK	4.97449	0.987925	-2.33208	-2.40796	0.00155	0.0278259	no		TCONS_00023215	XLOC_022105	BGIOSGA036047	12:17701411-17705117	RD1-2	RD7-8	OK	4.97449	0.987925	-2.33208	-2.40796	0.00155	0.0280038	no	hypothetical protein OsI_38638
RD1_RD2_RD7_RD8	XLOC_022216	XLOC_022216	BGIOSGA035994	12:18779021-18781071	RD1-2	RD7-8	OK	41.4331	0	-inf	-nan	5e-05	0.00197632	yes		TCONS_00023332	XLOC_022216	BGIOSGA035994	12:18779021-18781071	RD1-2	RD7-8	OK	41.4331	0	-inf	-nan	5e-05	0.00200744	yes	hypothetical protein OsI_38758
RD1_RD2_RD7_RD8	XLOC_022217	XLOC_022217	BGIOSGA035993	12:18783189-18786112	RD1-2	RD7-8	OK	4.31505	0	-inf	-nan	5e-05	0.00197632	yes		TCONS_00023333	XLOC_022217	BGIOSGA035993	12:18783189-18786112	RD1-2	RD7-8	OK	4.31505	0	-inf	-nan	5e-05	0.00200744	yes	UNC93-like protein 3 isoform X1
RD1_RD2_RD7_RD8	XLOC_022223	XLOC_022223	BGIOSGA035989	12:18817313-18821031	RD1-2	RD7-8	OK	3.45615	13.6635	1.98309	2.54776	0.0007	0.0160315	no		TCONS_00023339	XLOC_022223	BGIOSGA035989	12:18817313-18821031	RD1-2	RD7-8	OK	3.45615	13.6635	1.98309	2.54776	0.0007	0.0161932	no	Os12g0566800
RD1_RD2_RD7_RD8	XLOC_022227	XLOC_022227	BGIOSGA035986	12:18840772-18845280	RD1-2	RD7-8	OK	4.6938	22.3295	2.25012	3.11844	0.00025	0.00762437	yes		TCONS_00023345	XLOC_022227	BGIOSGA035986	12:18840772-18845280	RD1-2	RD7-8	OK	4.6938	22.3295	2.25012	3.11844	0.00025	0.00765551	yes	unnamed protein product
RD1_RD2_RD7_RD8	XLOC_022231	XLOC_022231	BGIOSGA035983	12:18883979-18884312	RD1-2	RD7-8	OK	4.39792	0	-inf	-nan	0.0001	0.0035833	yes		TCONS_00023349	XLOC_022231	BGIOSGA035983	12:18883979-18884312	RD1-2	RD7-8	OK	4.39792	0	-inf	-nan	0.0001	0.00362791	yes	hypothetical protein OsI_38773
RD1_RD2_RD7_RD8	XLOC_022238	XLOC_022238	BGIOSGA035978	12:18909121-18910486	RD1-2	RD7-8	OK	0	2.78993	inf	-nan	5e-05	0.00197632	yes		TCONS_00023356	XLOC_022238	BGIOSGA035978	12:18909121-18910486	RD1-2	RD7-8	OK	0	2.78993	inf	-nan	5e-05	0.00200744	yes	hypothetical protein OsI_38780
RD1_RD2_RD7_RD8	XLOC_022269	XLOC_022269	BGIOSGA035966	12:19209717-19210275	RD1-2	RD7-8	OK	0	1.4924	inf	-nan	0.00135	0.0252149	no		TCONS_00023389	XLOC_022269	BGIOSGA035966	12:19209717-19210275	RD1-2	RD7-8	OK	0	1.4924	inf	-nan	0.00135	0.0253539	no	hypothetical protein LOC_Os12g16760
RD1_RD2_RD7_RD8	XLOC_022280	XLOC_022280	BGIOSGA035959	12:19281355-19281664	RD1-2	RD7-8	OK	4.74806	105.298	4.47099	4.26962	0.0005	0.0126751	no		TCONS_00023400	XLOC_022280	BGIOSGA035959	12:19281355-19281664	RD1-2	RD7-8	OK	4.74806	105.298	4.47099	4.26962	0.0005	0.0127772	no	hypothetical protein OsI_38849
RD1_RD2_RD7_RD8	XLOC_022318	XLOC_022318	BGIOSGA035940	12:19605885-19609802	RD1-2	RD7-8	OK	0	1.65578	inf	-nan	5e-05	0.00197632	yes		TCONS_00023439	XLOC_022318	BGIOSGA035940	12:19605885-19609802	RD1-2	RD7-8	OK	0	1.65578	inf	-nan	5e-05	0.00200744	yes	hypothetical protein OsI_38887
RD1_RD2_RD7_RD8	XLOC_022430	XLOC_022430	BGIOSGA035893	12:20770512-20771114	RD1-2	RD7-8	OK	0	7.78356	inf	-nan	0.0012	0.0232568	no		TCONS_00023558	XLOC_022430	BGIOSGA035893	12:20770512-20771114	RD1-2	RD7-8	OK	0	7.78356	inf	-nan	0.0012	0.0233877	no	uncharacterized protein LOC4352711
RD1_RD2_RD7_RD8	XLOC_022449	XLOC_022449	BGIOSGA035884	12:20998235-20999597	RD1-2	RD7-8	OK	1.32189	7.11537	2.42833	2.58105	0.0022	0.0354994	no		TCONS_00023578	XLOC_022449	BGIOSGA035884	12:20998235-20999597	RD1-2	RD7-8	OK	1.32189	7.11537	2.42833	2.58105	0.0022	0.0357441	no	Non-specific serine/threonine protein kinase (EC 2.7.11.1)
RD1_RD2_RD7_RD8	XLOC_022472	XLOC_022472	BGIOSGA035870	12:21278194-21278551	RD1-2	RD7-8	OK	0	3.85046	inf	-nan	0.00125	0.0239172	no		TCONS_00023601	XLOC_022472	BGIOSGA035870	12:21278194-21278551	RD1-2	RD7-8	OK	0	3.85046	inf	-nan	0.00125	0.0240509	no	hypothetical protein OsI_39049
RD1_RD2_RD7_RD8	XLOC_022500	XLOC_022500	BGIOSGA035852	12:21458827-21464691	RD1-2	RD7-8	OK	6.72658	21.7381	1.69228	2.38835	0.0014	0.0258276	no		TCONS_00023629	XLOC_022500	BGIOSGA035852	12:21458827-21464691	RD1-2	RD7-8	OK	6.72658	21.7381	1.69228	2.38835	0.0014	0.025969	no	hypothetical protein OsJ_36839
RD1_RD2_RD7_RD8	XLOC_022542	XLOC_022542	BGIOSGA035828	12:21825045-21825831	RD1-2	RD7-8	OK	2.66096	38.6616	3.86088	4.41605	5e-05	0.00197632	yes		TCONS_00023677	XLOC_022542	BGIOSGA035828	12:21825045-21825831	RD1-2	RD7-8	OK	2.66096	38.6616	3.86088	4.41605	5e-05	0.00200744	yes	hypothetical protein OsI_39128
RD1_RD2_RD7_RD8	XLOC_022602	XLOC_022602	BGIOSGA035792	12:22457783-22458897	RD1-2	RD7-8	OK	51.5735	160.818	1.64073	2.39955	0.0009	0.0189063	no		TCONS_00023739	XLOC_022602	BGIOSGA035792	12:22457783-22458897	RD1-2	RD7-8	OK	51.5735	160.818	1.64073	2.39955	0.0009	0.0190179	no	hypothetical protein OsI_39206
RD1_RD2_RD7_RD8	XLOC_022660	XLOC_022660	BGIOSGA035755	12:22896089-22900123	RD1-2	RD7-8	OK	2.12496	10.6954	2.33148	2.62483	0.0012	0.0232568	no		TCONS_00023800	XLOC_022660	BGIOSGA035755	12:22896089-22900123	RD1-2	RD7-8	OK	2.12496	10.6954	2.33148	2.62483	0.0012	0.0233877	no	protein NRT1/ PTR FAMILY 2.11 isoform X1
RD1_RD2_RD7_RD8	XLOC_022679	XLOC_022679	BGIOSGA007321	2:33425-34070	RD1-2	RD7-8	OK	3.42439	16.7946	2.29408	2.26556	0.00205	0.0339919	no		TCONS_00023819	XLOC_022679	BGIOSGA007321	2:33425-34070	RD1-2	RD7-8	OK	3.42439	16.7946	2.29408	2.26556	0.00205	0.0342305	no	NDR1/HIN1-like protein 26
RD1_RD2_RD7_RD8	XLOC_022685	XLOC_022685	SCARNA7	2:79883-80052	RD1-2	RD7-8	OK	35.0929	1210.07	5.10777	5.33282	5e-05	0.00197632	yes		TCONS_00023825	XLOC_022685	SCARNA7	2:79883-80052	RD1-2	RD7-8	OK	35.0929	1210.07	5.10777	5.33282	5e-05	0.00200744	yes	-
RD1_RD2_RD7_RD8	XLOC_022739	XLOC_022739	BGIOSGA007362	2:561765-563643	RD1-2	RD7-8	OK	0	2.51572	inf	-nan	5e-05	0.00197632	yes		TCONS_00023880	XLOC_022739	BGIOSGA007362	2:561765-563643	RD1-2	RD7-8	OK	0	2.51572	inf	-nan	5e-05	0.00200744	yes	uncharacterized protein LOC107276677 isoform X1
RD1_RD2_RD7_RD8	XLOC_022746	XLOC_022746	BGIOSGA007368	2:654555-654975	RD1-2	RD7-8	OK	0	2.56416	inf	-nan	0.00135	0.0252149	no		TCONS_00023887	XLOC_022746	BGIOSGA007368	2:654555-654975	RD1-2	RD7-8	OK	0	2.56416	inf	-nan	0.00135	0.0253539	no	hypothetical protein OsI_05545
RD1_RD2_RD7_RD8	XLOC_022758	XLOC_022758	BGIOSGA007374	2:735799-736723	RD1-2	RD7-8	OK	0	2.84375	inf	-nan	5e-05	0.00197632	yes		TCONS_00023899	XLOC_022758	BGIOSGA007374	2:735799-736723	RD1-2	RD7-8	OK	0	2.84375	inf	-nan	5e-05	0.00200744	yes	hypothetical protein OsI_05557
RD1_RD2_RD7_RD8	XLOC_022807	XLOC_022807	BGIOSGA007400	2:1089666-1093819	RD1-2	RD7-8	OK	50.7685	12.1019	-2.06869	-2.97408	0.0008	0.0173516	no		TCONS_00023952	XLOC_022807	BGIOSGA007400	2:1089666-1093819	RD1-2	RD7-8	OK	50.7685	12.1019	-2.06869	-2.97408	0.0008	0.0174771	no	uncharacterized protein LOC4328105
RD1_RD2_RD7_RD8	XLOC_022859	XLOC_022859	BGIOSGA007434	2:1479038-1484968	RD1-2	RD7-8	OK	18.6832	2.8243	-2.72578	-3.06158	5e-05	0.00197632	yes		TCONS_00024007	XLOC_022859	BGIOSGA007434	2:1479038-1484968	RD1-2	RD7-8	OK	18.6832	2.8243	-2.72578	-3.06158	5e-05	0.00200744	yes	hypothetical protein Saspl_035769
RD1_RD2_RD7_RD8	XLOC_022881	XLOC_022881	BGIOSGA007454	2:1651617-1656004	RD1-2	RD7-8	OK	2.85046	0.162145	-4.13583	-3.51247	0.00275	0.0412706	no		TCONS_00024029	XLOC_022881	BGIOSGA007454	2:1651617-1656004	RD1-2	RD7-8	OK	2.85046	0.162145	-4.13583	-3.51247	0.00275	0.0414727	no	uncharacterized protein LOC4342716 isoform X3
RD1_RD2_RD7_RD8	XLOC_022919	XLOC_022919	BGIOSGA007475	2:2018587-2022854	RD1-2	RD7-8	OK	8.65654	1.95916	-2.14356	-2.50989	0.0006	0.0144385	no		TCONS_00024067	XLOC_022919	BGIOSGA007475	2:2018587-2022854	RD1-2	RD7-8	OK	8.65654	1.95916	-2.14356	-2.50989	0.0006	0.0146094	no	RecName: Full=L-aspartate oxidase, chloroplastic; AltName: Full=Protein FLAGELLIN-INSENSITIVE 4; Flags: Precursor
RD1_RD2_RD7_RD8	XLOC_023029	XLOC_023029	BGIOSGA007541	2:3107424-3107757	RD1-2	RD7-8	OK	44.6742	0	-inf	-nan	5e-05	0.00197632	yes		TCONS_00024178	XLOC_023029	BGIOSGA007541	2:3107424-3107757	RD1-2	RD7-8	OK	44.6742	0	-inf	-nan	5e-05	0.00200744	yes	hypothetical protein OsI_05855
RD1_RD2_RD7_RD8	XLOC_023081	XLOC_023081	BGIOSGA007567	2:3662895-3668372	RD1-2	RD7-8	OK	4.3719	0.731315	-2.5797	-2.61929	0.0025	0.0389792	no		TCONS_00024232	XLOC_023081	BGIOSGA007567	2:3662895-3668372	RD1-2	RD7-8	OK	4.3719	0.731315	-2.5797	-2.61929	0.0025	0.0391739	no	Uncharacterized protein
RD1_RD2_RD7_RD8	XLOC_023100	XLOC_023100	BGIOSGA007582	2:3871757-3872024	RD1-2	RD7-8	OK	12.1975	308.731	4.6617	5.14927	5e-05	0.00197632	yes		TCONS_00024251	XLOC_023100	BGIOSGA007582	2:3871757-3872024	RD1-2	RD7-8	OK	12.1975	308.731	4.6617	5.14927	5e-05	0.00200744	yes	uncharacterized protein LOC9267626
RD1_RD2_RD7_RD8	XLOC_023190	XLOC_023190	BGIOSGA007632	2:4600362-4603515	RD1-2	RD7-8	OK	0	1.65896	inf	-nan	0.00075	0.0166889	no		TCONS_00024345	XLOC_023190	BGIOSGA007632	2:4600362-4603515	RD1-2	RD7-8	OK	0	1.65896	inf	-nan	0.00075	0.0168117	no	hypothetical protein
RD1_RD2_RD7_RD8	XLOC_023202	XLOC_023202	BGIOSGA007637	2:4703537-4703954	RD1-2	RD7-8	OK	177.79	29.3543	-2.59853	-3.18006	0.00025	0.00762437	yes		TCONS_00024357	XLOC_023202	BGIOSGA007637	2:4703537-4703954	RD1-2	RD7-8	OK	177.79	29.3543	-2.59853	-3.18006	0.00025	0.00765551	yes	transcription factor MafA
RD1_RD2_RD7_RD8	XLOC_023284	XLOC_023284	BGIOSGA007676	2:5407971-5408316	RD1-2	RD7-8	OK	0	5.31961	inf	-nan	0.00015	0.00501596	yes		TCONS_00024441	XLOC_023284	BGIOSGA007676	2:5407971-5408316	RD1-2	RD7-8	OK	0	5.31961	inf	-nan	0.00015	0.00506551	yes	hypothetical protein OsI_06122
RD1_RD2_RD7_RD8	XLOC_023310	XLOC_023310	BGIOSGA007694	2:5642838-5644448	RD1-2	RD7-8	OK	11.9179	3.03592	-1.97293	-2.31063	0.0018	0.0306647	no		TCONS_00024467	XLOC_023310	BGIOSGA007694	2:5642838-5644448	RD1-2	RD7-8	OK	11.9179	3.03592	-1.97293	-2.31063	0.0018	0.0308252	no	hypothetical protein OsI_06149
RD1_RD2_RD7_RD8	XLOC_023408	XLOC_023408	BGIOSGA007750	2:6631873-6633603	RD1-2	RD7-8	OK	4.06868	28.6233	2.81456	3.08088	0.0002	0.00641424	yes		TCONS_00024568	XLOC_023408	BGIOSGA007750	2:6631873-6633603	RD1-2	RD7-8	OK	4.06868	28.6233	2.81456	3.08088	0.0002	0.00647563	yes	adenine nucleotide transporter BT1, chloroplastic/amyloplastic/mitochondrial
RD1_RD2_RD7_RD8	XLOC_023409	XLOC_023409	BGIOSGA007751	2:6646196-6647128	RD1-2	RD7-8	OK	16.5551	0	-inf	-nan	5e-05	0.00197632	yes		TCONS_00024569	XLOC_023409	BGIOSGA007751	2:6646196-6647128	RD1-2	RD7-8	OK	16.5551	0	-inf	-nan	5e-05	0.00200744	yes	Os12g0456950
RD1_RD2_RD7_RD8	XLOC_023433	XLOC_023433	BGIOSGA007761	2:6902808-6904777	RD1-2	RD7-8	OK	1.52122	13.9447	3.19642	3.88006	0.0001	0.0035833	yes		TCONS_00024593	XLOC_023433	BGIOSGA007761	2:6902808-6904777	RD1-2	RD7-8	OK	1.52122	13.9447	3.19642	3.88006	0.0001	0.00362791	yes	hypothetical protein OsI_06315
RD1_RD2_RD7_RD8	XLOC_023469	XLOC_023469	BGIOSGA007780	2:7361325-7363537	RD1-2	RD7-8	OK	2.12075	0	-inf	-nan	5e-05	0.00197632	yes		TCONS_00024634	XLOC_023469	BGIOSGA007780	2:7361325-7363537	RD1-2	RD7-8	OK	2.12075	0	-inf	-nan	5e-05	0.00200744	yes	putative receptor-like protein kinase
RD1_RD2_RD7_RD8	XLOC_023473	XLOC_023473	BGIOSGA007783	2:7400174-7401666	RD1-2	RD7-8	OK	2.43216	17.6276	2.85752	2.8407	0.00105	0.0210748	no		TCONS_00024638	XLOC_023473	BGIOSGA007783	2:7400174-7401666	RD1-2	RD7-8	OK	2.43216	17.6276	2.85752	2.8407	0.00105	0.0212196	no	hypothetical protein OsI_06364
RD1_RD2_RD7_RD8	XLOC_023499	XLOC_023499	BGIOSGA007801	2:7628971-7631536	RD1-2	RD7-8	OK	4.79275	36.133	2.91439	3.6319	5e-05	0.00197632	yes		TCONS_00024668	XLOC_023499	BGIOSGA007801	2:7628971-7631536	RD1-2	RD7-8	OK	4.79275	36.133	2.91439	3.6319	5e-05	0.00200744	yes	putative senescence-associated protein
RD1_RD2_RD7_RD8	XLOC_023513	XLOC_023513	BGIOSGA007808	2:7744457-7747659	RD1-2	RD7-8	OK	1.03107	23.376	4.50281	4.53149	0.0001	0.0035833	yes		TCONS_00024683	XLOC_023513	BGIOSGA007808	2:7744457-7747659	RD1-2	RD7-8	OK	1.03107	23.376	4.50281	4.53149	0.0001	0.00362791	yes	calcium-binding EF hand family protein-like
RD1_RD2_RD7_RD8	XLOC_023535	XLOC_023535	BGIOSGA007816	2:7891992-7899458	RD1-2	RD7-8	OK	38.8668	6.83443	-2.50765	-3.5999	5e-05	0.00197632	yes		TCONS_00024705	XLOC_023535	BGIOSGA007816	2:7891992-7899458	RD1-2	RD7-8	OK	38.8668	6.83443	-2.50765	-3.5999	5e-05	0.00200744	yes	high molecular weight glutenin subunit x-like protein
RD1_RD2_RD7_RD8	XLOC_023546	XLOC_023546	BGIOSGA007822	2:8007488-8009246	RD1-2	RD7-8	OK	12.6752	2.20384	-2.52392	-2.82273	0.00045	0.011687	no		TCONS_00024716	XLOC_023546	BGIOSGA007822	2:8007488-8009246	RD1-2	RD7-8	OK	12.6752	2.20384	-2.52392	-2.82273	0.00045	0.0117828	no	Uncharacterized protein
RD1_RD2_RD7_RD8	XLOC_023578	XLOC_023578	BGIOSGA007836	2:8304922-8305522	RD1-2	RD7-8	OK	0	1.58996	inf	-nan	0.0012	0.0232568	no		TCONS_00024750	XLOC_023578	BGIOSGA007836	2:8304922-8305522	RD1-2	RD7-8	OK	0	1.58996	inf	-nan	0.0012	0.0233877	no	hypothetical protein OsI_06460
RD1_RD2_RD7_RD8	XLOC_023644	XLOC_023644	BGIOSGA007866	2:9023602-9025449	RD1-2	RD7-8	OK	6.10778	36.876	2.59396	3.59037	5e-05	0.00197632	yes		TCONS_00024818	XLOC_023644	BGIOSGA007866	2:9023602-9025449	RD1-2	RD7-8	OK	6.10778	36.876	2.59396	3.59037	5e-05	0.00200744	yes	hypothetical protein OsI_06516
RD1_RD2_RD7_RD8	XLOC_023666	XLOC_023666	BGIOSGA007879	2:9228780-9229338	RD1-2	RD7-8	OK	64.9572	181.369	1.48136	2.03506	0.0036	0.0496833	no		TCONS_00024840	XLOC_023666	BGIOSGA007879	2:9228780-9229338	RD1-2	RD7-8	OK	64.9572	181.369	1.48136	2.03506	0.0036	0.0499165	no	E3 ubiquitin-protein ligase SIRP1-like
RD1_RD2_RD7_RD8	XLOC_023668	XLOC_023668	BGIOSGA007881	2:9245867-9246632	RD1-2	RD7-8	OK	0	2.58775	inf	-nan	5e-05	0.00197632	yes		TCONS_00024842	XLOC_023668	BGIOSGA007881	2:9245867-9246632	RD1-2	RD7-8	OK	0	2.58775	inf	-nan	5e-05	0.00200744	yes	hypothetical protein OsI_06545
RD1_RD2_RD7_RD8	XLOC_023673	XLOC_023673	BGIOSGA007883	2:9278317-9278551	RD1-2	RD7-8	OK	0	12.0229	inf	-nan	0.0008	0.0173516	no		TCONS_00024848	XLOC_023673	BGIOSGA007883	2:9278317-9278551	RD1-2	RD7-8	OK	0	12.0229	inf	-nan	0.0008	0.0174771	no	hypothetical protein OsI_06550
RD1_RD2_RD7_RD8	XLOC_023680	XLOC_023680	BGIOSGA007888	2:9392027-9392628	RD1-2	RD7-8	OK	0	7.03927	inf	-nan	5e-05	0.00197632	yes		TCONS_00024856	XLOC_023680	BGIOSGA007888	2:9392027-9392628	RD1-2	RD7-8	OK	0	7.03927	inf	-nan	5e-05	0.00200744	yes	putative EL5
RD1_RD2_RD7_RD8	XLOC_023722	XLOC_023722	BGIOSGA007912	2:9987311-9987602	RD1-2	RD7-8	OK	209.668	1922.8	3.19703	4.28403	5e-05	0.00197632	yes		TCONS_00024902	XLOC_023722	BGIOSGA007912	2:9987311-9987602	RD1-2	RD7-8	OK	209.668	1922.8	3.19703	4.28403	5e-05	0.00200744	yes	hypothetical protein OsI_06636
RD1_RD2_RD7_RD8	XLOC_023765	XLOC_023765	BGIOSGA007941	2:10381985-10383821	RD1-2	RD7-8	OK	8.13972	123.864	3.92763	4.74812	5e-05	0.00197632	yes		TCONS_00024946	XLOC_023765	BGIOSGA007941	2:10381985-10383821	RD1-2	RD7-8	OK	8.13972	123.864	3.92763	4.74812	5e-05	0.00200744	yes	glutelin type-B 4
RD1_RD2_RD7_RD8	XLOC_023789	XLOC_023789	BGIOSGA007946	2:10653796-10657630	RD1-2	RD7-8	OK	0.973447	5.78281	2.5706	2.99413	0.0007	0.0160315	no		TCONS_00024972	XLOC_023789	BGIOSGA007946	2:10653796-10657630	RD1-2	RD7-8	OK	0.973447	5.78281	2.5706	2.99413	0.0007	0.0161932	no	unnamed protein product
RD1_RD2_RD7_RD8	XLOC_023807	XLOC_023807	BGIOSGA007954	2:10872615-10873197	RD1-2	RD7-8	OK	3.91955	90.859	4.53487	4.75238	5e-05	0.00197632	yes		TCONS_00024992	XLOC_023807	BGIOSGA007954	2:10872615-10873197	RD1-2	RD7-8	OK	3.91955	90.859	4.53487	4.75238	5e-05	0.00200744	yes	---NA---
RD1_RD2_RD7_RD8	XLOC_023833	XLOC_023833	BGIOSGA007968	2:11200608-11202541	RD1-2	RD7-8	OK	13.737	1.79478	-2.93619	-3.2332	0.0013	0.0245353	no		TCONS_00025019	XLOC_023833	BGIOSGA007968	2:11200608-11202541	RD1-2	RD7-8	OK	13.737	1.79478	-2.93619	-3.2332	0.0013	0.0246713	no	protein SRG1
RD1_RD2_RD7_RD8	XLOC_023846	XLOC_023846	BGIOSGA007973	2:11307028-11310508	RD1-2	RD7-8	OK	12.9448	0.346363	-5.22395	-4.72914	5e-05	0.00197632	yes		TCONS_00025033	XLOC_023846	BGIOSGA007973	2:11307028-11310508	RD1-2	RD7-8	OK	12.9448	0.346363	-5.22395	-4.72914	5e-05	0.00200744	yes	hypothetical protein OsI_06761
RD1_RD2_RD7_RD8	XLOC_023903	XLOC_023903	BGIOSGA008003	2:11914107-11914638	RD1-2	RD7-8	OK	0	1.95444	inf	-nan	0.0007	0.0160315	no		TCONS_00025092	XLOC_023903	BGIOSGA008003	2:11914107-11914638	RD1-2	RD7-8	OK	0	1.95444	inf	-nan	0.0007	0.0161932	no	hypothetical protein OsI_06821
RD1_RD2_RD7_RD8	XLOC_023962	XLOC_023962	BGIOSGA008034	2:12683736-12685307	RD1-2	RD7-8	OK	48.7549	140.126	1.5231	2.13699	0.0021	0.0344408	no		TCONS_00025152	XLOC_023962	BGIOSGA008034	2:12683736-12685307	RD1-2	RD7-8	OK	48.7549	140.126	1.5231	2.13699	0.0021	0.0346807	no	uncharacterized protein LOC4346149 isoform X1
RD1_RD2_RD7_RD8	XLOC_024064	XLOC_024064	BGIOSGA008084	2:13817293-13818640	RD1-2	RD7-8	OK	2.78743	28.2408	3.34077	4.39482	5e-05	0.00197632	yes		TCONS_00025257	XLOC_024064	BGIOSGA008084	2:13817293-13818640	RD1-2	RD7-8	OK	2.78743	28.2408	3.34077	4.39482	5e-05	0.00200744	yes	hypothetical protein OsI_06987
RD1_RD2_RD7_RD8	XLOC_024093	XLOC_024093	BGIOSGA008101	2:14121019-14127663	RD1-2	RD7-8	OK	84.0485	28.7871	-1.5458	-2.36456	0.00165	0.028986	no		TCONS_00025287	XLOC_024093	BGIOSGA008101	2:14121019-14127663	RD1-2	RD7-8	OK	84.0485	28.7871	-1.5458	-2.36456	0.00165	0.0291403	no	RHOMBOID-like protein 9, chloroplastic isoform X1
RD1_RD2_RD7_RD8	XLOC_024326	XLOC_024326	BGIOSGA008194	2:17334917-17336084	RD1-2	RD7-8	OK	29.6759	5.19428	-2.51429	-3.32571	0.00015	0.00501596	yes		TCONS_00025530	XLOC_024326	BGIOSGA008194	2:17334917-17336084	RD1-2	RD7-8	OK	29.6759	5.19428	-2.51429	-3.32571	0.00015	0.00506551	yes	hypothetical protein OsI_07182
RD1_RD2_RD7_RD8	XLOC_024345	XLOC_024345	BGIOSGA008199	2:17451886-17456149	RD1-2	RD7-8	OK	14.1595	4.25151	-1.73572	-2.35411	0.0017	0.0294623	no		TCONS_00025550	XLOC_024345	BGIOSGA008199	2:17451886-17456149	RD1-2	RD7-8	OK	14.1595	4.25151	-1.73572	-2.35411	0.0017	0.0295895	no	hypothetical protein OsI_07190
RD1_RD2_RD7_RD8	XLOC_024396	XLOC_024396	BGIOSGA008216	2:17943645-17945049	RD1-2	RD7-8	OK	53.9073	9.37134	-2.52415	-3.57832	5e-05	0.00197632	yes		TCONS_00025602	XLOC_024396	BGIOSGA008216	2:17943645-17945049	RD1-2	RD7-8	OK	53.9073	9.37134	-2.52415	-3.57832	5e-05	0.00200744	yes	hypothetical protein OsI_07232
RD1_RD2_RD7_RD8	XLOC_024492	XLOC_024492	BGIOSGA008262	2:19029790-19030135	RD1-2	RD7-8	OK	9.40398	105.432	3.4869	3.92413	0.0002	0.00641424	yes		TCONS_00025702	XLOC_024492	BGIOSGA008262	2:19029790-19030135	RD1-2	RD7-8	OK	9.40398	105.432	3.4869	3.92413	0.0002	0.00647563	yes	glycosyl hydrolase-like
RD1_RD2_RD7_RD8	XLOC_024637	XLOC_024637	IPK2	2:20487588-20488476	RD1-2	RD7-8	OK	56.6771	18.5666	-1.61005	-2.30274	0.00355	0.0492573	no		TCONS_00025852	XLOC_024637	IPK2	2:20487588-20488476	RD1-2	RD7-8	OK	56.6771	18.5666	-1.61005	-2.30274	0.00355	0.0494891	no	RecName: Full=Inositol polyphosphate multikinase IPK2; Short=OsIPK2; AltName: Full=Inositol polyphosphate 6-/3-/5-kinase
RD1_RD2_RD7_RD8	XLOC_024651	XLOC_024651	BGIOSGA008338	2:20626315-20630708	RD1-2	RD7-8	OK	34.0955	8.92509	-1.93364	-2.2066	0.0035	0.0487889	no		TCONS_00025867	XLOC_024651	BGIOSGA008338	2:20626315-20630708	RD1-2	RD7-8	OK	34.0955	8.92509	-1.93364	-2.2066	0.0035	0.049019	no	chaperone protein ClpD1, chloroplastic isoform X1
RD1_RD2_RD7_RD8	XLOC_024787	XLOC_024787	BGIOSGA008405	2:22298217-22304374	RD1-2	RD7-8	OK	1.11299	5.71557	2.36046	3.34998	0.0002	0.00641424	yes		TCONS_00026010	XLOC_024787	BGIOSGA008405	2:22298217-22304374	RD1-2	RD7-8	OK	1.11299	5.71557	2.36046	3.34998	0.0002	0.00647563	yes	hypothetical protein OsI_07606
RD1_RD2_RD7_RD8	XLOC_024810	XLOC_024810	BGIOSGA008418	2:22546703-22551510	RD1-2	RD7-8	OK	12.3708	3.0891	-2.00168	-2.34218	0.00095	0.0195913	no		TCONS_00026036	XLOC_024810	BGIOSGA008418	2:22546703-22551510	RD1-2	RD7-8	OK	12.3708	3.0891	-2.00168	-2.34218	0.00095	0.019751	no	ultraviolet-B receptor UVR8
RD1_RD2_RD7_RD8	XLOC_024859	XLOC_024859	BGIOSGA008448	2:23099528-23105088	RD1-2	RD7-8	OK	50.249	15.6802	-1.68015	-2.44456	0.00125	0.0239172	no		TCONS_00026087	XLOC_024859	BGIOSGA008448	2:23099528-23105088	RD1-2	RD7-8	OK	50.249	15.6802	-1.68015	-2.44456	0.00125	0.0240509	no	Os02g0564400
RD1_RD2_RD7_RD8	XLOC_025020	XLOC_025020	BGIOSGA008533	2:24748656-24751088	RD1-2	RD7-8	OK	0.37087	4.89688	3.72288	3.17164	0.0021	0.0344408	no		TCONS_00026257	XLOC_025020	BGIOSGA008533	2:24748656-24751088	RD1-2	RD7-8	OK	0.37087	4.89688	3.72288	3.17164	0.0021	0.0346807	no	hypothetical protein OsI_07890
RD1_RD2_RD7_RD8	XLOC_025114	XLOC_025114	BGIOSGA008601	2:25617848-25618307	RD1-2	RD7-8	OK	2.16016	0	-inf	-nan	0.00245	0.038299	no		TCONS_00026357	XLOC_025114	BGIOSGA008601	2:25617848-25618307	RD1-2	RD7-8	OK	2.16016	0	-inf	-nan	0.00245	0.0385576	no	Uncharacterized protein
RD1_RD2_RD7_RD8	XLOC_025137	XLOC_025137	BGIOSGA008613	2:25873614-25885282	RD1-2	RD7-8	OK	27.5058	4.41412	-2.63954	-3.41152	5e-05	0.00197632	yes		TCONS_00026380	XLOC_025137	BGIOSGA008613	2:25873614-25885282	RD1-2	RD7-8	OK	27.5058	4.41412	-2.63954	-3.41152	5e-05	0.00200744	yes	receptor kinase-like protein Xa21 isoform X1
RD1_RD2_RD7_RD8	XLOC_025156	XLOC_025156	BGIOSGA008625	2:26182323-26185435	RD1-2	RD7-8	OK	532.134	130.357	-2.02932	-2.65814	0.00025	0.00762437	yes		TCONS_00026399	XLOC_025156	BGIOSGA008625	2:26182323-26185435	RD1-2	RD7-8	OK	532.134	130.357	-2.02932	-2.65814	0.00025	0.00765551	yes	hypothetical protein SEVIR_1G239000v2
RD1_RD2_RD7_RD8	XLOC_025167	XLOC_025167	-	2:26315857-26316098	RD1-2	RD7-8	OK	99.4999	17.3247	-2.52187	-2.65001	0.00345	0.0484667	no		TCONS_00026410	XLOC_025167	-	2:26315857-26316098	RD1-2	RD7-8	OK	99.4999	17.3247	-2.52187	-2.65001	0.00345	0.0486962	no	---NA---
RD1_RD2_RD7_RD8	XLOC_025261	XLOC_025261	BGIOSGA008678	2:27171323-27178288	RD1-2	RD7-8	OK	88.1614	22.0446	-1.99972	-2.60538	0.0003	0.00874951	yes		TCONS_00026506	XLOC_025261	BGIOSGA008678	2:27171323-27178288	RD1-2	RD7-8	OK	88.1614	22.0446	-1.99972	-2.60538	0.0003	0.00881317	yes	putative carboxypeptidase D
RD1_RD2_RD7_RD8	XLOC_025334	XLOC_025334	HOX24	2:27974291-27975167	RD1-2	RD7-8	OK	6.05688	24.8374	2.03587	2.44922	0.0011	0.0219319	no		TCONS_00026581	XLOC_025334	HOX24	2:27974291-27975167	RD1-2	RD7-8	OK	6.05688	24.8374	2.03587	2.44922	0.0011	0.0220819	no	RecName: Full=Homeobox-leucine zipper protein HOX24; AltName: Full=HD-ZIP protein HOX24; AltName: Full=Homeodomain transcription factor HOX24; AltName: Full=OsHox24
RD1_RD2_RD7_RD8	XLOC_025355	XLOC_025355	BGIOSGA008727	2:28093860-28094508	RD1-2	RD7-8	OK	2.24113	28.5041	3.66887	3.35939	0.0006	0.0144385	no		TCONS_00026606	XLOC_025355	BGIOSGA008727	2:28093860-28094508	RD1-2	RD7-8	OK	2.24113	28.5041	3.66887	3.35939	0.0006	0.0146094	no	---NA---
RD1_RD2_RD7_RD8	XLOC_025452	XLOC_025452	BGIOSGA008789	2:29085338-29093730	RD1-2	RD7-8	OK	29.8422	10.3054	-1.53396	-2.1577	0.00235	0.0372856	no		TCONS_00026706	XLOC_025452	BGIOSGA008789	2:29085338-29093730	RD1-2	RD7-8	OK	29.8422	10.3054	-1.53396	-2.1577	0.00235	0.0375397	no	protein indeterminate-domain 4, chloroplastic
RD1_RD2_RD7_RD8	XLOC_025533	XLOC_025533	BGIOSGA008837	2:30063535-30064099	RD1-2	RD7-8	OK	0	7.81964	inf	-nan	5e-05	0.00197632	yes		TCONS_00026789	XLOC_025533	BGIOSGA008837	2:30063535-30064099	RD1-2	RD7-8	OK	0	7.81964	inf	-nan	5e-05	0.00200744	yes	hypothetical protein OsI_08524
RD1_RD2_RD7_RD8	XLOC_025721	XLOC_025721	BGIOSGA008946	2:31833098-31837448	RD1-2	RD7-8	OK	7.79047	23.2087	1.57488	2.27234	0.0031	0.044843	no		TCONS_00026986	XLOC_025721	BGIOSGA008946	2:31833098-31837448	RD1-2	RD7-8	OK	7.79047	23.2087	1.57488	2.27234	0.0031	0.0450223	no	Os02g0720900, partial
RD1_RD2_RD7_RD8	XLOC_025744	XLOC_025744	BGIOSGA008960	2:32061480-32065411	RD1-2	RD7-8	OK	42.189	15.8953	-1.40827	-2.05257	0.00345	0.0484667	no		TCONS_00027009	XLOC_025744	BGIOSGA008960	2:32061480-32065411	RD1-2	RD7-8	OK	42.189	15.8953	-1.40827	-2.05257	0.00345	0.0486962	no	hypothetical protein OsI_08761
RD1_RD2_RD7_RD8	XLOC_025831	XLOC_025831	BGIOSGA009018	2:32833327-32838837	RD1-2	RD7-8	OK	5.20964	1.42346	-1.87178	-2.18866	0.00275	0.0412706	no		TCONS_00027098	XLOC_025831	BGIOSGA009018	2:32833327-32838837	RD1-2	RD7-8	OK	5.20964	1.42346	-1.87178	-2.18866	0.00275	0.0414727	no	hypothetical protein OsJ_08314
RD1_RD2_RD7_RD8	XLOC_025876	XLOC_025876	BGIOSGA009039	2:33241997-33243070	RD1-2	RD7-8	OK	154.995	54.3969	-1.51063	-2.16313	0.00265	0.0404091	no		TCONS_00027151	XLOC_025876	BGIOSGA009039	2:33241997-33243070	RD1-2	RD7-8	OK	154.995	54.3969	-1.51063	-2.16313	0.00265	0.0405742	no	photosynthetic NDH subunit of subcomplex B 4, chloroplastic
RD1_RD2_RD7_RD8	XLOC_025903	XLOC_025903	BGIOSGA009055	2:33525753-33530370	RD1-2	RD7-8	OK	57.4113	16.5422	-1.79518	-2.61523	0.0001	0.0035833	yes		TCONS_00027181	XLOC_025903	BGIOSGA009055	2:33525753-33530370	RD1-2	RD7-8	OK	57.4113	16.5422	-1.79518	-2.61523	0.0001	0.00362791	yes	hypothetical protein OsI_08943
RD1_RD2_RD7_RD8	XLOC_025948	XLOC_025948	BGIOSGA009084	2:33955250-33956018	RD1-2	RD7-8	OK	116.82	435.802	1.89939	2.59127	0.00055	0.0136734	no		TCONS_00027227	XLOC_025948	BGIOSGA009084	2:33955250-33956018	RD1-2	RD7-8	OK	116.82	435.802	1.89939	2.59127	0.00055	0.0138012	no	24.1 kDa heat shock protein, mitochondrial isoform X1
RD1_RD2_RD7_RD8	XLOC_026006	XLOC_026006	BGIOSGA009121	2:34660086-34661979	RD1-2	RD7-8	OK	3.67303	14.856	2.016	2.47037	0.00265	0.0404091	no		TCONS_00027290	XLOC_026006	BGIOSGA009121	2:34660086-34661979	RD1-2	RD7-8	OK	3.67303	14.856	2.016	2.47037	0.00265	0.0405742	no	hypothetical protein OsI_09105
RD1_RD2_RD7_RD8	XLOC_026063	XLOC_026063	BGIOSGA009154	2:35305699-35306306	RD1-2	RD7-8	OK	21.9712	94.6379	2.10681	2.94042	0.00015	0.00501596	yes		TCONS_00027350	XLOC_026063	BGIOSGA009154	2:35305699-35306306	RD1-2	RD7-8	OK	21.9712	94.6379	2.10681	2.94042	0.00015	0.00506551	yes	hypothetical protein OsI_09186
RD1_RD2_RD7_RD8	XLOC_026091	XLOC_026091	BGIOSGA009174	2:35578352-35584645	RD1-2	RD7-8	OK	17.3641	2.77994	-2.64298	-3.39462	5e-05	0.00197632	yes		TCONS_00027380	XLOC_026091	BGIOSGA009174	2:35578352-35584645	RD1-2	RD7-8	OK	17.3641	2.77994	-2.64298	-3.39462	5e-05	0.00200744	yes	Os02g0787600, partial
RD1_RD2_RD7_RD8	XLOC_026149	XLOC_026149	BGIOSGA009213	2:36066960-36068062	RD1-2	RD7-8	OK	107.958	306.572	1.50576	2.06142	0.00365	0.0499526	no		TCONS_00027438	XLOC_026149	BGIOSGA009213	2:36066960-36068062	RD1-2	RD7-8	OK	107.958	306.572	1.50576	2.06142	0.00365	0.0501861	no	RING-H2 finger protein ATL3 isoform X2
RD1_RD2_RD7_RD8	XLOC_026193	XLOC_026193	BGIOSGA009240	2:36456178-36461604	RD1-2	RD7-8	OK	43.0528	12.2178	-1.81713	-2.55645	0.0006	0.0144385	no		TCONS_00027483	XLOC_026193	BGIOSGA009240	2:36456178-36461604	RD1-2	RD7-8	OK	43.0528	12.2178	-1.81713	-2.55645	0.0006	0.0146094	no	hypothetical protein OsI_09351
RD1_RD2_RD7_RD8	XLOC_026211	XLOC_026211	BGIOSGA009246	2:36667763-36671688	RD1-2	RD7-8	OK	14.6489	0	-inf	-nan	5e-05	0.00197632	yes		TCONS_00027502	XLOC_026211	BGIOSGA009246	2:36667763-36671688	RD1-2	RD7-8	OK	14.6489	0	-inf	-nan	5e-05	0.00200744	yes	Os04g0171600
RD1_RD2_RD7_RD8	XLOC_026281	XLOC_026281	BGIOSGA009298	2:37256841-37257928	RD1-2	RD7-8	OK	1287.87	324.93	-1.98679	-2.33799	0.00215	0.0349744	no		TCONS_00027575	XLOC_026281	BGIOSGA009298	2:37256841-37257928	RD1-2	RD7-8	OK	1287.87	324.93	-1.98679	-2.33799	0.00215	0.0352167	no	PREDICTED: uncharacterized protein LOC102720769 isoform X1
RD1_RD2_RD7_RD8	XLOC_026401	XLOC_026401	BGIOSGA007310	2:119310-119697	RD1-2	RD7-8	OK	0	2.78811	inf	-nan	0.00275	0.0412706	no		TCONS_00027699	XLOC_026401	BGIOSGA007310	2:119310-119697	RD1-2	RD7-8	OK	0	2.78811	inf	-nan	0.00275	0.0414727	no	hypothetical protein OsI_05461
RD1_RD2_RD7_RD8	XLOC_026410	XLOC_026410	BGIOSGA007303	2:184114-186852	RD1-2	RD7-8	OK	9.85436	40.8072	2.04999	2.64958	0.001	0.0203431	no		TCONS_00027708	XLOC_026410	BGIOSGA007303	2:184114-186852	RD1-2	RD7-8	OK	9.85436	40.8072	2.04999	2.64958	0.001	0.0205074	no	60S ribosomal protein L9-like
RD1_RD2_RD7_RD8	XLOC_026416	XLOC_026416	BGIOSGA007299	2:227704-229162	RD1-2	RD7-8	OK	0	1.39312	inf	-nan	0.00025	0.00762437	yes		TCONS_00027714	XLOC_026416	BGIOSGA007299	2:227704-229162	RD1-2	RD7-8	OK	0	1.39312	inf	-nan	0.00025	0.00765551	yes	hypothetical protein OsI_05481
RD1_RD2_RD7_RD8	XLOC_026537	XLOC_026537	BGIOSGA007223	2:1221118-1226127	RD1-2	RD7-8	OK	25.2409	7.58794	-1.73398	-2.62227	0.0006	0.0144385	no		TCONS_00027840	XLOC_026537	BGIOSGA007223	2:1221118-1226127	RD1-2	RD7-8	OK	25.2409	7.58794	-1.73398	-2.62227	0.0006	0.0146094	no	uncharacterized protein LOC4328122 isoform X5
RD1_RD2_RD7_RD8	XLOC_026546	XLOC_026546	BGIOSGA007216	2:1289745-1298354	RD1-2	RD7-8	OK	17.5276	6.50518	-1.42997	-2.09828	0.0032	0.045921	no		TCONS_00027849	XLOC_026546	BGIOSGA007216	2:1289745-1298354	RD1-2	RD7-8	OK	17.5276	6.50518	-1.42997	-2.09828	0.0032	0.0461408	no	rRNA adenine N(6)-methyltransferase (EC 2.1.1.-)
RD1_RD2_RD7_RD8	XLOC_026584	XLOC_026584	BGIOSGA007199	2:1686945-1689987	RD1-2	RD7-8	OK	11.4292	2.80042	-2.02901	-2.51112	0.0013	0.0245353	no		TCONS_00027888	XLOC_026584	BGIOSGA007199	2:1686945-1689987	RD1-2	RD7-8	OK	11.4292	2.80042	-2.02901	-2.51112	0.0013	0.0246713	no	DUF1995 domain-containing protein
RD1_RD2_RD7_RD8	XLOC_026693	XLOC_026693	BGIOSGA007142	2:2908528-2911371	RD1-2	RD7-8	OK	0	2.59444	inf	-nan	0.0007	0.0160315	no		TCONS_00028008	XLOC_026693	BGIOSGA007142	2:2908528-2911371	RD1-2	RD7-8	OK	0	2.59444	inf	-nan	0.0007	0.0161932	no	Os02g0145000, partial
RD1_RD2_RD7_RD8	XLOC_026744	XLOC_026744	BGIOSGA007124	2:3386160-3389338	RD1-2	RD7-8	OK	1.41753	0	-inf	-nan	5e-05	0.00197632	yes		TCONS_00028062	XLOC_026744	BGIOSGA007124	2:3386160-3389338	RD1-2	RD7-8	OK	1.41753	0	-inf	-nan	5e-05	0.00200744	yes	putative Phytosulfokine receptor precursor
RD1_RD2_RD7_RD8	XLOC_026789	XLOC_026789	U2	2:3780371-3780568	RD1-2	RD7-8	OK	75.7713	294.994	1.96096	2.1777	0.0034	0.0480263	no		TCONS_00028107	XLOC_026789	U2	2:3780371-3780568	RD1-2	RD7-8	OK	75.7713	294.994	1.96096	2.1777	0.0034	0.0482544	no	-
RD1_RD2_RD7_RD8	XLOC_027059	XLOC_027059	BGIOSGA006949	2:6314864-6317108	RD1-2	RD7-8	OK	3.33463	0	-inf	-nan	0.0001	0.0035833	yes		TCONS_00028392	XLOC_027059	BGIOSGA006949	2:6314864-6317108	RD1-2	RD7-8	OK	3.33463	0	-inf	-nan	0.0001	0.00362791	yes	Os02g0197700, partial
RD1_RD2_RD7_RD8	XLOC_027082	XLOC_027082	BGIOSGA006934	2:6458238-6459525	RD1-2	RD7-8	OK	67.6528	248.837	1.87898	2.57393	0.00075	0.0166889	no		TCONS_00028415	XLOC_027082	BGIOSGA006934	2:6458238-6459525	RD1-2	RD7-8	OK	67.6528	248.837	1.87898	2.57393	0.00075	0.0168117	no	hypothetical protein OsI_06264
RD1_RD2_RD7_RD8	XLOC_027107	XLOC_027107	BGIOSGA006917	2:6653738-6656204	RD1-2	RD7-8	OK	5.64862	22.2889	1.98035	2.83126	0.00025	0.00762437	yes		TCONS_00028440	XLOC_027107	BGIOSGA006917	2:6653738-6656204	RD1-2	RD7-8	OK	5.64862	22.2889	1.98035	2.83126	0.00025	0.00765551	yes	hypothetical protein OsI_06290
RD1_RD2_RD7_RD8	XLOC_027108	XLOC_027108	BGIOSGA006916	2:6658401-6661387	RD1-2	RD7-8	OK	27.2806	96.9988	1.83009	2.64249	0.00025	0.00762437	yes		TCONS_00028441	XLOC_027108	BGIOSGA006916	2:6658401-6661387	RD1-2	RD7-8	OK	27.2806	96.9988	1.83009	2.64249	0.00025	0.00765551	yes	hypothetical protein
RD1_RD2_RD7_RD8	XLOC_027125	XLOC_027125	BGIOSGA006907	2:6840396-6842196	RD1-2	RD7-8	OK	58.4547	8.36765	-2.80443	-3.30923	0.00025	0.00762437	yes		TCONS_00028459	XLOC_027125	BGIOSGA006907	2:6840396-6842196	RD1-2	RD7-8	OK	58.4547	8.36765	-2.80443	-3.30923	0.00025	0.00765551	yes	3-ketoacyl-CoA synthase 11 isoform X2
RD1_RD2_RD7_RD8	XLOC_027147	XLOC_027147	BGIOSGA006896	2:6997612-6999094	RD1-2	RD7-8	OK	0	2.19448	inf	-nan	5e-05	0.00197632	yes		TCONS_00028482	XLOC_027147	BGIOSGA006896	2:6997612-6999094	RD1-2	RD7-8	OK	0	2.19448	inf	-nan	5e-05	0.00200744	yes	kelch repeat-containing F-box-like
RD1_RD2_RD7_RD8	XLOC_027154	XLOC_027154	BGIOSGA006891	2:7070615-7071158	RD1-2	RD7-8	OK	40.1553	7.11948	-2.49575	-2.62858	0.0018	0.0306647	no		TCONS_00028491	XLOC_027154	BGIOSGA006891	2:7070615-7071158	RD1-2	RD7-8	OK	40.1553	7.11948	-2.49575	-2.62858	0.0018	0.0308252	no	hypothetical protein OsI_06331
RD1_RD2_RD7_RD8	XLOC_027228	XLOC_027228	BGIOSGA006856	2:7698540-7702005	RD1-2	RD7-8	OK	548.369	0.675295	-9.66541	-1.95704	5e-05	0.00197632	yes		TCONS_00028576	XLOC_027228	BGIOSGA006856	2:7698540-7702005	RD1-2	RD7-8	OK	2.6447	0.675295	-1.96951	-1.95064	0.01805	0.134091	no	hypothetical protein OsI_06405
RD1_RD2_RD7_RD8	XLOC_027228	XLOC_027228	BGIOSGA006856	2:7698540-7702005	RD1-2	RD7-8	OK	548.369	0.675295	-9.66541	-1.95704	5e-05	0.00197632	yes		TCONS_00028577	XLOC_027228	MIR-598	2:7698540-7702005	RD1-2	RD7-8	OK	545.725	0	-inf	-nan	0.24135	0.502312	no	hypothetical protein OsI_06405
RD1_RD2_RD7_RD8	XLOC_027274	XLOC_027274	BGIOSGA006839	2:8151450-8154623	RD1-2	RD7-8	OK	104.594	8.29096	-3.65711	-4.91477	5e-05	0.00197632	yes		TCONS_00028629	XLOC_027274	BGIOSGA006839	2:8151450-8154623	RD1-2	RD7-8	OK	104.594	8.29096	-3.65711	-4.91477	5e-05	0.00200744	yes	hypothetical protein OsI_06446
RD1_RD2_RD7_RD8	XLOC_027376	XLOC_027376	BGIOSGA006798	2:9230812-9232264	RD1-2	RD7-8	OK	0	21.4634	inf	-nan	5e-05	0.00197632	yes		TCONS_00028736	XLOC_027376	BGIOSGA006798	2:9230812-9232264	RD1-2	RD7-8	OK	0	21.4634	inf	-nan	5e-05	0.00200744	yes	hypothetical protein OsI_06542
RD1_RD2_RD7_RD8	XLOC_027391	XLOC_027391	BGIOSGA006786	2:9370884-9372617	RD1-2	RD7-8	OK	2.19177	23.3735	3.41471	4.39722	5e-05	0.00197632	yes		TCONS_00028751	XLOC_027391	BGIOSGA006786	2:9370884-9372617	RD1-2	RD7-8	OK	2.19177	23.3735	3.41471	4.39722	5e-05	0.00200744	yes	hypothetical protein OsI_06562
RD1_RD2_RD7_RD8	XLOC_027393	XLOC_027393	BGIOSGA006784	2:9376291-9378106	RD1-2	RD7-8	OK	3.30931	28.5049	3.10661	3.95995	0.0001	0.0035833	yes		TCONS_00028753	XLOC_027393	BGIOSGA006784	2:9376291-9378106	RD1-2	RD7-8	OK	3.30931	28.5049	3.10661	3.95995	0.0001	0.00362791	yes	hypothetical protein OsI_06564
RD1_RD2_RD7_RD8	XLOC_027399	XLOC_027399	BGIOSGA006780	2:9427946-9429700	RD1-2	RD7-8	OK	2.97757	33.8834	3.50837	4.44214	5e-05	0.00197632	yes		TCONS_00028759	XLOC_027399	BGIOSGA006780	2:9427946-9429700	RD1-2	RD7-8	OK	2.97757	33.8834	3.50837	4.44214	5e-05	0.00200744	yes	hypothetical protein OsI_06572
RD1_RD2_RD7_RD8	XLOC_027425	XLOC_027425	BGIOSGA006770	2:9611181-9611682	RD1-2	RD7-8	OK	0	9.10043	inf	-nan	5e-05	0.00197632	yes		TCONS_00028795	XLOC_027425	BGIOSGA006770	2:9611181-9611682	RD1-2	RD7-8	OK	0	9.10043	inf	-nan	5e-05	0.00200744	yes	hypothetical protein OsI_06597
RD1_RD2_RD7_RD8	XLOC_027426	XLOC_027426	BGIOSGA006769	2:9611868-9612525	RD1-2	RD7-8	OK	0	4.05932	inf	-nan	5e-05	0.00197632	yes		TCONS_00028796	XLOC_027426	BGIOSGA006769	2:9611868-9612525	RD1-2	RD7-8	OK	0	4.05932	inf	-nan	5e-05	0.00200744	yes	hypothetical protein OsI_06598
RD1_RD2_RD7_RD8	XLOC_027427	XLOC_027427	BGIOSGA006768	2:9620884-9621375	RD1-2	RD7-8	OK	0	4.78105	inf	-nan	0.0004	0.0107126	no		TCONS_00028797	XLOC_027427	BGIOSGA006768	2:9620884-9621375	RD1-2	RD7-8	OK	0	4.78105	inf	-nan	0.0004	0.0107863	no	uncharacterized protein LOC107280089
RD1_RD2_RD7_RD8	XLOC_027429	XLOC_027429	BGIOSGA006767	2:9627939-9629013	RD1-2	RD7-8	OK	0	3.32516	inf	-nan	5e-05	0.00197632	yes		TCONS_00028799	XLOC_027429	BGIOSGA006767	2:9627939-9629013	RD1-2	RD7-8	OK	0	3.32516	inf	-nan	5e-05	0.00200744	yes	uncharacterized protein LOC4328907
RD1_RD2_RD7_RD8	XLOC_027431	XLOC_027431	BGIOSGA006765	2:9635284-9636723	RD1-2	RD7-8	OK	0	3.97947	inf	-nan	5e-05	0.00197632	yes		TCONS_00028801	XLOC_027431	BGIOSGA006765	2:9635284-9636723	RD1-2	RD7-8	OK	0	3.97947	inf	-nan	5e-05	0.00200744	yes	uncharacterized protein LOC4328801
RD1_RD2_RD7_RD8	XLOC_027436	XLOC_027436	BGIOSGA006762	2:9665356-9667213	RD1-2	RD7-8	OK	2.33151	10.7818	2.20927	2.86154	5e-05	0.00197632	yes		TCONS_00028806	XLOC_027436	BGIOSGA006762	2:9665356-9667213	RD1-2	RD7-8	OK	2.33151	10.7818	2.20927	2.86154	5e-05	0.00200744	yes	hypothetical protein OsI_06606
RD1_RD2_RD7_RD8	XLOC_027448	XLOC_027448	BGIOSGA006753	2:9816297-9817311	RD1-2	RD7-8	OK	0	2.30085	inf	-nan	5e-05	0.00197632	yes		TCONS_00028818	XLOC_027448	BGIOSGA006753	2:9816297-9817311	RD1-2	RD7-8	OK	0	2.30085	inf	-nan	5e-05	0.00200744	yes	hypothetical protein OsI_06621
RD1_RD2_RD7_RD8	XLOC_027501	XLOC_027501	BGIOSGA006731	2:10387596-10393472	RD1-2	RD7-8	OK	6.43895	88.1167	3.77452	4.76354	5e-05	0.00197632	yes		TCONS_00028871	XLOC_027501	BGIOSGA006731	2:10387596-10393472	RD1-2	RD7-8	OK	6.43895	88.1167	3.77452	4.76354	5e-05	0.00200744	yes	glutelin type-B 4-like
RD1_RD2_RD7_RD8	XLOC_027598	XLOC_027598	BGIOSGA006691	2:11311754-11314033	RD1-2	RD7-8	OK	16.3032	79.0474	2.27756	2.91295	0.00035	0.00972018	yes		TCONS_00028973	XLOC_027598	BGIOSGA006691	2:11311754-11314033	RD1-2	RD7-8	OK	16.3032	79.0474	2.27756	2.91295	0.00035	0.00978862	yes	hypothetical protein OsI_06762
RD1_RD2_RD7_RD8	XLOC_027611	XLOC_027611	BGIOSGA006686	2:11534875-11536348	RD1-2	RD7-8	OK	0.611863	51.8436	6.40482	6.48185	0.00025	0.00762437	yes		TCONS_00028986	XLOC_027611	BGIOSGA006686	2:11534875-11536348	RD1-2	RD7-8	OK	0.611863	51.8436	6.40482	6.48185	0.00025	0.00765551	yes	hypothetical protein OsI_06774
RD1_RD2_RD7_RD8	XLOC_027668	XLOC_027668	BGIOSGA006655	2:12013295-12014184	RD1-2	RD7-8	OK	0	2.38714	inf	-nan	5e-05	0.00197632	yes		TCONS_00029045	XLOC_027668	BGIOSGA006655	2:12013295-12014184	RD1-2	RD7-8	OK	0	2.38714	inf	-nan	5e-05	0.00200744	yes	zinc finger MYM-type protein 1-like
RD1_RD2_RD7_RD8	XLOC_027697	XLOC_027697	SWEET4	2:12414457-12417944	RD1-2	RD7-8	OK	4.32292	23.4528	2.43968	2.8266	0.0004	0.0107126	no		TCONS_00029076	XLOC_027697	SWEET4	2:12414457-12417944	RD1-2	RD7-8	OK	4.32292	23.4528	2.43968	2.8266	0.0004	0.0107863	no	-
RD1_RD2_RD7_RD8	XLOC_027713	XLOC_027713	BGIOSGA006632	2:12588503-12589160	RD1-2	RD7-8	OK	4.067	18.1108	2.15481	2.41056	0.0036	0.0496833	no		TCONS_00029092	XLOC_027713	BGIOSGA006632	2:12588503-12589160	RD1-2	RD7-8	OK	4.067	18.1108	2.15481	2.41056	0.0036	0.0499165	no	glycine-rich cell wall structural protein 1
RD1_RD2_RD7_RD8	XLOC_027773	XLOC_027773	BGIOSGA006602	2:13218407-13224925	RD1-2	RD7-8	OK	7.27227	2.18851	-1.73246	-2.04013	0.0022	0.0354994	no		TCONS_00029153	XLOC_027773	BGIOSGA006602	2:13218407-13224925	RD1-2	RD7-8	OK	7.27227	2.18851	-1.73246	-2.04013	0.0022	0.0357441	no	Uncharacterized protein
RD1_RD2_RD7_RD8	XLOC_027950	XLOC_027950	BGIOSGA006541	2:15822060-15825964	RD1-2	RD7-8	OK	14.2838	3.11142	-2.19873	-2.99924	0.0006	0.0144385	no		TCONS_00029331	XLOC_027950	BGIOSGA006541	2:15822060-15825964	RD1-2	RD7-8	OK	14.2838	3.11142	-2.19873	-2.99924	0.0006	0.0146094	no	hypothetical protein OsI_08890
RD1_RD2_RD7_RD8	XLOC_027953	XLOC_027953	BGIOSGA006539	2:15863024-15866448	RD1-2	RD7-8	OK	2.53535	0	-inf	-nan	5e-05	0.00197632	yes		TCONS_00029334	XLOC_027953	BGIOSGA006539	2:15863024-15866448	RD1-2	RD7-8	OK	2.53535	0	-inf	-nan	5e-05	0.00200744	yes	hypothetical protein OsI_07081
RD1_RD2_RD7_RD8	XLOC_027963	XLOC_027963	BGIOSGA006533	2:16044836-16046638	RD1-2	RD7-8	OK	22.91	131.057	2.51614	3.22665	5e-05	0.00197632	yes		TCONS_00029344	XLOC_027963	BGIOSGA006533	2:16044836-16046638	RD1-2	RD7-8	OK	22.91	131.057	2.51614	3.22665	5e-05	0.00200744	yes	hypothetical protein OsI_07091
RD1_RD2_RD7_RD8	XLOC_028127	XLOC_028127	BGIOSGA006464	2:17917264-17917925	RD1-2	RD7-8	OK	14.2599	0	-inf	-nan	0.0003	0.00874951	yes		TCONS_00029514	XLOC_028127	BGIOSGA006464	2:17917264-17917925	RD1-2	RD7-8	OK	14.2599	0	-inf	-nan	0.0003	0.00881317	yes	leucine zipper-containing protein-like
RD1_RD2_RD7_RD8	XLOC_028177	XLOC_028177	BGIOSGA006445	2:18542205-18551768	RD1-2	RD7-8	OK	6.86351	1.20608	-2.50862	-2.65033	0.0024	0.0377466	no		TCONS_00029567	XLOC_028177	BGIOSGA006445	2:18542205-18551768	RD1-2	RD7-8	OK	6.86351	1.20608	-2.50862	-2.65033	0.0024	0.0380025	no	Uncharacterized protein
RD1_RD2_RD7_RD8	XLOC_028241	XLOC_028241	BGIOSGA006414	2:19211269-19213212	RD1-2	RD7-8	OK	0	1.52164	inf	-nan	0.00035	0.00972018	yes		TCONS_00029633	XLOC_028241	BGIOSGA006414	2:19211269-19213212	RD1-2	RD7-8	OK	0	1.52164	inf	-nan	0.00035	0.00978862	yes	hypothetical protein
RD1_RD2_RD7_RD8	XLOC_028257	XLOC_028257	BGIOSGA006409	2:19335751-19336465	RD1-2	RD7-8	OK	0	1.80364	inf	-nan	0.00035	0.00972018	yes		TCONS_00029651	XLOC_028257	BGIOSGA006409	2:19335751-19336465	RD1-2	RD7-8	OK	0	1.80364	inf	-nan	0.00035	0.00978862	yes	hypothetical protein OsI_07350
RD1_RD2_RD7_RD8	XLOC_028379	XLOC_028379	BGIOSGA006349	2:20677279-20678007	RD1-2	RD7-8	OK	66.2244	185.648	1.48714	2.20389	0.0032	0.045921	no		TCONS_00029781	XLOC_028379	BGIOSGA006349	2:20677279-20678007	RD1-2	RD7-8	OK	66.2244	185.648	1.48714	2.20389	0.0032	0.0461408	no	uncharacterized protein At4g22758
RD1_RD2_RD7_RD8	XLOC_028394	XLOC_028394	BGIOSGA006337	2:20898560-20899576	RD1-2	RD7-8	OK	5.39888	79.575	3.88158	3.23998	0.0002	0.00641424	yes		TCONS_00029797	XLOC_028394	BGIOSGA006337	2:20898560-20899576	RD1-2	RD7-8	OK	5.39888	79.575	3.88158	4.25167	0.0002	0.00647563	yes	copper chaperone homolog CCH
RD1_RD2_RD7_RD8	XLOC_028394	XLOC_028394	BGIOSGA006337	2:20898560-20899576	RD1-2	RD7-8	OK	5.39888	79.575	3.88158	3.23998	0.0002	0.00641424	yes		TCONS_00029798	XLOC_028394	-	2:20898560-20899576	RD1-2	RD7-8	NOTEST	0	0	0	0	1	1	no	copper chaperone homolog CCH
RD1_RD2_RD7_RD8	XLOC_028394	XLOC_028394	BGIOSGA006337	2:20898560-20899576	RD1-2	RD7-8	OK	5.39888	79.575	3.88158	3.23998	0.0002	0.00641424	yes		TCONS_00029799	XLOC_028394	-	2:20898560-20899576	RD1-2	RD7-8	NOTEST	0	0	0	0	1	1	no	copper chaperone homolog CCH
RD1_RD2_RD7_RD8	XLOC_028405	XLOC_028405	BGIOSGA006331	2:20992722-20994603	RD1-2	RD7-8	OK	0	20.4525	inf	-nan	5e-05	0.00197632	yes		TCONS_00029811	XLOC_028405	BGIOSGA006331	2:20992722-20994603	RD1-2	RD7-8	OK	0	20.4525	inf	-nan	5e-05	0.00200744	yes	hypothetical protein OsI_07501
RD1_RD2_RD7_RD8	XLOC_028410	XLOC_028410	BGIOSGA006328	2:21015058-21015962	RD1-2	RD7-8	OK	0	2.76397	inf	-nan	0.00065	0.0153547	no		TCONS_00029816	XLOC_028410	BGIOSGA006328	2:21015058-21015962	RD1-2	RD7-8	OK	0	2.76397	inf	-nan	0.00065	0.0155544	no	autophagy-related protein 8D isoform X3
RD1_RD2_RD7_RD8	XLOC_028414	XLOC_028414	BGIOSGA006325	2:21033702-21035149	RD1-2	RD7-8	OK	0	18.1361	inf	-nan	5e-05	0.00197632	yes		TCONS_00029820	XLOC_028414	BGIOSGA006325	2:21033702-21035149	RD1-2	RD7-8	OK	0	18.1361	inf	-nan	5e-05	0.00200744	yes	Os11g0100150
RD1_RD2_RD7_RD8	XLOC_028435	XLOC_028435	BGIOSGA006314	2:21210797-21211373	RD1-2	RD7-8	OK	0	4.33979	inf	-nan	5e-05	0.00197632	yes		TCONS_00029841	XLOC_028435	BGIOSGA006314	2:21210797-21211373	RD1-2	RD7-8	OK	0	4.33979	inf	-nan	5e-05	0.00200744	yes	hypothetical protein OsI_07531
RD1_RD2_RD7_RD8	XLOC_028487	XLOC_028487	BGIOSGA006301	2:21614351-21615038	RD1-2	RD7-8	OK	0	1.42862	inf	-nan	0.00075	0.0166889	no		TCONS_00029895	XLOC_028487	BGIOSGA006301	2:21614351-21615038	RD1-2	RD7-8	OK	0	1.42862	inf	-nan	0.00075	0.0168117	no	harpin-induced protein-like
RD1_RD2_RD7_RD8	XLOC_028496	XLOC_028496	BGIOSGA006297	2:21720176-21720500	RD1-2	RD7-8	OK	20.4938	74.917	1.87011	2.34674	0.00195	0.0326037	no		TCONS_00029904	XLOC_028496	BGIOSGA006297	2:21720176-21720500	RD1-2	RD7-8	OK	20.4938	74.917	1.87011	2.34674	0.00195	0.0328338	no	hypothetical protein OsI_07569
RD1_RD2_RD7_RD8	XLOC_028581	XLOC_028581	BGIOSGA006261	2:22635114-22640559	RD1-2	RD7-8	OK	78.8035	10.5129	-2.9061	-3.92982	5e-05	0.00197632	yes		TCONS_00029993	XLOC_028581	BGIOSGA006261	2:22635114-22640559	RD1-2	RD7-8	OK	78.8035	10.5129	-2.9061	-3.92982	5e-05	0.00200744	yes	hypothetical protein OsI_07647
RD1_RD2_RD7_RD8	XLOC_028595	XLOC_028595	BGIOSGA006252	2:22823365-22828124	RD1-2	RD7-8	OK	11.6438	45.6612	1.9714	2.84472	0.0002	0.00641424	yes		TCONS_00030007	XLOC_028595	BGIOSGA006252	2:22823365-22828124	RD1-2	RD7-8	OK	11.6438	45.6612	1.9714	2.84472	0.0002	0.00647563	yes	hypothetical protein OsI_07665
RD1_RD2_RD7_RD8	XLOC_028724	XLOC_028724	BGIOSGA006176	2:24116298-24121466	RD1-2	RD7-8	OK	19.405	4.99733	-1.9572	-2.6386	0.00075	0.0166889	no		TCONS_00030144	XLOC_028724	BGIOSGA006176	2:24116298-24121466	RD1-2	RD7-8	OK	19.405	4.99733	-1.9572	-2.6386	0.00075	0.0168117	no	Os02g0580900, partial
RD1_RD2_RD7_RD8	XLOC_028738	XLOC_028738	BGIOSGA006168	2:24229831-24230486	RD1-2	RD7-8	OK	0	4.60951	inf	-nan	5e-05	0.00197632	yes		TCONS_00030158	XLOC_028738	BGIOSGA006168	2:24229831-24230486	RD1-2	RD7-8	OK	0	4.60951	inf	-nan	5e-05	0.00200744	yes	hypothetical protein OsI_07827
RD1_RD2_RD7_RD8	XLOC_028740	XLOC_028740	BGIOSGA006166	2:24236841-24237637	RD1-2	RD7-8	OK	0	5.99544	inf	-nan	5e-05	0.00197632	yes		TCONS_00030160	XLOC_028740	BGIOSGA006166	2:24236841-24237637	RD1-2	RD7-8	OK	0	5.99544	inf	-nan	5e-05	0.00200744	yes	Os02g0184100
RD1_RD2_RD7_RD8	XLOC_028748	XLOC_028748	BGIOSGA006161	2:24278451-24278966	RD1-2	RD7-8	OK	14.1659	185.114	3.70792	4.67796	5e-05	0.00197632	yes		TCONS_00030169	XLOC_028748	BGIOSGA006161	2:24278451-24278966	RD1-2	RD7-8	OK	14.1659	185.114	3.70792	4.67796	5e-05	0.00200744	yes	hypothetical protein OsI_07836
RD1_RD2_RD7_RD8	XLOC_028772	XLOC_028772	BGIOSGA006149	2:24474302-24475592	RD1-2	RD7-8	OK	13.8697	47.1287	1.76467	2.12055	0.0017	0.0294623	no		TCONS_00030194	XLOC_028772	BGIOSGA006149	2:24474302-24475592	RD1-2	RD7-8	OK	13.8697	47.1287	1.76467	2.12055	0.0017	0.0295895	no	hypothetical protein OsI_07863
RD1_RD2_RD7_RD8	XLOC_028776	XLOC_028776	BGIOSGA006147	2:24501153-24501441	RD1-2	RD7-8	OK	22.3219	80.3587	1.848	2.19764	0.00315	0.0453479	no		TCONS_00030198	XLOC_028776	BGIOSGA006147	2:24501153-24501441	RD1-2	RD7-8	OK	22.3219	80.3587	1.848	2.19764	0.00315	0.0455288	no	hypothetical protein OsI_07866
RD1_RD2_RD7_RD8	XLOC_028822	XLOC_028822	BGIOSGA006116	2:24961206-24964766	RD1-2	RD7-8	OK	2.27877	13.13	2.52654	2.767	0.0007	0.0160315	no		TCONS_00030246	XLOC_028822	BGIOSGA006116	2:24961206-24964766	RD1-2	RD7-8	OK	2.27877	13.13	2.52654	2.767	0.0007	0.0161932	no	MatE family protein, expressed
RD1_RD2_RD7_RD8	XLOC_028872	XLOC_028872	BGIOSGA006086	2:25455738-25459500	RD1-2	RD7-8	OK	165.914	5.1321	-5.01475	-6.06851	5e-05	0.00197632	yes		TCONS_00030299	XLOC_028872	SNORD46	2:25455738-25459500	RD1-2	RD7-8	NOTEST	0	0	0	0	1	1	no	Eukaryotic translation initiation factor 2A like
RD1_RD2_RD7_RD8	XLOC_028872	XLOC_028872	BGIOSGA006086	2:25455738-25459500	RD1-2	RD7-8	OK	165.914	5.1321	-5.01475	-6.06851	5e-05	0.00197632	yes		TCONS_00030300	XLOC_028872	-	2:25455738-25459500	RD1-2	RD7-8	NOTEST	158.498	0	-inf	0	1	1	no	Eukaryotic translation initiation factor 2A like
RD1_RD2_RD7_RD8	XLOC_028872	XLOC_028872	BGIOSGA006086	2:25455738-25459500	RD1-2	RD7-8	OK	165.914	5.1321	-5.01475	-6.06851	5e-05	0.00197632	yes		TCONS_00030301	XLOC_028872	BGIOSGA006086	2:25455738-25459500	RD1-2	RD7-8	OK	7.41655	5.1321	-0.531199	-0.743135	0.2824	0.538539	no	Eukaryotic translation initiation factor 2A like
RD1_RD2_RD7_RD8	XLOC_028895	XLOC_028895	BGIOSGA006072	2:25641108-25643832	RD1-2	RD7-8	OK	0	1.39867	inf	-nan	5e-05	0.00197632	yes		TCONS_00030328	XLOC_028895	BGIOSGA006072	2:25641108-25643832	RD1-2	RD7-8	OK	0	1.39867	inf	-nan	5e-05	0.00200744	yes	unnamed protein product
RD1_RD2_RD7_RD8	XLOC_028923	XLOC_028923	BGIOSGA006055	2:25850508-25851096	RD1-2	RD7-8	OK	139.181	585.193	2.07195	2.85276	0.00015	0.00501596	yes		TCONS_00030357	XLOC_028923	BGIOSGA006055	2:25850508-25851096	RD1-2	RD7-8	OK	139.181	585.193	2.07195	2.85276	0.00015	0.00506551	yes	temperature-induced lipocalin-1
RD1_RD2_RD7_RD8	XLOC_028944	XLOC_028944	BGIOSGA006043	2:26155901-26157600	RD1-2	RD7-8	OK	3.81649	0	-inf	-nan	5e-05	0.00197632	yes		TCONS_00030378	XLOC_028944	BGIOSGA006043	2:26155901-26157600	RD1-2	RD7-8	OK	3.81649	0	-inf	-nan	5e-05	0.00200744	yes	unnamed protein product
RD1_RD2_RD7_RD8	XLOC_028950	XLOC_028950	BGIOSGA006039	2:26216003-26216375	RD1-2	RD7-8	OK	4.33526	0	-inf	-nan	5e-05	0.00197632	yes		TCONS_00030384	XLOC_028950	BGIOSGA006039	2:26216003-26216375	RD1-2	RD7-8	OK	4.33526	0	-inf	-nan	5e-05	0.00200744	yes	hypothetical protein OsI_08078
RD1_RD2_RD7_RD8	XLOC_028961	XLOC_028961	BGIOSGA006031	2:26335823-26337171	RD1-2	RD7-8	OK	48.5714	267.155	2.4595	2.93682	0.0004	0.0107126	no		TCONS_00030395	XLOC_028961	BGIOSGA006031	2:26335823-26337171	RD1-2	RD7-8	OK	48.5714	267.155	2.4595	2.93682	0.0004	0.0107863	no	H/ACA ribonucleoprotein complex subunit 3-like protein
RD1_RD2_RD7_RD8	XLOC_029103	XLOC_029103	BGIOSGA005943	2:27723593-27726370	RD1-2	RD7-8	OK	8.17017	22.4378	1.45749	2.08035	0.00225	0.035984	no		TCONS_00030545	XLOC_029103	BGIOSGA005943	2:27723593-27726370	RD1-2	RD7-8	OK	8.17017	22.4378	1.45749	2.08035	0.00225	0.0362629	no	magnesium/proton exchanger 1
RD1_RD2_RD7_RD8	XLOC_029139	XLOC_029139	BGIOSGA005925	2:28097600-28099531	RD1-2	RD7-8	OK	3.30342	25.6466	2.95673	3.12422	0.0003	0.00874951	yes		TCONS_00030582	XLOC_029139	BGIOSGA005925	2:28097600-28099531	RD1-2	RD7-8	OK	3.30342	25.6466	2.95673	3.12422	0.0003	0.00881317	yes	PREG-like protein
RD1_RD2_RD7_RD8	XLOC_029157	XLOC_029157	BGIOSGA005915	2:28237111-28238023	RD1-2	RD7-8	OK	120.171	21.2016	-2.50284	-3.17886	0.0005	0.0126751	no		TCONS_00030600	XLOC_029157	BGIOSGA005915	2:28237111-28238023	RD1-2	RD7-8	OK	120.171	21.2016	-2.50284	-3.17886	0.0005	0.0127772	no	putative AP2-related transcription factor
RD1_RD2_RD7_RD8	XLOC_029260	XLOC_029260	BGIOSGA005855	2:29243125-29245301	RD1-2	RD7-8	OK	1.34688	7.51234	2.47965	2.62661	0.0033	0.0467972	no		TCONS_00030708	XLOC_029260	BGIOSGA005855	2:29243125-29245301	RD1-2	RD7-8	OK	1.34688	7.51234	2.47965	2.62661	0.0033	0.0470198	no	hypothetical protein OsI_08442
RD1_RD2_RD7_RD8	XLOC_029273	XLOC_029273	BGIOSGA005848	2:29456893-29457826	RD1-2	RD7-8	OK	103.281	35.6285	-1.53547	-2.20438	0.00295	0.043334	no		TCONS_00030722	XLOC_029273	BGIOSGA005848	2:29456893-29457826	RD1-2	RD7-8	OK	103.281	35.6285	-1.53547	-2.20438	0.00295	0.0435083	no	hypothetical protein OsI_08458
RD1_RD2_RD7_RD8	XLOC_029312	XLOC_029312	BGIOSGA005828	2:29867860-29870280	RD1-2	RD7-8	OK	2.28685	8.03336	1.81264	2.19225	0.0034	0.0480263	no		TCONS_00030762	XLOC_029312	BGIOSGA005828	2:29867860-29870280	RD1-2	RD7-8	OK	2.28685	8.03336	1.81264	2.19225	0.0034	0.0482544	no	hypothetical protein OsI_08501
RD1_RD2_RD7_RD8	XLOC_029342	XLOC_029342	BGIOSGA005809	2:30172813-30175909	RD1-2	RD7-8	OK	3.25987	31.0591	3.25213	2.90995	5e-05	0.00197632	yes		TCONS_00030794	XLOC_029342	BGIOSGA005809	2:30172813-30175909	RD1-2	RD7-8	OK	3.25987	31.0591	3.25213	3.95251	5e-05	0.00200744	yes	hypothetical protein OsI_08532
RD1_RD2_RD7_RD8	XLOC_029342	XLOC_029342	BGIOSGA005809	2:30172813-30175909	RD1-2	RD7-8	OK	3.25987	31.0591	3.25213	2.90995	5e-05	0.00197632	yes		TCONS_00030795	XLOC_029342	SNOZ206	2:30172813-30175909	RD1-2	RD7-8	NOTEST	0	0	0	0	1	1	no	hypothetical protein OsI_08532
RD1_RD2_RD7_RD8	XLOC_029345	XLOC_029345	BGIOSGA005807	2:30275750-30276911	RD1-2	RD7-8	OK	15.6983	3.18734	-2.30019	-2.78101	0.00045	0.011687	no		TCONS_00030798	XLOC_029345	BGIOSGA005807	2:30275750-30276911	RD1-2	RD7-8	OK	15.6983	3.18734	-2.30019	-2.78101	0.00045	0.0117828	no	hypothetical protein OsI_08541
RD1_RD2_RD7_RD8	XLOC_029359	XLOC_029359	BGIOSGA005799	2:30394685-30397809	RD1-2	RD7-8	OK	11.9334	3.45376	-1.78877	-2.27207	0.00215	0.0349744	no		TCONS_00030812	XLOC_029359	BGIOSGA005799	2:30394685-30397809	RD1-2	RD7-8	OK	11.9334	3.45376	-1.78877	-2.27207	0.00215	0.0352167	no	Uncharacterized protein
RD1_RD2_RD7_RD8	XLOC_029368	XLOC_029368	BGIOSGA005795	2:30535258-30538346	RD1-2	RD7-8	OK	4.16152	39.0034	3.22842	3.59995	5e-05	0.00197632	yes		TCONS_00030822	XLOC_029368	BGIOSGA005795	2:30535258-30538346	RD1-2	RD7-8	OK	4.16152	39.0034	3.22842	3.59995	5e-05	0.00200744	yes	hypothetical protein OsI_08569
RD1_RD2_RD7_RD8	XLOC_029389	XLOC_029389	BGIOSGA005784	2:30752203-30753308	RD1-2	RD7-8	OK	22.7333	135.749	2.57806	3.52295	5e-05	0.00197632	yes		TCONS_00030843	XLOC_029389	BGIOSGA005784	2:30752203-30753308	RD1-2	RD7-8	OK	22.7333	135.749	2.57806	3.52295	5e-05	0.00200744	yes	V-type proton ATPase subunit G1-like isoform X1
RD1_RD2_RD7_RD8	XLOC_029430	XLOC_029430	BGIOSGA005759	2:31188573-31189122	RD1-2	RD7-8	OK	0	3.00209	inf	-nan	0.0001	0.0035833	yes		TCONS_00030884	XLOC_029430	BGIOSGA005759	2:31188573-31189122	RD1-2	RD7-8	OK	0	3.00209	inf	-nan	0.0001	0.00362791	yes	hypothetical protein OsI_08646
RD1_RD2_RD7_RD8	XLOC_029436	XLOC_029436	BGIOSGA005755	2:31304853-31305794	RD1-2	RD7-8	OK	0	4.13043	inf	-nan	5e-05	0.00197632	yes		TCONS_00030892	XLOC_029436	BGIOSGA005755	2:31304853-31305794	RD1-2	RD7-8	OK	0	4.13043	inf	-nan	5e-05	0.00200744	yes	hypothetical protein
RD1_RD2_RD7_RD8	XLOC_029476	XLOC_029476	BGIOSGA005729	2:31707152-31710367	RD1-2	RD7-8	OK	29.7258	7.80582	-1.9291	-2.53451	0.00215	0.0349744	no		TCONS_00030933	XLOC_029476	BGIOSGA005729	2:31707152-31710367	RD1-2	RD7-8	OK	29.7258	7.80582	-1.9291	-2.53451	0.00215	0.0352167	no	uncharacterized protein LOC4330531
RD1_RD2_RD7_RD8	XLOC_029541	XLOC_029541	BGIOSGA005689	2:32288751-32289018	RD1-2	RD7-8	OK	57.1984	0	-inf	-nan	5e-05	0.00197632	yes		TCONS_00030999	XLOC_029541	BGIOSGA005689	2:32288751-32289018	RD1-2	RD7-8	OK	57.1984	0	-inf	-nan	5e-05	0.00200744	yes	hypothetical protein OsI_08792
RD1_RD2_RD7_RD8	XLOC_029549	XLOC_029549	BGIOSGA005685	2:32336018-32339056	RD1-2	RD7-8	OK	0.803708	6.34968	2.98194	3.11757	0.0013	0.0245353	no		TCONS_00031007	XLOC_029549	BGIOSGA005685	2:32336018-32339056	RD1-2	RD7-8	OK	0.803708	6.34968	2.98194	3.11757	0.0013	0.0246713	no	hypothetical protein OsI_08800
RD1_RD2_RD7_RD8	XLOC_029560	XLOC_029560	BGIOSGA005678	2:32425069-32426134	RD1-2	RD7-8	OK	9.46706	1.6369	-2.53195	-2.525	0.00365	0.0499526	no		TCONS_00031018	XLOC_029560	BGIOSGA005678	2:32425069-32426134	RD1-2	RD7-8	OK	9.46706	1.6369	-2.53195	-2.525	0.00365	0.0501861	no	CCT domain-containing protein
RD1_RD2_RD7_RD8	XLOC_029632	XLOC_029632	BGIOSGA005635	2:33190949-33193415	RD1-2	RD7-8	OK	1.89645	7.28855	1.94233	2.38916	0.0036	0.0496833	no		TCONS_00031093	XLOC_029632	BGIOSGA005635	2:33190949-33193415	RD1-2	RD7-8	OK	1.89645	7.28855	1.94233	2.38916	0.0036	0.0499165	no	putative auxin transport protein
RD1_RD2_RD7_RD8	XLOC_029750	XLOC_029750	BGIOSGA005555	2:34295306-34298286	RD1-2	RD7-8	OK	30.0442	8.12883	-1.88597	-2.5431	0.0007	0.0160315	no		TCONS_00031214	XLOC_029750	BGIOSGA005555	2:34295306-34298286	RD1-2	RD7-8	OK	30.0442	8.12883	-1.88597	-2.5431	0.0007	0.0161932	no	hypothetical protein OsI_09059
RD1_RD2_RD7_RD8	XLOC_029819	XLOC_029819	BGIOSGA005506	2:34874389-34875229	RD1-2	RD7-8	OK	22.5329	77.985	1.79117	2.65728	0.00015	0.00501596	yes		TCONS_00031284	XLOC_029819	BGIOSGA005506	2:34874389-34875229	RD1-2	RD7-8	OK	22.5329	77.985	1.79117	2.65728	0.00015	0.00506551	yes	hypothetical protein OsI_09139
RD1_RD2_RD7_RD8	XLOC_029945	XLOC_029945	BGIOSGA005430	2:36075541-36076513	RD1-2	RD7-8	OK	6.29127	22.8243	1.85915	2.6201	0.0016	0.0283563	no		TCONS_00031415	XLOC_029945	BGIOSGA005430	2:36075541-36076513	RD1-2	RD7-8	OK	6.29127	22.8243	1.85915	2.6201	0.0016	0.0285644	no	hypothetical protein OsI_09297
RD1_RD2_RD7_RD8	XLOC_030086	XLOC_030086	BGIOSGA005345	2:37415988-37417350	RD1-2	RD7-8	OK	3.20311	11.2929	1.81787	2.26028	0.003	0.0438185	no		TCONS_00031561	XLOC_030086	BGIOSGA005345	2:37415988-37417350	RD1-2	RD7-8	OK	3.20311	11.2929	1.81787	2.26028	0.003	0.0439943	no	hypothetical protein OsI_09479
RD1_RD2_RD7_RD8	XLOC_030205	XLOC_030205	BGIOSGA011664	3:502046-502583	RD1-2	RD7-8	OK	4.17769	17.9125	2.10019	2.39522	0.0022	0.0354994	no		TCONS_00031680	XLOC_030205	BGIOSGA011664	3:502046-502583	RD1-2	RD7-8	OK	4.17769	17.9125	2.10019	2.39522	0.0022	0.0357441	no	hypothetical protein OsI_09636
RD1_RD2_RD7_RD8	XLOC_030244	XLOC_030244	BGIOSGA011686	3:776261-780860	RD1-2	RD7-8	OK	8.92684	38.149	2.09542	2.7828	0.0003	0.00874951	yes		TCONS_00031721	XLOC_030244	BGIOSGA011686	3:776261-780860	RD1-2	RD7-8	OK	8.92684	38.149	2.09542	2.83902	0.0003	0.00881317	yes	expressed protein
RD1_RD2_RD7_RD8	XLOC_030244	XLOC_030244	BGIOSGA011686	3:776261-780860	RD1-2	RD7-8	OK	8.92684	38.149	2.09542	2.7828	0.0003	0.00874951	yes		TCONS_00031722	XLOC_030244	MIR1122	3:776261-780860	RD1-2	RD7-8	NOTEST	0	0	0	0	1	1	no	expressed protein
RD1_RD2_RD7_RD8	XLOC_030285	XLOC_030285	BGIOSGA011711	3:1122382-1122868	RD1-2	RD7-8	OK	0	7.93737	inf	-nan	5e-05	0.00197632	yes		TCONS_00031763	XLOC_030285	BGIOSGA011711	3:1122382-1122868	RD1-2	RD7-8	OK	0	7.93737	inf	-nan	5e-05	0.00200744	yes	Os02g0585608
RD1_RD2_RD7_RD8	XLOC_030302	XLOC_030302	BGIOSGA011726	3:1216305-1216674	RD1-2	RD7-8	OK	37.1561	120.647	1.69913	2.36564	0.00175	0.0300114	no		TCONS_00031780	XLOC_030302	BGIOSGA011726	3:1216305-1216674	RD1-2	RD7-8	OK	37.1561	120.647	1.69913	2.36564	0.00175	0.0301691	no	hypothetical protein OsI_09751
RD1_RD2_RD7_RD8	XLOC_030369	XLOC_030369	BGIOSGA011770	3:1949495-1949821	RD1-2	RD7-8	OK	17.5306	105.576	2.59033	2.73482	0.00165	0.028986	no		TCONS_00031852	XLOC_030369	BGIOSGA011770	3:1949495-1949821	RD1-2	RD7-8	OK	17.5306	105.576	2.59033	2.73482	0.00165	0.0291403	no	proteinase inhibitor
RD1_RD2_RD7_RD8	XLOC_030522	XLOC_030522	BGIOSGA011860	3:3040920-3042884	RD1-2	RD7-8	OK	197.291	54.1199	-1.8661	-2.77203	0.00015	0.00501596	yes		TCONS_00032016	XLOC_030522	BGIOSGA011860	3:3040920-3042884	RD1-2	RD7-8	OK	197.291	54.1199	-1.8661	-2.77203	0.00015	0.00506551	yes	unnamed protein product
RD1_RD2_RD7_RD8	XLOC_030561	XLOC_030561	BGIOSGA011882	3:3411191-3413322	RD1-2	RD7-8	OK	10.8495	2.40172	-2.17549	-2.37212	0.0026	0.039985	no		TCONS_00032055	XLOC_030561	BGIOSGA011882	3:3411191-3413322	RD1-2	RD7-8	OK	10.8495	2.40172	-2.17549	-2.37212	0.0026	0.0401832	no	hypothetical protein OsI_10065
RD1_RD2_RD7_RD8	XLOC_030615	XLOC_030615	BGIOSGA011919	3:3844996-3846023	RD1-2	RD7-8	OK	4.13341	23.2027	2.48889	2.81631	0.00035	0.00972018	yes		TCONS_00032110	XLOC_030615	BGIOSGA011919	3:3844996-3846023	RD1-2	RD7-8	OK	4.13341	23.2027	2.48889	2.81631	0.00035	0.00978862	yes	hypothetical protein OsI_10127
RD1_RD2_RD7_RD8	XLOC_030696	XLOC_030696	BGIOSGA011969	3:4486673-4489595	RD1-2	RD7-8	OK	9.09615	1.71428	-2.40765	-2.51026	0.0026	0.039985	no		TCONS_00032193	XLOC_030696	BGIOSGA011969	3:4486673-4489595	RD1-2	RD7-8	OK	9.09615	1.71428	-2.40765	-2.51026	0.0026	0.0401832	no	GCN5-related N-acetyltransferase, putative, expressed
RD1_RD2_RD7_RD8	XLOC_030767	XLOC_030767	BGIOSGA012014	3:5019115-5028108	RD1-2	RD7-8	OK	36.602	8.38934	-2.12529	-3.11972	0.0001	0.0035833	yes		TCONS_00032266	XLOC_030767	BGIOSGA012014	3:5019115-5028108	RD1-2	RD7-8	OK	36.602	8.38934	-2.12529	-3.11972	0.0001	0.00362791	yes	hypothetical protein OsI_10313
RD1_RD2_RD7_RD8	XLOC_030824	XLOC_030824	BGIOSGA012048	3:5578531-5580822	RD1-2	RD7-8	OK	23.8177	117.704	2.30506	2.63113	0.00025	0.00762437	yes		TCONS_00032325	XLOC_030824	BGIOSGA012048	3:5578531-5580822	RD1-2	RD7-8	OK	23.8177	117.704	2.30506	2.63113	0.00025	0.00765551	yes	globulin-1 S allele
RD1_RD2_RD7_RD8	XLOC_030974	XLOC_030974	BGIOSGA012155	3:7058984-7063088	RD1-2	RD7-8	OK	16.1039	4.79129	-1.74893	-2.27037	0.0024	0.0377466	no		TCONS_00032478	XLOC_030974	BGIOSGA012155	3:7058984-7063088	RD1-2	RD7-8	OK	16.1039	4.79129	-1.74893	-2.27037	0.0024	0.0380025	no	hypothetical protein OsI_10590
RD1_RD2_RD7_RD8	XLOC_030979	XLOC_030979	BGIOSGA012159	3:7097032-7100997	RD1-2	RD7-8	OK	67.1498	15.4838	-2.11662	-3.05876	5e-05	0.00197632	yes		TCONS_00032483	XLOC_030979	BGIOSGA012159	3:7097032-7100997	RD1-2	RD7-8	OK	67.1498	15.4838	-2.11662	-3.05876	5e-05	0.00200744	yes	Os03g0226400, partial
RD1_RD2_RD7_RD8	XLOC_031035	XLOC_031035	BGIOSGA012193	3:7672742-7675161	RD1-2	RD7-8	OK	8.39151	1.69654	-2.30633	-2.38352	0.0015	0.0271446	no		TCONS_00032541	XLOC_031035	BGIOSGA012193	3:7672742-7675161	RD1-2	RD7-8	OK	8.39151	1.69654	-2.30633	-2.38352	0.0015	0.0273191	no	hypothetical protein OsI_10669
RD1_RD2_RD7_RD8	XLOC_031045	XLOC_031045	BGIOSGA012200	3:7861720-7863988	RD1-2	RD7-8	OK	38.79	117.855	1.60326	2.29129	0.002	0.0333161	no		TCONS_00032551	XLOC_031045	BGIOSGA012200	3:7861720-7863988	RD1-2	RD7-8	OK	38.79	117.855	1.60326	2.29129	0.002	0.0335506	no	purple acid phosphatase 4-like
RD1_RD2_RD7_RD8	XLOC_031058	XLOC_031058	BGIOSGA012208	3:8007632-8009113	RD1-2	RD7-8	OK	58.2335	191.049	1.71402	2.43423	0.0011	0.0219319	no		TCONS_00032564	XLOC_031058	BGIOSGA012208	3:8007632-8009113	RD1-2	RD7-8	OK	58.2335	191.049	1.71402	2.43423	0.0011	0.0220819	no	NHP2-like protein 1
RD1_RD2_RD7_RD8	XLOC_031194	XLOC_031194	BGIOSGA012287	3:9304855-9305251	RD1-2	RD7-8	OK	30.7878	0	-inf	-nan	5e-05	0.00197632	yes		TCONS_00032707	XLOC_031194	BGIOSGA012287	3:9304855-9305251	RD1-2	RD7-8	OK	30.7878	0	-inf	-nan	5e-05	0.00200744	yes	uncharacterized protein LOC4332352
RD1_RD2_RD7_RD8	XLOC_031197	XLOC_031197	BGIOSGA012290	3:9337721-9338117	RD1-2	RD7-8	OK	0	75.4492	inf	-nan	5e-05	0.00197632	yes		TCONS_00032710	XLOC_031197	BGIOSGA012290	3:9337721-9338117	RD1-2	RD7-8	OK	0	75.4492	inf	-nan	5e-05	0.00200744	yes	hypothetical protein OsI_10873
RD1_RD2_RD7_RD8	XLOC_031202	XLOC_031202	BGIOSGA012293	3:9354801-9355287	RD1-2	RD7-8	OK	30.8502	100.272	1.70057	2.32413	0.0026	0.039985	no		TCONS_00032715	XLOC_031202	BGIOSGA012293	3:9354801-9355287	RD1-2	RD7-8	OK	30.8502	100.272	1.70057	2.32413	0.0026	0.0401832	no	Hsp20 family protein
RD1_RD2_RD7_RD8	XLOC_031208	XLOC_031208	BGIOSGA012297	3:9395330-9395795	RD1-2	RD7-8	OK	0	2.6559	inf	-nan	0.00015	0.00501596	yes		TCONS_00032721	XLOC_031208	BGIOSGA012297	3:9395330-9395795	RD1-2	RD7-8	OK	0	2.6559	inf	-nan	0.00015	0.00506551	yes	17.4 kDa class I heat shock protein
RD1_RD2_RD7_RD8	XLOC_031230	XLOC_031230	BGIOSGA012309	3:9660931-9661747	RD1-2	RD7-8	OK	174.271	1240.38	2.83138	3.6126	5e-05	0.00197632	yes		TCONS_00032743	XLOC_031230	BGIOSGA012309	3:9660931-9661747	RD1-2	RD7-8	OK	174.271	1240.38	2.83138	3.6126	5e-05	0.00200744	yes	hypothetical protein OsI_10917
RD1_RD2_RD7_RD8	XLOC_031253	XLOC_031253	BGIOSGA012323	3:9900225-9902271	RD1-2	RD7-8	OK	6.86692	29.372	2.09671	2.46912	0.00135	0.0252149	no		TCONS_00032768	XLOC_031253	BGIOSGA012323	3:9900225-9902271	RD1-2	RD7-8	OK	6.86692	29.372	2.09671	2.46912	0.00135	0.0253539	no	hypothetical protein OsJ_10317
RD1_RD2_RD7_RD8	XLOC_031302	XLOC_031302	BGIOSGA012335	3:10126444-10127800	RD1-2	RD7-8	OK	61.9209	18.5291	-1.74063	-2.37142	0.0014	0.0258276	no		TCONS_00032817	XLOC_031302	BGIOSGA012335	3:10126444-10127800	RD1-2	RD7-8	OK	61.9209	18.5291	-1.74063	-2.37142	0.0014	0.025969	no	hypothetical protein OsI_10988
RD1_RD2_RD7_RD8	XLOC_031396	XLOC_031396	BGIOSGA012390	3:10950617-10951374	RD1-2	RD7-8	OK	109.254	36.6308	-1.57656	-2.2639	0.00125	0.0239172	no		TCONS_00032913	XLOC_031396	BGIOSGA012390	3:10950617-10951374	RD1-2	RD7-8	OK	109.254	36.6308	-1.57656	-2.2639	0.00125	0.0240509	no	hypothetical protein OsI_11099
RD1_RD2_RD7_RD8	XLOC_031410	XLOC_031410	BGIOSGA012400	3:11129900-11131274	RD1-2	RD7-8	OK	32.5831	350.909	3.4289	4.91826	5e-05	0.00197632	yes		TCONS_00032927	XLOC_031410	BGIOSGA012400	3:11129900-11131274	RD1-2	RD7-8	OK	32.5831	350.909	3.4289	4.91826	5e-05	0.00200744	yes	hypothetical protein OsI_11116
RD1_RD2_RD7_RD8	XLOC_031461	XLOC_031461	BGIOSGA012431	3:11495716-11497879	RD1-2	RD7-8	OK	8.54009	34.7352	2.02408	2.65605	0.001	0.0203431	no		TCONS_00032981	XLOC_031461	BGIOSGA012431	3:11495716-11497879	RD1-2	RD7-8	OK	8.54009	34.7352	2.02408	2.65605	0.001	0.0205074	no	CASP-like protein 4B2
RD1_RD2_RD7_RD8	XLOC_031488	XLOC_031488	BGIOSGA012453	3:11789162-11790233	RD1-2	RD7-8	OK	4.5694	19.2208	2.0726	2.63363	0.0006	0.0144385	no		TCONS_00033008	XLOC_031488	BGIOSGA012453	3:11789162-11790233	RD1-2	RD7-8	OK	4.5694	19.2208	2.0726	2.63363	0.0006	0.0146094	no	serine/arginine repetitive matrix protein 2
RD1_RD2_RD7_RD8	XLOC_031549	XLOC_031549	BGIOSGA012487	3:12307088-12307706	RD1-2	RD7-8	OK	0	2.32502	inf	-nan	0.00015	0.00501596	yes		TCONS_00033069	XLOC_031549	BGIOSGA012487	3:12307088-12307706	RD1-2	RD7-8	OK	0	2.32502	inf	-nan	0.00015	0.00506551	yes	hypothetical protein OsI_11279
RD1_RD2_RD7_RD8	XLOC_031560	XLOC_031560	BGIOSGA012493	3:12471435-12472621	RD1-2	RD7-8	OK	3.61519	0	-inf	-nan	0.00025	0.00762437	yes		TCONS_00033082	XLOC_031560	BGIOSGA012493	3:12471435-12472621	RD1-2	RD7-8	OK	3.61519	0	-inf	-nan	0.00025	0.00765551	yes	hypothetical protein OsI_11294
RD1_RD2_RD7_RD8	XLOC_031601	XLOC_031601	BGIOSGA012511	3:12799725-12800241	RD1-2	RD7-8	OK	305.961	37.7539	-3.01865	-3.76814	5e-05	0.00197632	yes		TCONS_00033123	XLOC_031601	BGIOSGA012511	3:12799725-12800241	RD1-2	RD7-8	OK	305.961	37.7539	-3.01865	-3.76814	5e-05	0.00200744	yes	DEAD-box ATP-dependent RNA helicase 12-like
RD1_RD2_RD7_RD8	XLOC_031734	XLOC_031734	BGIOSGA012583	3:13993590-13996644	RD1-2	RD7-8	OK	21.3923	7.1711	-1.57682	-2.19148	0.00325	0.0464536	no		TCONS_00033265	XLOC_031734	BGIOSGA012583	3:13993590-13996644	RD1-2	RD7-8	OK	21.3923	7.1711	-1.57682	-2.19148	0.00325	0.0466755	no	hypothetical protein OsI_11473
RD1_RD2_RD7_RD8	XLOC_031819	XLOC_031819	BGIOSGA012618	3:14794938-14795478	RD1-2	RD7-8	OK	2.46195	0	-inf	-nan	0.00035	0.00972018	yes		TCONS_00033356	XLOC_031819	BGIOSGA012618	3:14794938-14795478	RD1-2	RD7-8	OK	2.46195	0	-inf	-nan	0.00035	0.00978862	yes	uncharacterized protein LOC4332848
RD1_RD2_RD7_RD8	XLOC_031910	XLOC_031910	BGIOSGA012670	3:15664465-15667319	RD1-2	RD7-8	OK	13.6023	3.75517	-1.8569	-2.48633	0.00065	0.0153547	no		TCONS_00033449	XLOC_031910	BGIOSGA012670	3:15664465-15667319	RD1-2	RD7-8	OK	13.6023	3.75517	-1.8569	-2.48633	0.00065	0.0155544	no	hypothetical protein OsI_11671
RD1_RD2_RD7_RD8	XLOC_031922	XLOC_031922	BGIOSGA012679	3:15743823-15744892	RD1-2	RD7-8	OK	255.563	68.2551	-1.90467	-2.44052	0.00125	0.0239172	no		TCONS_00033461	XLOC_031922	BGIOSGA012679	3:15743823-15744892	RD1-2	RD7-8	OK	255.563	68.2551	-1.90467	-2.44052	0.00125	0.0240509	no	hypothetical protein OsI_11685
RD1_RD2_RD7_RD8	XLOC_031995	XLOC_031995	BGIOSGA012722	3:16241680-16243340	RD1-2	RD7-8	OK	5.32669	27.6003	2.37337	1.78218	0.0004	0.0107126	no		TCONS_00033537	XLOC_031995	BGIOSGA012722	3:16241680-16243340	RD1-2	RD7-8	OK	5.32669	27.6003	2.37337	3.18488	5e-05	0.00200744	yes	H/ACA ribonucleoprotein complex subunit 4
RD1_RD2_RD7_RD8	XLOC_031995	XLOC_031995	BGIOSGA012722	3:16241680-16243340	RD1-2	RD7-8	OK	5.32669	27.6003	2.37337	1.78218	0.0004	0.0107126	no		TCONS_00033538	XLOC_031995	SR52	3:16241680-16243340	RD1-2	RD7-8	NOTEST	0	0	0	0	1	1	no	H/ACA ribonucleoprotein complex subunit 4
RD1_RD2_RD7_RD8	XLOC_031995	XLOC_031995	BGIOSGA012722	3:16241680-16243340	RD1-2	RD7-8	OK	5.32669	27.6003	2.37337	1.78218	0.0004	0.0107126	no		TCONS_00033539	XLOC_031995	SR52	3:16241680-16243340	RD1-2	RD7-8	NOTEST	0	0	0	0	1	1	no	H/ACA ribonucleoprotein complex subunit 4
RD1_RD2_RD7_RD8	XLOC_032020	XLOC_032020	U5	3:16510015-16510134	RD1-2	RD7-8	OK	108.202	0	-inf	-nan	0.0003	0.00874951	yes		TCONS_00033564	XLOC_032020	U5	3:16510015-16510134	RD1-2	RD7-8	OK	108.202	0	-inf	-nan	0.0003	0.00881317	yes	-
RD1_RD2_RD7_RD8	XLOC_032048	XLOC_032048	BGIOSGA012750	3:16791261-16792804	RD1-2	RD7-8	OK	66.557	5.71197	-3.54253	-4.6837	5e-05	0.00197632	yes		TCONS_00033592	XLOC_032048	BGIOSGA012750	3:16791261-16792804	RD1-2	RD7-8	OK	66.557	5.71197	-3.54253	-4.6837	5e-05	0.00200744	yes	transcription factor BHLH062-like
RD1_RD2_RD7_RD8	XLOC_032195	XLOC_032195	BGIOSGA012819	3:17987573-17988149	RD1-2	RD7-8	OK	46.1268	550.66	3.57748	4.51681	5e-05	0.00197632	yes		TCONS_00033750	XLOC_032195	BGIOSGA012819	3:17987573-17988149	RD1-2	RD7-8	OK	46.1268	550.66	3.57748	4.51681	5e-05	0.00200744	yes	putative salt-induced protein
RD1_RD2_RD7_RD8	XLOC_032196	XLOC_032196	BGIOSGA012820	3:17992857-17993725	RD1-2	RD7-8	OK	8.5755	71.0878	3.05131	3.38601	5e-05	0.00197632	yes		TCONS_00033751	XLOC_032196	BGIOSGA012820	3:17992857-17993725	RD1-2	RD7-8	OK	8.5755	71.0878	3.05131	3.38601	5e-05	0.00200744	yes	hypothetical protein OsI_11939
RD1_RD2_RD7_RD8	XLOC_032219	XLOC_032219	BGIOSGA012828	3:18245101-18245794	RD1-2	RD7-8	OK	242.457	729.301	1.58878	2.27941	0.0022	0.0354994	no		TCONS_00033775	XLOC_032219	BGIOSGA012828	3:18245101-18245794	RD1-2	RD7-8	OK	242.457	729.301	1.58878	2.27941	0.0022	0.0357441	no	hypothetical protein OsI_11961
RD1_RD2_RD7_RD8	XLOC_032406	XLOC_032406	BGIOSGA012918	3:20013596-20020099	RD1-2	RD7-8	OK	9.30076	114.08	3.61656	4.41512	5e-05	0.00197632	yes		TCONS_00033976	XLOC_032406	BGIOSGA012918	3:20013596-20020099	RD1-2	RD7-8	OK	9.30076	114.08	3.61656	4.41512	5e-05	0.00200744	yes	1404367Aglutelin
RD1_RD2_RD7_RD8	XLOC_032633	XLOC_032633	BGIOSGA013008	3:24043808-24046224	RD1-2	RD7-8	OK	0	2.66167	inf	-nan	5e-05	0.00197632	yes		TCONS_00034212	XLOC_032633	BGIOSGA013008	3:24043808-24046224	RD1-2	RD7-8	OK	0	2.66167	inf	-nan	5e-05	0.00200744	yes	hypothetical protein OsI_12355
RD1_RD2_RD7_RD8	XLOC_032638	XLOC_032638	BGIOSGA013013	3:24177429-24178482	RD1-2	RD7-8	OK	10.4445	31.945	1.61285	2.44689	0.00195	0.0326037	no		TCONS_00034217	XLOC_032638	BGIOSGA013013	3:24177429-24178482	RD1-2	RD7-8	OK	10.4445	31.945	1.61285	2.44689	0.00195	0.0328338	no	transposase, putative, expressed
RD1_RD2_RD7_RD8	XLOC_032675	XLOC_032675	BGIOSGA013033	3:24627022-24627550	RD1-2	RD7-8	OK	0	6.92521	inf	-nan	5e-05	0.00197632	yes		TCONS_00034256	XLOC_032675	BGIOSGA013033	3:24627022-24627550	RD1-2	RD7-8	OK	0	6.92521	inf	-nan	5e-05	0.00200744	yes	hypothetical protein OsI_12414
RD1_RD2_RD7_RD8	XLOC_032781	XLOC_032781	BGIOSGA013086	3:25938556-25942137	RD1-2	RD7-8	OK	1.08437	7.37445	2.76568	2.98011	0.00075	0.0166889	no		TCONS_00034365	XLOC_032781	BGIOSGA013086	3:25938556-25942137	RD1-2	RD7-8	OK	1.08437	7.37445	2.76568	2.98011	0.00075	0.0168117	no	Uncharacterized protein
RD1_RD2_RD7_RD8	XLOC_032943	XLOC_032943	BGIOSGA013155	3:27601849-27602823	RD1-2	RD7-8	OK	0	1.58664	inf	-nan	5e-05	0.00197632	yes		TCONS_00034531	XLOC_032943	BGIOSGA013155	3:27601849-27602823	RD1-2	RD7-8	OK	0	1.58664	inf	-nan	5e-05	0.00200744	yes	hypothetical protein OsJ_30530
RD1_RD2_RD7_RD8	XLOC_033184	XLOC_033184	BGIOSGA013264	3:29996806-29997418	RD1-2	RD7-8	OK	73.0566	9.51286	-2.94106	-3.67894	5e-05	0.00197632	yes		TCONS_00034785	XLOC_033184	BGIOSGA013264	3:29996806-29997418	RD1-2	RD7-8	OK	73.0566	9.51286	-2.94106	-3.67894	5e-05	0.00200744	yes	putative acetyltransferase
RD1_RD2_RD7_RD8	XLOC_033296	XLOC_033296	BGIOSGA013323	3:30899268-30900882	RD1-2	RD7-8	OK	0.817921	5.25028	2.68236	2.7911	0.0017	0.0294623	no		TCONS_00034900	XLOC_033296	BGIOSGA013323	3:30899268-30900882	RD1-2	RD7-8	OK	0.817921	5.25028	2.68236	2.7911	0.0017	0.0295895	no	Protein kinase domain-containing protein
RD1_RD2_RD7_RD8	XLOC_033330	XLOC_033330	BGIOSGA013343	3:31291548-31295737	RD1-2	RD7-8	OK	1.40812	13.037	3.21078	3.45544	0.00075	0.0166889	no		TCONS_00034940	XLOC_033330	BGIOSGA013343	3:31291548-31295737	RD1-2	RD7-8	OK	1.40812	13.037	3.21078	3.45544	0.00075	0.0168117	no	GDSL esterase/lipase At5g03820
RD1_RD2_RD7_RD8	XLOC_033427	XLOC_033427	BGIOSGA013392	3:32226967-32231396	RD1-2	RD7-8	OK	0.920382	4.31005	2.2274	2.63706	0.00135	0.0252149	no		TCONS_00035044	XLOC_033427	BGIOSGA013392	3:32226967-32231396	RD1-2	RD7-8	OK	0.920382	4.31005	2.2274	2.63706	0.00135	0.0253539	no	Lipoxygenase
RD1_RD2_RD7_RD8	XLOC_033466	XLOC_033466	BGIOSGA013419	3:32609878-32612196	RD1-2	RD7-8	OK	28.9754	9.24089	-1.64872	-2.3615	0.00075	0.0166889	no		TCONS_00035083	XLOC_033466	BGIOSGA013419	3:32609878-32612196	RD1-2	RD7-8	OK	28.9754	9.24089	-1.64872	-2.3615	0.00075	0.0168117	no	Os03g0707200
RD1_RD2_RD7_RD8	XLOC_033474	XLOC_033474	MIR1122	3:32694936-32695098	RD1-2	RD7-8	OK	208.374	887.711	2.09091	2.85382	0.00015	0.00501596	yes		TCONS_00035091	XLOC_033474	MIR1122	3:32694936-32695098	RD1-2	RD7-8	OK	208.374	887.711	2.09091	2.85382	0.00015	0.00506551	yes	Os02g0184100
RD1_RD2_RD7_RD8	XLOC_033547	XLOC_033547	ZHD11	3:33326941-33327658	RD1-2	RD7-8	OK	0	1.81248	inf	-nan	0.0003	0.00874951	yes		TCONS_00035164	XLOC_033547	ZHD11	3:33326941-33327658	RD1-2	RD7-8	OK	0	1.81248	inf	-nan	0.0003	0.00881317	yes	-
RD1_RD2_RD7_RD8	XLOC_033549	XLOC_033549	BGIOSGA013465	3:33346752-33347124	RD1-2	RD7-8	OK	5.51221	47.5127	3.10761	2.99537	0.0009	0.0189063	no		TCONS_00035166	XLOC_033549	BGIOSGA013465	3:33346752-33347124	RD1-2	RD7-8	OK	5.51221	47.5127	3.10761	2.99537	0.0009	0.0190179	no	cortical cell-delineating protein
RD1_RD2_RD7_RD8	XLOC_033574	XLOC_033574	PLANT_SRP	3:33638076-33638382	RD1-2	RD7-8	OK	194.202	1222.9	2.65467	3.27803	5e-05	0.00197632	yes		TCONS_00035193	XLOC_033574	PLANT_SRP	3:33638076-33638382	RD1-2	RD7-8	OK	193.38	1222.71	2.66058	3.27681	5e-05	0.00200744	yes	-
RD1_RD2_RD7_RD8	XLOC_033574	XLOC_033574	PLANT_SRP	3:33638076-33638382	RD1-2	RD7-8	OK	194.202	1222.9	2.65467	3.27803	5e-05	0.00197632	yes		TCONS_00035194	XLOC_033574	PLANT_SRP	3:33638076-33638382	RD1-2	RD7-8	NOTEST	0.822307	0.18416	-2.15872	0	1	1	no	-
RD1_RD2_RD7_RD8	XLOC_033588	XLOC_033588	BGIOSGA013490	3:33738664-33743930	RD1-2	RD7-8	OK	19.0068	1.66206	-3.51547	-4.10612	5e-05	0.00197632	yes		TCONS_00035209	XLOC_033588	BGIOSGA013490	3:33738664-33743930	RD1-2	RD7-8	OK	19.0068	1.66206	-3.51547	-4.10612	5e-05	0.00200744	yes	hypothetical protein OsI_13356
RD1_RD2_RD7_RD8	XLOC_033650	XLOC_033650	BGIOSGA013520	3:34413315-34413786	RD1-2	RD7-8	OK	387.899	113.81	-1.76906	-2.51458	0.0012	0.0232568	no		TCONS_00035275	XLOC_033650	BGIOSGA013520	3:34413315-34413786	RD1-2	RD7-8	OK	387.899	113.81	-1.76906	-2.51458	0.0012	0.0233877	no	hypothetical protein OsI_13430
RD1_RD2_RD7_RD8	XLOC_033697	XLOC_033697	BGIOSGA013549	3:34915084-34915495	RD1-2	RD7-8	OK	67.4791	21.4281	-1.65494	-2.21807	0.00255	0.0396559	no		TCONS_00035324	XLOC_033697	BGIOSGA013549	3:34915084-34915495	RD1-2	RD7-8	OK	67.4791	21.4281	-1.65494	-2.21807	0.00255	0.0398537	no	uncharacterized protein LOC4334093
RD1_RD2_RD7_RD8	XLOC_033716	XLOC_033716	BGIOSGA013563	3:35090077-35092802	RD1-2	RD7-8	OK	21.225	3.30777	-2.68183	-3.71292	5e-05	0.00197632	yes		TCONS_00035345	XLOC_033716	BGIOSGA013563	3:35090077-35092802	RD1-2	RD7-8	OK	21.225	3.30777	-2.68183	-3.71292	5e-05	0.00200744	yes	uncharacterized protein LOC109714406 isoform X3
RD1_RD2_RD7_RD8	XLOC_033729	XLOC_033729	BGIOSGA013570	3:35194111-35196859	RD1-2	RD7-8	OK	4.08348	18.7146	2.19629	2.63453	0.00165	0.028986	no		TCONS_00035358	XLOC_033729	BGIOSGA013570	3:35194111-35196859	RD1-2	RD7-8	OK	4.08348	18.7146	2.19629	2.63453	0.00165	0.0291403	no	hypothetical protein OsI_13530
RD1_RD2_RD7_RD8	XLOC_033844	XLOC_033844	BGIOSGA013617	3:35797308-35798861	RD1-2	RD7-8	OK	53.9698	19.5937	-1.46176	-2.20916	0.0022	0.0354994	no		TCONS_00035492	XLOC_033844	BGIOSGA013617	3:35797308-35798861	RD1-2	RD7-8	OK	53.9698	19.5937	-1.46176	-2.20916	0.0022	0.0357441	no	probable N-acetyltransferase HLS1
RD1_RD2_RD7_RD8	XLOC_033897	XLOC_033897	BGIOSGA013649	3:36334102-36336822	RD1-2	RD7-8	OK	55.1219	20.388	-1.43491	-2.16857	0.00285	0.0423482	no		TCONS_00035547	XLOC_033897	BGIOSGA013649	3:36334102-36336822	RD1-2	RD7-8	OK	55.1219	20.388	-1.43491	-2.16857	0.00285	0.0425194	no	Uncharacterized protein
RD1_RD2_RD7_RD8	XLOC_033932	XLOC_033932	BGIOSGA013672	3:36610018-36614226	RD1-2	RD7-8	OK	40.9145	7.28326	-2.48996	-3.47724	5e-05	0.00197632	yes		TCONS_00035583	XLOC_033932	BGIOSGA013672	3:36610018-36614226	RD1-2	RD7-8	OK	40.9145	7.28326	-2.48996	-3.47724	5e-05	0.00200744	yes	transcription factor PHYTOCHROME INTERACTING FACTOR-LIKE 13-like isoform X1
RD1_RD2_RD7_RD8	XLOC_033987	XLOC_033987	BGIOSGA013709	3:37214450-37219075	RD1-2	RD7-8	OK	16.0305	4.77172	-1.74824	-2.38211	0.0012	0.0232568	no		TCONS_00035641	XLOC_033987	BGIOSGA013709	3:37214450-37219075	RD1-2	RD7-8	OK	16.0305	4.77172	-1.74824	-2.38211	0.0012	0.0233877	no	probable zinc metalloprotease EGY1, chloroplastic
RD1_RD2_RD7_RD8	XLOC_033991	XLOC_033991	BGIOSGA013712	3:37234029-37235595	RD1-2	RD7-8	OK	0.633994	6.07358	3.26001	3.19582	0.00115	0.0226779	no		TCONS_00035645	XLOC_033991	BGIOSGA013712	3:37234029-37235595	RD1-2	RD7-8	OK	0.633994	6.07358	3.26001	3.19582	0.00115	0.0228069	no	glucan endo-1,3-beta-glucosidase 8
RD1_RD2_RD7_RD8	XLOC_034003	XLOC_034003	BGIOSGA013721	3:37351536-37354511	RD1-2	RD7-8	OK	6.28343	1.44129	-2.12419	-2.54881	0.00175	0.0300114	no		TCONS_00035658	XLOC_034003	BGIOSGA013721	3:37351536-37354511	RD1-2	RD7-8	OK	6.28343	1.44129	-2.12419	-2.54881	0.00175	0.0301691	no	hypothetical protein OsI_13880
RD1_RD2_RD7_RD8	XLOC_034011	XLOC_034011	BGIOSGA013726	3:37414719-37415310	RD1-2	RD7-8	OK	3.51764	35.2999	3.32699	3.70304	0.00025	0.00762437	yes		TCONS_00035666	XLOC_034011	BGIOSGA013726	3:37414719-37415310	RD1-2	RD7-8	OK	3.51764	35.2999	3.32699	3.70304	0.00025	0.00765551	yes	hypothetical protein OsI_13893
RD1_RD2_RD7_RD8	XLOC_034033	XLOC_034033	BGIOSGA013734	3:37596750-37597712	RD1-2	RD7-8	OK	141.914	588.663	2.05243	2.73882	0.00045	0.011687	no		TCONS_00035688	XLOC_034033	BGIOSGA013734	3:37596750-37597712	RD1-2	RD7-8	OK	141.914	588.663	2.05243	2.73882	0.00045	0.0117828	no	histone H1
RD1_RD2_RD7_RD8	XLOC_034093	XLOC_034093	BGIOSGA013775	3:38049993-38051042	RD1-2	RD7-8	OK	248.269	74.8261	-1.73029	-2.27828	0.00145	0.026479	no		TCONS_00035751	XLOC_034093	BGIOSGA013775	3:38049993-38051042	RD1-2	RD7-8	OK	248.269	74.8261	-1.73029	-2.27828	0.00145	0.0266502	no	expressed protein
RD1_RD2_RD7_RD8	XLOC_034192	XLOC_034192	BGIOSGA013833	3:38778179-38778796	RD1-2	RD7-8	OK	28.799	160.319	2.47685	3.22881	5e-05	0.00197632	yes		TCONS_00035850	XLOC_034192	BGIOSGA013833	3:38778179-38778796	RD1-2	RD7-8	OK	28.799	160.319	2.47685	3.22881	5e-05	0.00200744	yes	hypothetical protein OsI_14096
RD1_RD2_RD7_RD8	XLOC_034358	XLOC_034358	BGIOSGA013936	3:40049818-40053136	RD1-2	RD7-8	OK	133.62	437.328	1.71058	2.67439	0.0022	0.0354994	no		TCONS_00036023	XLOC_034358	BGIOSGA013936	3:40049818-40053136	RD1-2	RD7-8	OK	133.62	437.328	1.71058	2.67439	0.0022	0.0357441	no	hypothetical protein OsI_14316
RD1_RD2_RD7_RD8	XLOC_034422	XLOC_034422	BGIOSGA013981	3:40543580-40544797	RD1-2	RD7-8	OK	4.39375	0	-inf	-nan	0.0001	0.0035833	yes		TCONS_00036090	XLOC_034422	BGIOSGA013981	3:40543580-40544797	RD1-2	RD7-8	OK	4.39375	0	-inf	-nan	0.0001	0.00362791	yes	putative chloroplastic RNA-binding protein, with alternative splicing isoforms
RD1_RD2_RD7_RD8	XLOC_034434	XLOC_034434	BGIOSGA013988	3:40606175-40606484	RD1-2	RD7-8	OK	72.1715	238.54	1.72473	2.39915	0.00085	0.0180665	no		TCONS_00036102	XLOC_034434	BGIOSGA013988	3:40606175-40606484	RD1-2	RD7-8	OK	72.1715	238.54	1.72473	2.39915	0.00085	0.0181954	no	---NA---
RD1_RD2_RD7_RD8	XLOC_034479	XLOC_034479	BGIOSGA014006	3:41229409-41232497	RD1-2	RD7-8	OK	18.4377	0.354937	-5.69895	-5.32154	0.00015	0.00501596	yes		TCONS_00036149	XLOC_034479	BGIOSGA014006	3:41229409-41232497	RD1-2	RD7-8	OK	18.4377	0.354937	-5.69895	-5.32154	0.00015	0.00506551	yes	hypothetical protein OsI_14462
RD1_RD2_RD7_RD8	XLOC_034498	XLOC_034498	BGIOSGA014017	3:41494931-41498223	RD1-2	RD7-8	OK	2.12795	0	-inf	-nan	0.00045	0.011687	no		TCONS_00036168	XLOC_034498	BGIOSGA014017	3:41494931-41498223	RD1-2	RD7-8	OK	2.12795	0	-inf	-nan	0.00045	0.0117828	no	hypothetical protein OsI_35758
RD1_RD2_RD7_RD8	XLOC_034544	XLOC_034544	BGIOSGA011617	3:565111-568695	RD1-2	RD7-8	OK	0	9.63732	inf	-nan	5e-05	0.00197632	yes		TCONS_00036215	XLOC_034544	BGIOSGA011617	3:565111-568695	RD1-2	RD7-8	OK	0	9.63732	inf	-nan	5e-05	0.00200744	yes	hypothetical protein OsI_09641
RD1_RD2_RD7_RD8	XLOC_034551	XLOC_034551	BGIOSGA011611	3:610688-614901	RD1-2	RD7-8	OK	6.0196	0	-inf	-nan	5e-05	0.00197632	yes		TCONS_00036222	XLOC_034551	BGIOSGA011611	3:610688-614901	RD1-2	RD7-8	OK	6.0196	0	-inf	-nan	5e-05	0.00200744	yes	hypothetical protein OsJ_09091
RD1_RD2_RD7_RD8	XLOC_034616	XLOC_034616	BGIOSGA011570	3:1192156-1192768	RD1-2	RD7-8	OK	0	22.1175	inf	-nan	5e-05	0.00197632	yes		TCONS_00036289	XLOC_034616	BGIOSGA011570	3:1192156-1192768	RD1-2	RD7-8	OK	0	22.1175	inf	-nan	5e-05	0.00200744	yes	hypothetical protein OsI_09746
RD1_RD2_RD7_RD8	XLOC_034620	XLOC_034620	BGIOSGA011567	3:1249159-1250900	RD1-2	RD7-8	OK	1.478	30.0048	4.34347	5.31556	5e-05	0.00197632	yes		TCONS_00036293	XLOC_034620	BGIOSGA011567	3:1249159-1250900	RD1-2	RD7-8	OK	1.478	30.0048	4.34347	5.31556	5e-05	0.00200744	yes	subtilisin-like protease SBT1.2
RD1_RD2_RD7_RD8	XLOC_034625	XLOC_034625	BGIOSGA011565	3:1326842-1330543	RD1-2	RD7-8	OK	53.6399	11.8434	-2.17923	-3.18311	5e-05	0.00197632	yes		TCONS_00036298	XLOC_034625	BGIOSGA011565	3:1326842-1330543	RD1-2	RD7-8	OK	53.6399	11.8434	-2.17923	-3.18311	5e-05	0.00200744	yes	hypothetical protein OsI_09765
RD1_RD2_RD7_RD8	XLOC_034687	XLOC_034687	BGIOSGA011528	3:1897366-1899692	RD1-2	RD7-8	OK	2.18129	0	-inf	-nan	0.00195	0.0326037	no		TCONS_00036365	XLOC_034687	BGIOSGA011528	3:1897366-1899692	RD1-2	RD7-8	OK	2.18129	0	-inf	-nan	0.00195	0.0328338	no	hypothetical protein OsJ_09275
RD1_RD2_RD7_RD8	XLOC_034709	XLOC_034709	BGIOSGA011517	3:2049292-2050459	RD1-2	RD7-8	OK	42.5718	8.29339	-2.35986	-3.22615	5e-05	0.00197632	yes		TCONS_00036388	XLOC_034709	BGIOSGA011517	3:2049292-2050459	RD1-2	RD7-8	OK	42.5718	8.29339	-2.35986	-3.22615	5e-05	0.00200744	yes	chloroplast signal recognition particle 43
RD1_RD2_RD7_RD8	XLOC_034804	XLOC_034804	BGIOSGA011458	3:3010146-3011649	RD1-2	RD7-8	OK	1406.97	8041.44	2.51487	2.39538	0.00075	0.0166889	no		TCONS_00036485	XLOC_034804	BGIOSGA011458	3:3010146-3011649	RD1-2	RD7-8	OK	1406.97	8041.44	2.51487	2.39538	0.00075	0.0168117	no	probable aquaporin TIP1-1
RD1_RD2_RD7_RD8	XLOC_034838	XLOC_034838	BGIOSGA011440	3:3262176-3263760	RD1-2	RD7-8	OK	65.4875	15.9955	-2.03355	-2.73718	0.0005	0.0126751	no		TCONS_00036525	XLOC_034838	BGIOSGA011440	3:3262176-3263760	RD1-2	RD7-8	OK	65.4875	15.9955	-2.03355	-2.73718	0.0005	0.0127772	no	inorganic phosphate transporter 1-1
RD1_RD2_RD7_RD8	XLOC_034880	XLOC_034880	BGIOSGA011412	3:3660937-3661426	RD1-2	RD7-8	OK	713.11	2607.84	1.87066	2.32334	0.00265	0.0404091	no		TCONS_00036567	XLOC_034880	BGIOSGA011412	3:3660937-3661426	RD1-2	RD7-8	OK	713.11	2607.84	1.87066	2.32334	0.00265	0.0405742	no	uncharacterized protein LOC4331694
RD1_RD2_RD7_RD8	XLOC_034986	XLOC_034986	BGIOSGA011343	3:4526556-4533121	RD1-2	RD7-8	OK	17.0384	5.56715	-1.61378	-2.29874	0.0007	0.0160315	no		TCONS_00036678	XLOC_034986	BGIOSGA011343	3:4526556-4533121	RD1-2	RD7-8	OK	17.0384	5.56715	-1.61378	-2.29874	0.0007	0.0161932	no	copper-translocating P-type ATPase family protein, expressed
RD1_RD2_RD7_RD8	XLOC_034988	XLOC_034988	BGIOSGA011341	3:4539774-4542621	RD1-2	RD7-8	OK	6.5757	25.6109	1.96154	2.59777	0.00095	0.0195913	no		TCONS_00036680	XLOC_034988	BGIOSGA011341	3:4539774-4542621	RD1-2	RD7-8	OK	6.5757	25.6109	1.96154	2.59777	0.00095	0.019751	no	AB hydrolase-1 domain-containing protein
RD1_RD2_RD7_RD8	XLOC_035042	XLOC_035042	BGIOSGA011305	3:5113705-5116643	RD1-2	RD7-8	OK	39.636	8.9523	-2.14648	-2.46447	0.00205	0.0339919	no		TCONS_00036736	XLOC_035042	BGIOSGA011305	3:5113705-5116643	RD1-2	RD7-8	OK	39.636	8.9523	-2.14648	-2.46447	0.00205	0.0342305	no	hypothetical protein OsI_10329
RD1_RD2_RD7_RD8	XLOC_035053	XLOC_035053	BGIOSGA011298	3:5205914-5206811	RD1-2	RD7-8	OK	5.04542	28.8993	2.51799	3.08196	0.00085	0.0180665	no		TCONS_00036747	XLOC_035053	BGIOSGA011298	3:5205914-5206811	RD1-2	RD7-8	OK	5.04542	28.8993	2.51799	3.08196	0.00085	0.0181954	no	hypothetical protein OsI_10343
RD1_RD2_RD7_RD8	XLOC_035146	XLOC_035146	BGIOSGA011245	3:6066540-6069058	RD1-2	RD7-8	OK	61.9062	22.3352	-1.47077	-2.13218	0.0029	0.0428791	no		TCONS_00036847	XLOC_035146	BGIOSGA011245	3:6066540-6069058	RD1-2	RD7-8	OK	61.9062	22.3352	-1.47077	-2.13218	0.0029	0.043052	no	hypothetical protein OsI_10455
RD1_RD2_RD7_RD8	XLOC_035244	XLOC_035244	BGIOSGA011194	3:6993671-6996710	RD1-2	RD7-8	OK	7.91046	26.3626	1.73666	2.51781	0.00025	0.00762437	yes		TCONS_00036947	XLOC_035244	BGIOSGA011194	3:6993671-6996710	RD1-2	RD7-8	OK	7.91046	26.3626	1.73666	2.51781	0.00025	0.00765551	yes	trehalose-6-phosphate synthase 4
RD1_RD2_RD7_RD8	XLOC_035288	XLOC_035288	BGIOSGA011173	3:7439533-7442399	RD1-2	RD7-8	OK	17.9124	52.5298	1.55218	2.24669	0.0014	0.0258276	no		TCONS_00036991	XLOC_035288	BGIOSGA011173	3:7439533-7442399	RD1-2	RD7-8	OK	17.9124	52.5298	1.55218	2.24669	0.0014	0.025969	no	protein SHORT HYPOCOTYL IN WHITE LIGHT 1
RD1_RD2_RD7_RD8	XLOC_035289	XLOC_035289	BGIOSGA011172	3:7445171-7447445	RD1-2	RD7-8	OK	13.5718	2.96776	-2.19317	-2.60449	0.00105	0.0210748	no		TCONS_00036992	XLOC_035289	BGIOSGA011172	3:7445171-7447445	RD1-2	RD7-8	OK	13.5718	2.96776	-2.19317	-2.60449	0.00105	0.0212196	no	Helix-loop-helix DNA-binding domain containing protein, expressed
RD1_RD2_RD7_RD8	XLOC_035375	XLOC_035375	BGIOSGA011115	3:8334508-8343229	RD1-2	RD7-8	OK	7.75775	0.67403	-3.52475	-4.03633	0.00025	0.00762437	yes		TCONS_00037084	XLOC_035375	BGIOSGA011115	3:8334508-8343229	RD1-2	RD7-8	OK	7.75775	0.67403	-3.52475	-4.03633	0.00025	0.00765551	yes	hypothetical protein OsI_10746
RD1_RD2_RD7_RD8	XLOC_035401	XLOC_035401	BGIOSGA011099	3:8564342-8564861	RD1-2	RD7-8	OK	105.846	395.352	1.90117	2.67576	5e-05	0.00197632	yes		TCONS_00037111	XLOC_035401	BGIOSGA011099	3:8564342-8564861	RD1-2	RD7-8	OK	105.846	395.352	1.90117	2.67576	5e-05	0.00200744	yes	hypothetical protein OsI_10780
RD1_RD2_RD7_RD8	XLOC_035408	XLOC_035408	BGIOSGA011093	3:8667191-8668199	RD1-2	RD7-8	OK	18.0809	55.4652	1.61712	2.45347	0.0008	0.0173516	no		TCONS_00037119	XLOC_035408	BGIOSGA011093	3:8667191-8668199	RD1-2	RD7-8	OK	18.0809	55.4652	1.61712	2.45347	0.0008	0.0174771	no	uncharacterized protein LOC4332279
RD1_RD2_RD7_RD8	XLOC_035449	XLOC_035449	BGIOSGA011068	3:9035743-9036931	RD1-2	RD7-8	OK	4.77656	26.2968	2.46084	3.24259	5e-05	0.00197632	yes		TCONS_00037164	XLOC_035449	BGIOSGA011068	3:9035743-9036931	RD1-2	RD7-8	OK	4.77656	26.2968	2.46084	3.24259	5e-05	0.00200744	yes	hypothetical protein OsI_10832
RD1_RD2_RD7_RD8	XLOC_035466	XLOC_035466	BGIOSGA011056	3:9198849-9202872	RD1-2	RD7-8	OK	24.2618	5.8983	-2.04032	-2.62488	0.00075	0.0166889	no		TCONS_00037184	XLOC_035466	BGIOSGA011056	3:9198849-9202872	RD1-2	RD7-8	OK	24.2618	5.8983	-2.04032	-2.62488	0.00075	0.0168117	no	putative anthraniliate synthase alpha 2 subunit
RD1_RD2_RD7_RD8	XLOC_035475	XLOC_035475	BGIOSGA011050	3:9305697-9306519	RD1-2	RD7-8	OK	5.49169	0	-inf	-nan	5e-05	0.00197632	yes		TCONS_00037193	XLOC_035475	BGIOSGA011050	3:9305697-9306519	RD1-2	RD7-8	OK	5.49169	0	-inf	-nan	5e-05	0.00200744	yes	uncharacterized protein LOC4332353
RD1_RD2_RD7_RD8	XLOC_035477	XLOC_035477	BGIOSGA011049	3:9338564-9339387	RD1-2	RD7-8	OK	0	25.0338	inf	-nan	5e-05	0.00197632	yes		TCONS_00037195	XLOC_035477	BGIOSGA011049	3:9338564-9339387	RD1-2	RD7-8	OK	0	25.0338	inf	-nan	5e-05	0.00200744	yes	expressed protein
RD1_RD2_RD7_RD8	XLOC_035483	XLOC_035483	BGIOSGA011043	3:9404091-9405617	RD1-2	RD7-8	OK	428.424	1.10147	-8.60347	-8.36778	0.00015	0.00501596	yes		TCONS_00037201	XLOC_035483	BGIOSGA011043	3:9404091-9405617	RD1-2	RD7-8	OK	428.424	1.10147	-8.60347	-8.36778	0.00015	0.00506551	yes	RecName: Full=Fructose-1,6-bisphosphatase, chloroplastic; Short=FBPase; AltName: Full=D-fructose-1,6-bisphosphate 1-phosphohydrolase; Flags: Precursor
RD1_RD2_RD7_RD8	XLOC_035563	XLOC_035563	BGIOSGA010990	3:10239298-10239879	RD1-2	RD7-8	OK	31.2305	283.261	3.1811	4.48875	5e-05	0.00197632	yes		TCONS_00037283	XLOC_035563	BGIOSGA010990	3:10239298-10239879	RD1-2	RD7-8	OK	31.2305	283.261	3.1811	4.48875	5e-05	0.00200744	yes	Os01g0502700
RD1_RD2_RD7_RD8	XLOC_035572	XLOC_035572	BGIOSGA010984	3:10299964-10300991	RD1-2	RD7-8	OK	91.7521	7.22929	-3.66582	-4.42297	5e-05	0.00197632	yes		TCONS_00037292	XLOC_035572	BGIOSGA010984	3:10299964-10300991	RD1-2	RD7-8	OK	91.7521	7.22929	-3.66582	-4.42297	5e-05	0.00200744	yes	hypothetical protein OsI_11014
RD1_RD2_RD7_RD8	XLOC_035593	XLOC_035593	GSTZ5	3:10586193-10588455	RD1-2	RD7-8	OK	82.2227	274.114	1.73717	2.40034	0.0015	0.0271446	no		TCONS_00037313	XLOC_035593	GSTZ5	3:10586193-10588455	RD1-2	RD7-8	OK	82.2227	274.114	1.73717	2.40034	0.0015	0.0273191	no	protein IN2-1 homolog B
RD1_RD2_RD7_RD8	XLOC_035607	XLOC_035607	MPK5	3:10741694-10743976	RD1-2	RD7-8	OK	18.2452	3.82613	-2.25356	-2.52971	0.0005	0.0126751	no		TCONS_00037328	XLOC_035607	MPK5	3:10741694-10743976	RD1-2	RD7-8	OK	18.2452	3.82613	-2.25356	-2.52971	0.0005	0.0127772	no	-
RD1_RD2_RD7_RD8	XLOC_035712	XLOC_035712	BGIOSGA010900	3:11804368-11810186	RD1-2	RD7-8	OK	1.04759	20.7843	4.31035	4.36158	0.0003	0.00874951	yes		TCONS_00037436	XLOC_035712	BGIOSGA010900	3:11804368-11810186	RD1-2	RD7-8	OK	1.04759	20.7843	4.31035	4.36158	0.0003	0.00881317	yes	R2R3-MYB protein
RD1_RD2_RD7_RD8	XLOC_035731	XLOC_035731	BGIOSGA010889	3:11962015-11963467	RD1-2	RD7-8	OK	3.01917	10.1712	1.75226	2.3015	0.0027	0.0410327	no		TCONS_00037457	XLOC_035731	BGIOSGA010889	3:11962015-11963467	RD1-2	RD7-8	OK	3.01917	10.1712	1.75226	2.3015	0.0027	0.0412349	no	Probable glycosyltransferase 4 (EC 2.4.-.-)
RD1_RD2_RD7_RD8	XLOC_035834	XLOC_035834	BGIOSGA010826	3:13203690-13204167	RD1-2	RD7-8	OK	19.7456	0	-inf	-nan	5e-05	0.00197632	yes		TCONS_00037564	XLOC_035834	BGIOSGA010826	3:13203690-13204167	RD1-2	RD7-8	OK	19.7456	0	-inf	-nan	5e-05	0.00200744	yes	hypothetical protein OsI_11381
RD1_RD2_RD7_RD8	XLOC_035852	XLOC_035852	BGIOSGA010815	3:13335721-13337061	RD1-2	RD7-8	OK	3.80877	24.787	2.70218	3.26586	5e-05	0.00197632	yes		TCONS_00037584	XLOC_035852	BGIOSGA010815	3:13335721-13337061	RD1-2	RD7-8	OK	3.80877	24.787	2.70218	3.26586	5e-05	0.00200744	yes	Putative r40c1 protein - rice
RD1_RD2_RD7_RD8	XLOC_035947	XLOC_035947	BGIOSGA010761	3:14279892-14281592	RD1-2	RD7-8	OK	597.836	201.629	-1.56805	-2.24477	0.00105	0.0210748	no		TCONS_00037686	XLOC_035947	BGIOSGA010761	3:14279892-14281592	RD1-2	RD7-8	OK	597.836	201.629	-1.56805	-2.24477	0.00105	0.0212196	no	Dormancy/auxin associated protein, expressed
RD1_RD2_RD7_RD8	XLOC_035997	XLOC_035997	BGIOSGA010733	3:14727252-14730695	RD1-2	RD7-8	OK	38.4702	134.015	1.80058	2.49054	0.00095	0.0195913	no		TCONS_00037737	XLOC_035997	BGIOSGA010733	3:14727252-14730695	RD1-2	RD7-8	OK	38.4702	134.015	1.80058	2.51041	0.00115	0.0228069	no	hypothetical protein OsI_11566
RD1_RD2_RD7_RD8	XLOC_035997	XLOC_035997	BGIOSGA010733	3:14727252-14730695	RD1-2	RD7-8	OK	38.4702	134.015	1.80058	2.49054	0.00095	0.0195913	no		TCONS_00037738	XLOC_035997	SR52	3:14727252-14730695	RD1-2	RD7-8	NOTEST	0	0	0	0	1	1	no	hypothetical protein OsI_11566
RD1_RD2_RD7_RD8	XLOC_036007	XLOC_036007	BGIOSGA010727	3:14849925-14852536	RD1-2	RD7-8	OK	29.1966	91.9311	1.65475	2.3217	0.0018	0.0306647	no		TCONS_00037749	XLOC_036007	BGIOSGA010727	3:14849925-14852536	RD1-2	RD7-8	OK	29.1966	91.9311	1.65475	2.3217	0.0018	0.0308252	no	hypothetical protein OsI_11580
RD1_RD2_RD7_RD8	XLOC_036057	XLOC_036057	BGIOSGA010696	3:15478244-15478472	RD1-2	RD7-8	OK	14.5707	0	-inf	-nan	5e-05	0.00197632	yes		TCONS_00037801	XLOC_036057	BGIOSGA010696	3:15478244-15478472	RD1-2	RD7-8	OK	14.5707	0	-inf	-nan	5e-05	0.00200744	yes	hypothetical protein OsI_11651
RD1_RD2_RD7_RD8	XLOC_036058	XLOC_036058	BGIOSGA010695	3:15479716-15482925	RD1-2	RD7-8	OK	1.37349	0	-inf	-nan	5e-05	0.00197632	yes		TCONS_00037802	XLOC_036058	BGIOSGA010695	3:15479716-15482925	RD1-2	RD7-8	OK	1.37349	0	-inf	-nan	5e-05	0.00200744	yes	hypothetical protein OsI_11652
RD1_RD2_RD7_RD8	XLOC_036155	XLOC_036155	R2_RETRO_EL	3:16657555-16657720	RD1-2	RD7-8	OK	0	59.0644	inf	-nan	0.0001	0.0035833	yes		TCONS_00037903	XLOC_036155	R2_RETRO_EL	3:16657555-16657720	RD1-2	RD7-8	OK	0	59.0644	inf	-nan	0.0001	0.00362791	yes	-
RD1_RD2_RD7_RD8	XLOC_036821	XLOC_036821	BGIOSGA010342	3:24628891-24629380	RD1-2	RD7-8	OK	0	23.9356	inf	-nan	5e-05	0.00197632	yes		TCONS_00038608	XLOC_036821	BGIOSGA010342	3:24628891-24629380	RD1-2	RD7-8	OK	0	23.9356	inf	-nan	5e-05	0.00200744	yes	uncharacterized protein LOC4335943
RD1_RD2_RD7_RD8	XLOC_036865	XLOC_036865	BGIOSGA010322	3:25293213-25293793	RD1-2	RD7-8	OK	0	4.28598	inf	-nan	0.0001	0.0035833	yes		TCONS_00038662	XLOC_036865	BGIOSGA010322	3:25293213-25293793	RD1-2	RD7-8	OK	0	4.28598	inf	-nan	0.0001	0.00362791	yes	hypothetical protein OsI_12466
RD1_RD2_RD7_RD8	XLOC_037115	XLOC_037115	BGIOSGA010210	3:27745484-27748067	RD1-2	RD7-8	OK	2.76025	13.4414	2.28382	2.74963	0.0008	0.0173516	no		TCONS_00038930	XLOC_037115	BGIOSGA010210	3:27745484-27748067	RD1-2	RD7-8	OK	2.76025	13.4414	2.28382	2.74963	0.0008	0.0174771	no	hypothetical protein OsI_12693
RD1_RD2_RD7_RD8	XLOC_037223	XLOC_037223	BGIOSGA010151	3:28703469-28706008	RD1-2	RD7-8	OK	15.3269	3.60481	-2.08807	-2.66879	0.00065	0.0153547	no		TCONS_00039043	XLOC_037223	BGIOSGA010151	3:28703469-28706008	RD1-2	RD7-8	OK	15.3269	3.60481	-2.08807	-2.66879	0.00065	0.0155544	no	hypothetical protein MANES_07G124000
RD1_RD2_RD7_RD8	XLOC_037295	XLOC_037295	BGIOSGA010121	3:29485083-29486059	RD1-2	RD7-8	OK	53.3521	178.992	1.74628	2.5134	0.0006	0.0144385	no		TCONS_00039122	XLOC_037295	BGIOSGA010121	3:29485083-29486059	RD1-2	RD7-8	OK	53.3521	178.992	1.74628	2.5134	0.0006	0.0146094	no	hypothetical protein
RD1_RD2_RD7_RD8	XLOC_037304	XLOC_037304	BGIOSGA010118	3:29535942-29536460	RD1-2	RD7-8	OK	2.19144	0	-inf	-nan	0.00045	0.011687	no		TCONS_00039131	XLOC_037304	BGIOSGA010118	3:29535942-29536460	RD1-2	RD7-8	OK	2.19144	0	-inf	-nan	0.00045	0.0117828	no	WRKY transcription factor 60
RD1_RD2_RD7_RD8	XLOC_037534	XLOC_037534	BGIOSGA010019	3:31620099-31621221	RD1-2	RD7-8	OK	1.16003	13.7345	3.56557	3.50482	0.0008	0.0173516	no		TCONS_00039370	XLOC_037534	BGIOSGA010019	3:31620099-31621221	RD1-2	RD7-8	OK	1.16003	13.7345	3.56557	3.50482	0.0008	0.0174771	no	DIBOA-glucoside dioxygenase BX6
RD1_RD2_RD7_RD8	XLOC_037606	XLOC_037606	BGIOSGA009977	3:32282634-32285003	RD1-2	RD7-8	OK	10.9378	30.9944	1.50269	2.12433	0.0028	0.0418121	no		TCONS_00039445	XLOC_037606	BGIOSGA009977	3:32282634-32285003	RD1-2	RD7-8	OK	10.9378	30.9944	1.50269	2.12433	0.0028	0.0419814	no	SFM domain-containing protein
RD1_RD2_RD7_RD8	XLOC_037608	XLOC_037608	BGIOSGA009976	3:32303123-32303963	RD1-2	RD7-8	OK	26.4461	82.4815	1.64101	2.74243	0.001	0.0203431	no		TCONS_00039447	XLOC_037608	BGIOSGA009976	3:32303123-32303963	RD1-2	RD7-8	OK	26.4461	82.4815	1.64101	2.74243	0.001	0.0205074	no	elongation of fatty acids protein 3-like
RD1_RD2_RD7_RD8	XLOC_037624	XLOC_037624	BGIOSGA009965	3:32392695-32397858	RD1-2	RD7-8	OK	21.4204	7.26297	-1.56035	-2.19408	0.0022	0.0354994	no		TCONS_00039464	XLOC_037624	BGIOSGA009965	3:32392695-32397858	RD1-2	RD7-8	OK	21.4204	7.26297	-1.56035	-2.19408	0.0022	0.0357441	no	Protein kinase domain-containing protein
RD1_RD2_RD7_RD8	XLOC_037786	XLOC_037786	EGY3	3:33971994-33974092	RD1-2	RD7-8	OK	19.1653	113.489	2.56599	3.64486	5e-05	0.00197632	yes		TCONS_00039634	XLOC_037786	EGY3	3:33971994-33974092	RD1-2	RD7-8	OK	19.1653	113.489	2.56599	3.64486	5e-05	0.00200744	yes	RecName: Full=Probable zinc metalloprotease EGY3, chloroplastic; AltName: Full=Protein ETHYLENE-DEPENDENT GRAVITROPISM-DEFICIENT AND YELLOW-GREEN 3; Flags: Precursor
RD1_RD2_RD7_RD8	XLOC_037832	XLOC_037832	BGIOSGA009855	3:34318561-34322802	RD1-2	RD7-8	OK	80.2832	27.0223	-1.57095	-2.28613	0.0014	0.0258276	no		TCONS_00039683	XLOC_037832	BGIOSGA009855	3:34318561-34322802	RD1-2	RD7-8	OK	80.2832	27.0223	-1.57095	-2.28613	0.0014	0.025969	no	plastid ADP-glucose pyrophosphorylase
RD1_RD2_RD7_RD8	XLOC_037844	XLOC_037844	BGIOSGA009847	3:34415883-34418214	RD1-2	RD7-8	OK	73.9107	26.274	-1.49215	-2.22202	0.00355	0.0492573	no		TCONS_00039695	XLOC_037844	BGIOSGA009847	3:34415883-34418214	RD1-2	RD7-8	OK	73.9107	26.274	-1.49215	-2.22202	0.00355	0.0494891	no	Os03g0737000, partial
RD1_RD2_RD7_RD8	XLOC_037885	XLOC_037885	BGIOSGA009827	3:34839097-34839364	RD1-2	RD7-8	OK	0	8.83088	inf	-nan	0.0008	0.0173516	no		TCONS_00039741	XLOC_037885	BGIOSGA009827	3:34839097-34839364	RD1-2	RD7-8	OK	0	8.83088	inf	-nan	0.0008	0.0174771	no	hypothetical protein OsI_13478
RD1_RD2_RD7_RD8	XLOC_037903	XLOC_037903	BGIOSGA009811	3:35013251-35014834	RD1-2	RD7-8	OK	32.2418	8.98702	-1.84302	-2.40096	0.00065	0.0153547	no		TCONS_00039759	XLOC_037903	BGIOSGA009811	3:35013251-35014834	RD1-2	RD7-8	OK	32.2418	8.98702	-1.84302	-2.40096	0.00065	0.0155544	no	protein NDH-DEPENDENT CYCLIC ELECTRON FLOW 5
RD1_RD2_RD7_RD8	XLOC_037915	XLOC_037915	BGIOSGA009804	3:35132499-35134679	RD1-2	RD7-8	OK	11.461	49.789	2.11909	2.49975	0.00095	0.0195913	no		TCONS_00039774	XLOC_037915	BGIOSGA009804	3:35132499-35134679	RD1-2	RD7-8	OK	11.461	49.789	2.11909	2.49975	0.00095	0.019751	no	protein STRICTOSIDINE SYNTHASE-LIKE 3
RD1_RD2_RD7_RD8	XLOC_037958	XLOC_037958	BGIOSGA009780	3:35530881-35537649	RD1-2	RD7-8	OK	3.27011	11.139	1.76821	2.60422	0.00085	0.0180665	no		TCONS_00039818	XLOC_037958	BGIOSGA009780	3:35530881-35537649	RD1-2	RD7-8	OK	3.27011	11.139	1.76821	2.60422	0.00085	0.0181954	no	hypothetical protein OsI_13605
RD1_RD2_RD7_RD8	XLOC_038030	XLOC_038030	BGIOSGA009739	3:36192952-36196986	RD1-2	RD7-8	OK	13.1575	2.34141	-2.49043	-2.8246	0.0001	0.0035833	yes		TCONS_00039892	XLOC_038030	BGIOSGA009739	3:36192952-36196986	RD1-2	RD7-8	OK	13.1575	2.34141	-2.49043	-2.8246	0.0001	0.00362791	yes	hypothetical protein OsI_13696
RD1_RD2_RD7_RD8	XLOC_038035	XLOC_038035	BGIOSGA009736	3:36245779-36252202	RD1-2	RD7-8	OK	29.2694	9.69548	-1.59401	-1.94939	0.00195	0.0326037	no		TCONS_00039897	XLOC_038035	BGIOSGA009736	3:36245779-36252202	RD1-2	RD7-8	OK	29.2694	9.69548	-1.59401	-2.24329	0.00165	0.0291403	no	hypothetical protein OsI_13703
RD1_RD2_RD7_RD8	XLOC_038035	XLOC_038035	BGIOSGA009736	3:36245779-36252202	RD1-2	RD7-8	OK	29.2694	9.69548	-1.59401	-1.94939	0.00195	0.0326037	no		TCONS_00039898	XLOC_038035	SNOR64A	3:36245779-36252202	RD1-2	RD7-8	NOTEST	0	0	0	0	1	1	no	hypothetical protein OsI_13703
RD1_RD2_RD7_RD8	XLOC_038131	XLOC_038131	BGIOSGA009680	3:37014887-37018019	RD1-2	RD7-8	OK	19.2481	5.69044	-1.75811	-2.51308	0.00085	0.0180665	no		TCONS_00040000	XLOC_038131	BGIOSGA009680	3:37014887-37018019	RD1-2	RD7-8	OK	19.2481	5.69044	-1.75811	-2.51308	0.00085	0.0181954	no	hypothetical protein OsI_13825
RD1_RD2_RD7_RD8	XLOC_038170	XLOC_038170	BGIOSGA009655	3:37319105-37320436	RD1-2	RD7-8	OK	68.5356	198.9	1.53712	2.25737	0.00135	0.0252149	no		TCONS_00040040	XLOC_038170	BGIOSGA009655	3:37319105-37320436	RD1-2	RD7-8	OK	68.5356	198.9	1.53712	2.25737	0.00135	0.0253539	no	hypothetical protein OsI_13875
RD1_RD2_RD7_RD8	XLOC_038173	XLOC_038173	BGIOSGA009654	3:37338859-37343623	RD1-2	RD7-8	OK	32.4549	10.3654	-1.64666	-2.37388	0.0008	0.0173516	no		TCONS_00040043	XLOC_038173	BGIOSGA009654	3:37338859-37343623	RD1-2	RD7-8	OK	32.4549	10.3654	-1.64666	-2.37388	0.0008	0.0174771	no	putative BT1 family protein
RD1_RD2_RD7_RD8	XLOC_038270	XLOC_038270	BGIOSGA009596	3:38192993-38194759	RD1-2	RD7-8	OK	13.8813	4.51895	-1.61909	-2.13572	0.00365	0.0499526	no		TCONS_00040145	XLOC_038270	BGIOSGA009596	3:38192993-38194759	RD1-2	RD7-8	OK	13.8813	4.51895	-1.61909	-2.13572	0.00365	0.0501861	no	sugar phosphate exchanger 3
RD1_RD2_RD7_RD8	XLOC_038341	XLOC_038341	CHI	3:38745980-38746936	RD1-2	RD7-8	OK	125.537	453.896	1.85424	2.11858	0.00175	0.0300114	no		TCONS_00040219	XLOC_038341	CHI	3:38745980-38746936	RD1-2	RD7-8	OK	125.537	453.896	1.85424	2.11858	0.00175	0.0301691	no	RecName: Full=Chalcone--flavonone isomerase; Short=Chalcone isomerase
RD1_RD2_RD7_RD8	XLOC_038364	XLOC_038364	BGIOSGA009542	3:38923195-38925469	RD1-2	RD7-8	OK	2.595	11.2634	2.11784	2.73131	0.00035	0.00972018	yes		TCONS_00040243	XLOC_038364	BGIOSGA009542	3:38923195-38925469	RD1-2	RD7-8	OK	2.595	11.2634	2.11784	2.73131	0.00035	0.00978862	yes	hypothetical protein OsI_14122
RD1_RD2_RD7_RD8	XLOC_038378	XLOC_038378	BGIOSGA009530	3:39043928-39045987	RD1-2	RD7-8	OK	26.9459	7.85337	-1.77868	-2.53457	0.0003	0.00874951	yes		TCONS_00040257	XLOC_038378	BGIOSGA009530	3:39043928-39045987	RD1-2	RD7-8	OK	26.9459	7.85337	-1.77868	-2.53457	0.0003	0.00881317	yes	hypothetical protein OsI_14142
RD1_RD2_RD7_RD8	XLOC_038465	XLOC_038465	BGIOSGA009478	3:39688365-39693379	RD1-2	RD7-8	OK	4.0856	219.832	5.74971	8.09756	5e-05	0.00197632	yes		TCONS_00040356	XLOC_038465	MIR-598	3:39688365-39693379	RD1-2	RD7-8	OK	0	216.369	inf	-nan	0.2411	0.502011	no	hypothetical protein OsI_14255
RD1_RD2_RD7_RD8	XLOC_038465	XLOC_038465	BGIOSGA009478	3:39688365-39693379	RD1-2	RD7-8	OK	4.0856	219.832	5.74971	8.09756	5e-05	0.00197632	yes		TCONS_00040357	XLOC_038465	BGIOSGA009478	3:39688365-39693379	RD1-2	RD7-8	OK	4.0856	3.46261	-0.238686	-0.332662	0.64115	0.815584	no	hypothetical protein OsI_14255
RD1_RD2_RD7_RD8	XLOC_038621	XLOC_038621	BGIOSGA009382	3:40950124-40956897	RD1-2	RD7-8	OK	15.6787	3.56693	-2.13605	-2.48366	0.0021	0.0344408	no		TCONS_00040522	XLOC_038621	BGIOSGA009382	3:40950124-40956897	RD1-2	RD7-8	OK	15.6787	3.56693	-2.13605	-2.48366	0.0021	0.0346807	no	Uncharacterized protein
RD1_RD2_RD7_RD8	XLOC_038628	XLOC_038628	BGIOSGA009378	3:41070302-41070998	RD1-2	RD7-8	OK	57.3507	16.7953	-1.77175	-2.11498	0.00265	0.0404091	no		TCONS_00040529	XLOC_038628	BGIOSGA009378	3:41070302-41070998	RD1-2	RD7-8	OK	57.3507	16.7953	-1.77175	-2.11498	0.00265	0.0405742	no	hypothetical protein OsI_14456
RD1_RD2_RD7_RD8	XLOC_038670	XLOC_038670	BGIOSGA009362	3:41855005-41856131	RD1-2	RD7-8	OK	3.34703	22.0287	2.71843	2.92415	0.0005	0.0126751	no		TCONS_00040572	XLOC_038670	BGIOSGA009362	3:41855005-41856131	RD1-2	RD7-8	OK	3.34703	22.0287	2.71843	2.92415	0.0005	0.0127772	no	probable aquaporin PIP2-6
RD1_RD2_RD7_RD8	XLOC_038741	XLOC_038741	BGIOSGA015756	4:353990-354383	RD1-2	RD7-8	OK	0	7.32115	inf	-nan	5e-05	0.00197632	yes		TCONS_00040644	XLOC_038741	BGIOSGA015756	4:353990-354383	RD1-2	RD7-8	OK	0	7.32115	inf	-nan	5e-05	0.00200744	yes	hypothetical protein OsI_14561
RD1_RD2_RD7_RD8	XLOC_038788	XLOC_038788	BGIOSGA015778	4:954418-954943	RD1-2	RD7-8	OK	0	1.89854	inf	-nan	0.0007	0.0160315	no		TCONS_00040691	XLOC_038788	BGIOSGA015778	4:954418-954943	RD1-2	RD7-8	OK	0	1.89854	inf	-nan	0.0007	0.0161932	no	hypothetical protein OsI_14617
RD1_RD2_RD7_RD8	XLOC_038807	XLOC_038807	BGIOSGA015789	4:1198673-1200782	RD1-2	RD7-8	OK	22.0541	6.05826	-1.86407	-2.71866	0.00035	0.00972018	yes		TCONS_00040713	XLOC_038807	BGIOSGA015789	4:1198673-1200782	RD1-2	RD7-8	OK	22.0541	6.05826	-1.86407	-2.71866	0.00035	0.00978862	yes	hypothetical protein OsI_14639
RD1_RD2_RD7_RD8	XLOC_038850	XLOC_038850	BGIOSGA015812	4:1627638-1628067	RD1-2	RD7-8	OK	0	6.81254	inf	-nan	5e-05	0.00197632	yes		TCONS_00040757	XLOC_038850	BGIOSGA015812	4:1627638-1628067	RD1-2	RD7-8	OK	0	6.81254	inf	-nan	5e-05	0.00200744	yes	hypothetical protein OsI_14680
RD1_RD2_RD7_RD8	XLOC_038852	XLOC_038852	BGIOSGA015814	4:1663171-1671300	RD1-2	RD7-8	OK	8.79522	0	-inf	-nan	5e-05	0.00197632	yes		TCONS_00040759	XLOC_038852	BGIOSGA015814	4:1663171-1671300	RD1-2	RD7-8	OK	8.79522	0	-inf	-nan	5e-05	0.00200744	yes	hypothetical protein OsI_14683
RD1_RD2_RD7_RD8	XLOC_038854	XLOC_038854	BGIOSGA015816	4:1703950-1707841	RD1-2	RD7-8	OK	4.33432	0.482377	-3.16757	-2.94962	0.00295	0.043334	no		TCONS_00040761	XLOC_038854	BGIOSGA015816	4:1703950-1707841	RD1-2	RD7-8	OK	4.33432	0.482377	-3.16757	-2.94962	0.00295	0.0435083	no	Protein kinase domain-containing protein
RD1_RD2_RD7_RD8	XLOC_038946	XLOC_038946	BGIOSGA015858	4:3099341-3106215	RD1-2	RD7-8	OK	0.766622	4.15886	2.4396	2.88752	0.0009	0.0189063	no		TCONS_00040854	XLOC_038946	BGIOSGA015858	4:3099341-3106215	RD1-2	RD7-8	OK	0.766622	4.15886	2.4396	2.88752	0.0009	0.0190179	no	hypothetical protein OsI_14767
RD1_RD2_RD7_RD8	XLOC_038960	XLOC_038960	BGIOSGA015864	4:3297941-3299624	RD1-2	RD7-8	OK	2.9012	18.439	2.66804	4.27432	5e-05	0.00197632	yes		TCONS_00040868	XLOC_038960	BGIOSGA015864	4:3297941-3299624	RD1-2	RD7-8	OK	2.9012	18.439	2.66804	4.27432	5e-05	0.00200744	yes	hypothetical protein OsI_14779
RD1_RD2_RD7_RD8	XLOC_038979	XLOC_038979	BGIOSGA015874	4:3433409-3435692	RD1-2	RD7-8	OK	1.48947	0	-inf	-nan	5e-05	0.00197632	yes		TCONS_00040889	XLOC_038979	BGIOSGA015874	4:3433409-3435692	RD1-2	RD7-8	OK	1.48947	0	-inf	-nan	5e-05	0.00200744	yes	hypothetical protein OsI_14795
RD1_RD2_RD7_RD8	XLOC_039030	XLOC_039030	BGIOSGA015895	4:4087593-4088730	RD1-2	RD7-8	OK	2.18833	0	-inf	-nan	5e-05	0.00197632	yes		TCONS_00040943	XLOC_039030	BGIOSGA015895	4:4087593-4088730	RD1-2	RD7-8	OK	2.18833	0	-inf	-nan	5e-05	0.00200744	yes	hypothetical protein OsI_14849
RD1_RD2_RD7_RD8	XLOC_039031	XLOC_039031	BGIOSGA015896	4:4089447-4096453	RD1-2	RD7-8	OK	2.36843	0	-inf	-nan	5e-05	0.00197632	yes		TCONS_00040944	XLOC_039031	BGIOSGA015896	4:4089447-4096453	RD1-2	RD7-8	OK	2.36843	0	-inf	-nan	5e-05	0.00200744	yes	hypothetical protein OsI_14850
RD1_RD2_RD7_RD8	XLOC_039047	XLOC_039047	BGIOSGA015903	4:4201721-4204018	RD1-2	RD7-8	OK	6.52943	0.572643	-3.51125	-3.22563	0.00315	0.0453479	no		TCONS_00040961	XLOC_039047	BGIOSGA015903	4:4201721-4204018	RD1-2	RD7-8	OK	6.52943	0.572643	-3.51125	-3.22563	0.00315	0.0455288	no	Os04g0206700
RD1_RD2_RD7_RD8	XLOC_039059	XLOC_039059	BGIOSGA015910	4:4369674-4370715	RD1-2	RD7-8	OK	2.1837	10.0939	2.20864	2.45499	0.00225	0.035984	no		TCONS_00040973	XLOC_039059	BGIOSGA015910	4:4369674-4370715	RD1-2	RD7-8	OK	2.1837	10.0939	2.20864	2.45499	0.00225	0.0362629	no	-
RD1_RD2_RD7_RD8	XLOC_039151	XLOC_039151	BGIOSGA015947	4:5311631-5312807	RD1-2	RD7-8	OK	2.4029	0	-inf	-nan	5e-05	0.00197632	yes		TCONS_00041074	XLOC_039151	BGIOSGA015947	4:5311631-5312807	RD1-2	RD7-8	OK	2.4029	0	-inf	-nan	5e-05	0.00200744	yes	hypothetical protein OsI_14960
RD1_RD2_RD7_RD8	XLOC_039159	XLOC_039159	BGIOSGA015950	4:5385486-5386380	RD1-2	RD7-8	OK	2.09029	0	-inf	-nan	0.00245	0.038299	no		TCONS_00041082	XLOC_039159	BGIOSGA015950	4:5385486-5386380	RD1-2	RD7-8	OK	2.09029	0	-inf	-nan	0.00245	0.0385576	no	Uncharacterized protein
RD1_RD2_RD7_RD8	XLOC_039160	XLOC_039160	BGIOSGA015951	4:5387600-5388779	RD1-2	RD7-8	OK	2.31786	0	-inf	-nan	5e-05	0.00197632	yes		TCONS_00041083	XLOC_039160	BGIOSGA015951	4:5387600-5388779	RD1-2	RD7-8	OK	2.31786	0	-inf	-nan	5e-05	0.00200744	yes	hypothetical protein OsI_14968
RD1_RD2_RD7_RD8	XLOC_039246	XLOC_039246	BGIOSGA015979	4:6414875-6417621	RD1-2	RD7-8	OK	7.69911	0	-inf	-nan	5e-05	0.00197632	yes		TCONS_00041175	XLOC_039246	BGIOSGA015979	4:6414875-6417621	RD1-2	RD7-8	OK	7.69911	0	-inf	-nan	5e-05	0.00200744	yes	hypothetical protein OsI_15032
RD1_RD2_RD7_RD8	XLOC_039263	XLOC_039263	BGIOSGA015986	4:6645610-6647956	RD1-2	RD7-8	OK	0.219421	28.0352	6.99739	0.960799	0.0032	0.045921	no		TCONS_00041192	XLOC_039263	BGIOSGA015986	4:6645610-6647956	RD1-2	RD7-8	NOTEST	0.219421	0.839141	1.93521	0	1	1	no	Uncharacterized protein
RD1_RD2_RD7_RD8	XLOC_039263	XLOC_039263	BGIOSGA015986	4:6645610-6647956	RD1-2	RD7-8	OK	0.219421	28.0352	6.99739	0.960799	0.0032	0.045921	no		TCONS_00041193	XLOC_039263	SNOR135	4:6645610-6647956	RD1-2	RD7-8	NOTEST	0	27.196	inf	0	1	1	no	Uncharacterized protein
RD1_RD2_RD7_RD8	XLOC_039372	XLOC_039372	BGIOSGA016025	4:8707383-8708237	RD1-2	RD7-8	OK	10.1428	64.1331	2.66062	3.72887	5e-05	0.00197632	yes		TCONS_00041306	XLOC_039372	BGIOSGA016025	4:8707383-8708237	RD1-2	RD7-8	OK	10.1428	64.1331	2.66062	3.72887	5e-05	0.00200744	yes	hypothetical protein OsI_15132
RD1_RD2_RD7_RD8	XLOC_039382	XLOC_039382	BGIOSGA016030	4:8906498-8908043	RD1-2	RD7-8	OK	3.66637	16.5339	2.173	2.69098	0.00075	0.0166889	no		TCONS_00041317	XLOC_039382	BGIOSGA016030	4:8906498-8908043	RD1-2	RD7-8	OK	3.66637	16.5339	2.173	2.69098	0.00075	0.0168117	no	Os04g0412500, partial
RD1_RD2_RD7_RD8	XLOC_039444	XLOC_039444	BGIOSGA016056	4:9880198-9881037	RD1-2	RD7-8	OK	16.7217	3.47377	-2.26715	-2.70119	0.00125	0.0239172	no		TCONS_00041379	XLOC_039444	BGIOSGA016056	4:9880198-9881037	RD1-2	RD7-8	OK	16.7217	3.47377	-2.26715	-2.70119	0.00125	0.0240509	no	Uncharacterized protein
RD1_RD2_RD7_RD8	XLOC_039470	XLOC_039470	BGIOSGA016067	4:10228143-10228500	RD1-2	RD7-8	OK	0	6.06268	inf	-nan	0.00025	0.00762437	yes		TCONS_00041405	XLOC_039470	BGIOSGA016067	4:10228143-10228500	RD1-2	RD7-8	OK	0	6.06268	inf	-nan	0.00025	0.00765551	yes	hypothetical protein OsI_15224
RD1_RD2_RD7_RD8	XLOC_039472	XLOC_039472	BGIOSGA016068	4:10235617-10235926	RD1-2	RD7-8	OK	29.1152	0	-inf	-nan	5e-05	0.00197632	yes		TCONS_00041408	XLOC_039472	BGIOSGA016068	4:10235617-10235926	RD1-2	RD7-8	OK	29.1152	0	-inf	-nan	5e-05	0.00200744	yes	hypothetical protein OsI_15225
RD1_RD2_RD7_RD8	XLOC_039526	XLOC_039526	BGIOSGA016095	4:11004729-11005486	RD1-2	RD7-8	OK	0	1.4332	inf	-nan	0.00015	0.00501596	yes		TCONS_00041463	XLOC_039526	BGIOSGA016095	4:11004729-11005486	RD1-2	RD7-8	OK	0	1.4332	inf	-nan	0.00015	0.00506551	yes	hypothetical protein OsI_15274
RD1_RD2_RD7_RD8	XLOC_039573	XLOC_039573	BGIOSGA016111	4:11869596-11870121	RD1-2	RD7-8	OK	163.482	32.0899	-2.34894	-3.35668	5e-05	0.00197632	yes		TCONS_00041514	XLOC_039573	BGIOSGA016111	4:11869596-11870121	RD1-2	RD7-8	OK	163.482	32.0899	-2.34894	-3.35668	5e-05	0.00200744	yes	probable ribose-5-phosphate isomerase 1
RD1_RD2_RD7_RD8	XLOC_039580	XLOC_039580	BGIOSGA016114	4:11977021-11982167	RD1-2	RD7-8	OK	48.3493	2.42968	-4.31466	-2.71236	5e-05	0.00197632	yes		TCONS_00041521	XLOC_039580	BGIOSGA016114	4:11977021-11982167	RD1-2	RD7-8	OK	48.3493	2.42968	-4.31466	-4.67383	5e-05	0.00200744	yes	Os04g0307500
RD1_RD2_RD7_RD8	XLOC_039580	XLOC_039580	BGIOSGA016114	4:11977021-11982167	RD1-2	RD7-8	OK	48.3493	2.42968	-4.31466	-2.71236	5e-05	0.00197632	yes		TCONS_00041522	XLOC_039580	SNORD126	4:11977021-11982167	RD1-2	RD7-8	NOTEST	0	0	0	0	1	1	no	Os04g0307500
RD1_RD2_RD7_RD8	XLOC_039637	XLOC_039637	BGIOSGA016135	4:12829851-12830834	RD1-2	RD7-8	OK	0	5.16361	inf	-nan	5e-05	0.00197632	yes		TCONS_00041581	XLOC_039637	BGIOSGA016135	4:12829851-12830834	RD1-2	RD7-8	OK	0	5.16361	inf	-nan	5e-05	0.00200744	yes	hypothetical protein OsI_15367
RD1_RD2_RD7_RD8	XLOC_039713	XLOC_039713	BGIOSGA016162	4:14002357-14008086	RD1-2	RD7-8	OK	1.13314	6.41676	2.50152	3.0482	0.00045	0.011687	no		TCONS_00041659	XLOC_039713	BGIOSGA016162	4:14002357-14008086	RD1-2	RD7-8	OK	1.13314	6.41676	2.50152	3.0482	0.00045	0.0117828	no	SANTA domain-containing protein
RD1_RD2_RD7_RD8	XLOC_039894	XLOC_039894	BGIOSGA016234	4:16026204-16029173	RD1-2	RD7-8	OK	18.1543	4.92018	-1.88353	-2.09741	0.00235	0.0372856	no		TCONS_00041851	XLOC_039894	BGIOSGA016234	4:16026204-16029173	RD1-2	RD7-8	OK	18.1543	4.92018	-1.88353	-2.09741	0.00235	0.0375397	no	hypothetical protein OsI_15598
RD1_RD2_RD7_RD8	XLOC_039974	XLOC_039974	BGIOSGA016280	4:16775520-16778321	RD1-2	RD7-8	OK	1.9	9.18656	2.27352	2.95581	0.00125	0.0239172	no		TCONS_00041933	XLOC_039974	BGIOSGA016280	4:16775520-16778321	RD1-2	RD7-8	OK	1.9	9.18656	2.27352	2.95581	0.00125	0.0240509	no	hypothetical protein OsJ_14585
RD1_RD2_RD7_RD8	XLOC_040006	XLOC_040006	BGIOSGA016301	4:17068963-17075693	RD1-2	RD7-8	OK	7.77683	1.73037	-2.1681	-2.60875	0.0006	0.0144385	no		TCONS_00041966	XLOC_040006	BGIOSGA016301	4:17068963-17075693	RD1-2	RD7-8	OK	7.77683	1.73037	-2.1681	-2.60875	0.0006	0.0146094	no	uncharacterized protein At2g33490
RD1_RD2_RD7_RD8	XLOC_040064	XLOC_040064	BGIOSGA016324	4:17630650-17634495	RD1-2	RD7-8	OK	78.1929	3.11785	-4.64842	-4.81552	5e-05	0.00197632	yes		TCONS_00042025	XLOC_040064	BGIOSGA016324	4:17630650-17634495	RD1-2	RD7-8	OK	78.1929	3.11785	-4.64842	-4.81552	5e-05	0.00200744	yes	potassium transporter 1
RD1_RD2_RD7_RD8	XLOC_040123	XLOC_040123	BGIOSGA016357	4:18193996-18194455	RD1-2	RD7-8	OK	35.2342	105.118	1.57696	2.27343	0.0016	0.0283563	no		TCONS_00042090	XLOC_040123	BGIOSGA016357	4:18193996-18194455	RD1-2	RD7-8	OK	35.2342	105.118	1.57696	2.27343	0.0016	0.0285644	no	hypothetical protein OsI_15810
RD1_RD2_RD7_RD8	XLOC_040323	XLOC_040323	BGIOSGA016459	4:19845509-19850794	RD1-2	RD7-8	OK	13.9506	45.0276	1.69048	2.23732	0.00245	0.038299	no		TCONS_00042298	XLOC_040323	BGIOSGA016459	4:19845509-19850794	RD1-2	RD7-8	OK	13.9506	45.0276	1.69048	2.23732	0.00245	0.0385576	no	H0525C06.4
RD1_RD2_RD7_RD8	XLOC_040350	XLOC_040350	BGIOSGA016469	4:20179350-20188676	RD1-2	RD7-8	OK	70.0302	23.1019	-1.59996	-2.26684	0.00165	0.028986	no		TCONS_00042329	XLOC_040350	BGIOSGA016469	4:20179350-20188676	RD1-2	RD7-8	OK	70.0302	23.1019	-1.59996	-2.26684	0.00165	0.0291403	no	P0076O17.10
RD1_RD2_RD7_RD8	XLOC_040354	XLOC_040354	BGIOSGA016471	4:20254360-20260464	RD1-2	RD7-8	OK	12.3651	3.43531	-1.84776	-2.56091	0.0008	0.0173516	no		TCONS_00042333	XLOC_040354	BGIOSGA016471	4:20254360-20260464	RD1-2	RD7-8	OK	12.3651	3.43531	-1.84776	-2.56091	0.0008	0.0174771	no	hypothetical protein OsI_16033
RD1_RD2_RD7_RD8	XLOC_040381	XLOC_040381	BGIOSGA016488	4:20454374-20458723	RD1-2	RD7-8	OK	13.5009	46.457	1.78284	2.65994	0.00065	0.0153547	no		TCONS_00042365	XLOC_040381	BGIOSGA016488	4:20454374-20458723	RD1-2	RD7-8	OK	13.5009	46.457	1.78284	2.75985	0.00075	0.0168117	no	peptidyl-prolyl cis-trans isomerase FKBP53
RD1_RD2_RD7_RD8	XLOC_040381	XLOC_040381	BGIOSGA016488	4:20454374-20458723	RD1-2	RD7-8	OK	13.5009	46.457	1.78284	2.65994	0.00065	0.0153547	no		TCONS_00042366	XLOC_040381	MIR-598	4:20454374-20458723	RD1-2	RD7-8	NOTEST	0	0	0	0	1	1	no	peptidyl-prolyl cis-trans isomerase FKBP53
RD1_RD2_RD7_RD8	XLOC_040397	XLOC_040397	BGIOSGA016498	4:20551820-20553156	RD1-2	RD7-8	OK	8.57611	30.1801	1.8152	2.63216	0.0007	0.0160315	no		TCONS_00042382	XLOC_040397	BGIOSGA016498	4:20551820-20553156	RD1-2	RD7-8	OK	8.57611	30.1801	1.8152	2.63216	0.0007	0.0161932	no	Os04g0448300
RD1_RD2_RD7_RD8	XLOC_040410	XLOC_040410	BGIOSGA016506	4:20637513-20638273	RD1-2	RD7-8	OK	4.89203	470.647	6.58807	7.77795	0.00045	0.011687	no		TCONS_00042395	XLOC_040410	BGIOSGA016506	4:20637513-20638273	RD1-2	RD7-8	OK	4.89203	1.86129	-1.39413	-1.19273	0.10625	0.338418	no	uncharacterized protein LOC4335993
RD1_RD2_RD7_RD8	XLOC_040410	XLOC_040410	BGIOSGA016506	4:20637513-20638273	RD1-2	RD7-8	OK	4.89203	470.647	6.58807	7.77795	0.00045	0.011687	no		TCONS_00042396	XLOC_040410	MIR-598	4:20637513-20638273	RD1-2	RD7-8	NOTEST	0	468.785	inf	0	1	1	no	uncharacterized protein LOC4335993
RD1_RD2_RD7_RD8	XLOC_040417	XLOC_040417	BGIOSGA016512	4:20686724-20687460	RD1-2	RD7-8	OK	768.263	216.821	-1.82509	-2.53459	0.00055	0.0136734	no		TCONS_00042403	XLOC_040417	BGIOSGA016512	4:20686724-20687460	RD1-2	RD7-8	OK	768.263	216.821	-1.82509	-2.53459	0.00055	0.0138012	no	histone H3.3
RD1_RD2_RD7_RD8	XLOC_040419	XLOC_040419	BGIOSGA016514	4:20711182-20712726	RD1-2	RD7-8	OK	2.73178	17.365	2.66827	3.35037	0.00045	0.011687	no		TCONS_00042405	XLOC_040419	BGIOSGA016514	4:20711182-20712726	RD1-2	RD7-8	OK	2.73178	17.365	2.66827	3.35037	0.00045	0.0117828	no	Os04g0451200
RD1_RD2_RD7_RD8	XLOC_040437	XLOC_040437	BGIOSGA016523	4:20880914-20884487	RD1-2	RD7-8	OK	0.845102	10.2398	3.59892	3.34343	0.00065	0.0153547	no		TCONS_00042424	XLOC_040437	BGIOSGA016523	4:20880914-20884487	RD1-2	RD7-8	OK	0.845102	10.2398	3.59892	3.34343	0.00065	0.0155544	no	hypothetical protein OsI_16122
RD1_RD2_RD7_RD8	XLOC_040468	XLOC_040468	BGIOSGA016543	4:21146067-21148128	RD1-2	RD7-8	OK	0.932249	6.77635	2.86172	2.8987	0.00365	0.0499526	no		TCONS_00042455	XLOC_040468	BGIOSGA016543	4:21146067-21148128	RD1-2	RD7-8	OK	0.932249	6.77635	2.86172	2.8987	0.00365	0.0501861	no	Aa_trans domain-containing protein
RD1_RD2_RD7_RD8	XLOC_040497	XLOC_040497	BGIOSGA016560	4:21374261-21374638	RD1-2	RD7-8	OK	18.1059	88.1109	2.28286	2.83358	0.00025	0.00762437	yes		TCONS_00042485	XLOC_040497	BGIOSGA016560	4:21374261-21374638	RD1-2	RD7-8	OK	18.1059	88.1109	2.28286	2.83358	0.00025	0.00765551	yes	hypothetical protein OsI_16197
RD1_RD2_RD7_RD8	XLOC_040499	XLOC_040499	BGIOSGA016561	4:21404561-21405473	RD1-2	RD7-8	OK	25.9942	7.51545	-1.79026	-2.33981	0.00175	0.0300114	no		TCONS_00042487	XLOC_040499	BGIOSGA016561	4:21404561-21405473	RD1-2	RD7-8	OK	25.9942	7.51545	-1.79026	-2.33981	0.00175	0.0301691	no	GTD-binding domain-containing protein
RD1_RD2_RD7_RD8	XLOC_040536	XLOC_040536	BGIOSGA016582	4:21871002-21873029	RD1-2	RD7-8	OK	2.15137	9.14607	2.0879	2.39109	0.00355	0.0492573	no		TCONS_00042528	XLOC_040536	BGIOSGA016582	4:21871002-21873029	RD1-2	RD7-8	OK	2.15137	9.14607	2.0879	2.39109	0.00355	0.0494891	no	OSJNBa0016O02.24
RD1_RD2_RD7_RD8	XLOC_040586	XLOC_040586	BGIOSGA016606	4:22253883-22257856	RD1-2	RD7-8	OK	14.3002	3.92689	-1.86458	-2.61494	0.0004	0.0107126	no		TCONS_00042581	XLOC_040586	BGIOSGA016606	4:22253883-22257856	RD1-2	RD7-8	OK	14.3002	3.92689	-1.86458	-2.61494	0.0004	0.0107863	no	OSIGBa0116M22.3
RD1_RD2_RD7_RD8	XLOC_040649	XLOC_040649	BGIOSGA016641	4:22777077-22778946	RD1-2	RD7-8	OK	58.1586	18.2147	-1.67489	-2.31529	0.0031	0.044843	no		TCONS_00042648	XLOC_040649	BGIOSGA016641	4:22777077-22778946	RD1-2	RD7-8	OK	58.1586	18.2147	-1.67489	-2.31529	0.0031	0.0450223	no	probable inactive receptor kinase At1g27190
RD1_RD2_RD7_RD8	XLOC_040745	XLOC_040745	BGIOSGA016703	4:23516839-23518955	RD1-2	RD7-8	OK	1.68166	15.0102	3.15798	3.78125	5e-05	0.00197632	yes		TCONS_00042748	XLOC_040745	BGIOSGA016703	4:23516839-23518955	RD1-2	RD7-8	OK	1.68166	15.0102	3.15798	3.78125	5e-05	0.00200744	yes	Os05g0376400, partial
RD1_RD2_RD7_RD8	XLOC_040815	XLOC_040815	BGIOSGA016745	4:24153553-24161517	RD1-2	RD7-8	OK	3.68954	1.04171	-1.82449	-2.34495	0.00235	0.0372856	no		TCONS_00042823	XLOC_040815	BGIOSGA016745	4:24153553-24161517	RD1-2	RD7-8	OK	3.68954	1.04171	-1.82449	-2.34495	0.00235	0.0375397	no	hypothetical protein OsI_16594
RD1_RD2_RD7_RD8	XLOC_040907	XLOC_040907	BGIOSGA016795	4:25085169-25087695	RD1-2	RD7-8	OK	38.5393	115.524	1.58379	2.17355	0.00225	0.035984	no		TCONS_00042921	XLOC_040907	BGIOSGA016795	4:25085169-25087695	RD1-2	RD7-8	OK	38.5393	115.524	1.58379	2.1856	0.0025	0.0391739	no	OO_Ba0013J05-OO_Ba0033A15.3
RD1_RD2_RD7_RD8	XLOC_040907	XLOC_040907	BGIOSGA016795	4:25085169-25087695	RD1-2	RD7-8	OK	38.5393	115.524	1.58379	2.17355	0.00225	0.035984	no		TCONS_00042922	XLOC_040907	SN2991	4:25085169-25087695	RD1-2	RD7-8	NOTEST	0	0	0	0	1	1	no	OO_Ba0013J05-OO_Ba0033A15.3
RD1_RD2_RD7_RD8	XLOC_040969	XLOC_040969	BGIOSGA016840	4:25675808-25678968	RD1-2	RD7-8	OK	3.02974	9.51608	1.65117	2.18305	0.00155	0.0278259	no		TCONS_00042986	XLOC_040969	BGIOSGA016840	4:25675808-25678968	RD1-2	RD7-8	OK	3.02974	9.51608	1.65117	2.18305	0.00155	0.0280038	no	hypothetical protein OsI_16799
RD1_RD2_RD7_RD8	XLOC_040990	XLOC_040990	BGIOSGA016854	4:25909219-25909849	RD1-2	RD7-8	OK	8.8664	40.0627	2.17584	2.95332	0.0004	0.0107126	no		TCONS_00043008	XLOC_040990	BGIOSGA016854	4:25909219-25909849	RD1-2	RD7-8	OK	8.8664	40.0627	2.17584	2.95332	0.0004	0.0107863	no	Uncharacterized protein
RD1_RD2_RD7_RD8	XLOC_041027	XLOC_041027	BGIOSGA016875	4:26220415-26222499	RD1-2	RD7-8	OK	54.9936	18.5758	-1.56584	-2.2127	0.0029	0.0428791	no		TCONS_00043046	XLOC_041027	BGIOSGA016875	4:26220415-26222499	RD1-2	RD7-8	OK	54.9936	18.5758	-1.56584	-2.2127	0.0029	0.043052	no	OSJNBa0079A21.21
RD1_RD2_RD7_RD8	XLOC_041095	XLOC_041095	BGIOSGA016918	4:26907788-26911821	RD1-2	RD7-8	OK	38.3938	8.90499	-2.10819	-2.61113	0.00015	0.00501596	yes		TCONS_00043121	XLOC_041095	BGIOSGA016918	4:26907788-26911821	RD1-2	RD7-8	OK	38.3938	8.90499	-2.10819	-2.61113	0.00015	0.00506551	yes	prolyl endopeptidase
RD1_RD2_RD7_RD8	XLOC_041188	XLOC_041188	BGIOSGA016963	4:27768221-27770127	RD1-2	RD7-8	OK	2.29487	8.81497	1.94155	2.40137	0.0026	0.039985	no		TCONS_00043222	XLOC_041188	BGIOSGA016963	4:27768221-27770127	RD1-2	RD7-8	OK	2.29487	8.81497	1.94155	2.40137	0.0026	0.0401832	no	hypothetical protein OsI_17060
RD1_RD2_RD7_RD8	XLOC_041245	XLOC_041245	BGIOSGA016994	4:28343276-28347064	RD1-2	RD7-8	OK	53.0192	9.92782	-2.41697	-2.95235	0.00035	0.00972018	yes		TCONS_00043285	XLOC_041245	BGIOSGA016994	4:28343276-28347064	RD1-2	RD7-8	OK	53.0192	9.92782	-2.41697	-2.95235	0.00035	0.00978862	yes	unnamed protein product
RD1_RD2_RD7_RD8	XLOC_041264	XLOC_041264	BGIOSGA017004	4:28484190-28485534	RD1-2	RD7-8	OK	84.2565	23.1036	-1.86667	-2.81515	0.00025	0.00762437	yes		TCONS_00043304	XLOC_041264	BGIOSGA017004	4:28484190-28485534	RD1-2	RD7-8	OK	84.2565	23.1036	-1.86667	-2.81515	0.00025	0.00765551	yes	hypothetical protein OsI_17157
RD1_RD2_RD7_RD8	XLOC_041366	XLOC_041366	BGIOSGA017073	4:29534420-29535683	RD1-2	RD7-8	OK	5.65806	1642.68	8.18153	9.08993	5e-05	0.00197632	yes		TCONS_00043411	XLOC_041366	BGIOSGA017073	4:29534420-29535683	RD1-2	RD7-8	OK	5.65806	1642.68	8.18153	9.08993	5e-05	0.00200744	yes	hypothetical protein OsI_17312
RD1_RD2_RD7_RD8	XLOC_041403	XLOC_041403	BGIOSGA017094	4:29877921-29881362	RD1-2	RD7-8	OK	21.4216	3.68	-2.54129	-3.13858	5e-05	0.00197632	yes		TCONS_00043449	XLOC_041403	BGIOSGA017094	4:29877921-29881362	RD1-2	RD7-8	OK	21.4216	3.68	-2.54129	-3.13858	5e-05	0.00200744	yes	hypothetical protein OsI_17352
RD1_RD2_RD7_RD8	XLOC_041412	XLOC_041412	BGIOSGA017100	4:29949445-29949925	RD1-2	RD7-8	OK	445.149	1807.97	2.02201	2.71514	0.00215	0.0349744	no		TCONS_00043458	XLOC_041412	BGIOSGA017100	4:29949445-29949925	RD1-2	RD7-8	OK	445.149	1807.97	2.02201	2.71514	0.00215	0.0352167	no	36.4 kDa proline-rich protein
RD1_RD2_RD7_RD8	XLOC_041512	XLOC_041512	BGIOSGA017161	4:30686973-30687264	RD1-2	RD7-8	OK	31.3453	0	-inf	-nan	5e-05	0.00197632	yes		TCONS_00043559	XLOC_041512	BGIOSGA017161	4:30686973-30687264	RD1-2	RD7-8	OK	31.3453	0	-inf	-nan	5e-05	0.00200744	yes	hypothetical protein OsI_17472
RD1_RD2_RD7_RD8	XLOC_041562	XLOC_041562	BGIOSGA017196	4:31092863-31094502	RD1-2	RD7-8	OK	2.35299	35.7919	3.92706	4.24286	0.0001	0.0035833	yes		TCONS_00043610	XLOC_041562	BGIOSGA017196	4:31092863-31094502	RD1-2	RD7-8	OK	2.35299	35.7919	3.92706	4.24286	0.0001	0.00362791	yes	hypothetical protein OsI_17546
RD1_RD2_RD7_RD8	XLOC_041578	XLOC_041578	BGIOSGA017202	4:31255314-31258641	RD1-2	RD7-8	OK	24.9895	4.97884	-2.32744	-2.7672	0.0004	0.0107126	no		TCONS_00043632	XLOC_041578	BGIOSGA017202	4:31255314-31258641	RD1-2	RD7-8	OK	24.9895	4.97884	-2.32744	-2.7672	0.0004	0.0107863	no	hypothetical protein OsI_17571
RD1_RD2_RD7_RD8	XLOC_041580	XLOC_041580	BGIOSGA017203	4:31285477-31286198	RD1-2	RD7-8	OK	48.3787	9.62405	-2.32966	-2.99991	0.00025	0.00762437	yes		TCONS_00043634	XLOC_041580	BGIOSGA017203	4:31285477-31286198	RD1-2	RD7-8	OK	48.3787	9.62405	-2.32966	-2.99991	0.00025	0.00765551	yes	H0410G08.9
RD1_RD2_RD7_RD8	XLOC_041609	XLOC_041609	BGIOSGA017220	4:31583273-31590225	RD1-2	RD7-8	OK	0.808145	2.90064	1.84368	2.38352	0.00285	0.0423482	no		TCONS_00043669	XLOC_041609	BGIOSGA017220	4:31583273-31590225	RD1-2	RD7-8	OK	0.808145	2.90064	1.84368	2.38352	0.00285	0.0425194	no	hypothetical protein OsJ_16357
RD1_RD2_RD7_RD8	XLOC_041626	XLOC_041626	BGIOSGA017224	4:31669455-31670216	RD1-2	RD7-8	OK	0	3.40119	inf	-nan	5e-05	0.00197632	yes		TCONS_00043686	XLOC_041626	BGIOSGA017224	4:31669455-31670216	RD1-2	RD7-8	OK	0	3.40119	inf	-nan	5e-05	0.00200744	yes	hypothetical protein OsI_17638
RD1_RD2_RD7_RD8	XLOC_041669	XLOC_041669	BGIOSGA017254	4:32167050-32169739	RD1-2	RD7-8	OK	1554.13	325.874	-2.25372	-2.57078	0.001	0.0203431	no		TCONS_00043729	XLOC_041669	BGIOSGA017254	4:32167050-32169739	RD1-2	RD7-8	OK	1554.13	325.874	-2.25372	-2.57078	0.001	0.0205074	no	Os04g0650700
RD1_RD2_RD7_RD8	XLOC_041795	XLOC_041795	BGIOSGA017336	4:33473226-33473810	RD1-2	RD7-8	OK	0	2.68821	inf	-nan	5e-05	0.00197632	yes		TCONS_00043860	XLOC_041795	BGIOSGA017336	4:33473226-33473810	RD1-2	RD7-8	OK	0	2.68821	inf	-nan	5e-05	0.00200744	yes	hypothetical protein OsI_17884
RD1_RD2_RD7_RD8	XLOC_041831	XLOC_041831	BGIOSGA017356	4:33831341-33832626	RD1-2	RD7-8	OK	80.7692	18.9815	-2.08921	-2.32405	0.0017	0.0294623	no		TCONS_00043902	XLOC_041831	BGIOSGA017356	4:33831341-33832626	RD1-2	RD7-8	OK	80.7692	18.9815	-2.08921	-2.32405	0.0017	0.0295895	no	hypothetical protein OsI_17934
RD1_RD2_RD7_RD8	XLOC_041840	XLOC_041840	BGIOSGA017365	4:33905151-33909369	RD1-2	RD7-8	OK	24.3551	7.85925	-1.63176	-2.32972	0.00175	0.0300114	no		TCONS_00043911	XLOC_041840	BGIOSGA017365	4:33905151-33909369	RD1-2	RD7-8	OK	24.3551	7.85925	-1.63176	-2.32972	0.00175	0.0301691	no	probable allantoinase
RD1_RD2_RD7_RD8	XLOC_041887	XLOC_041887	BGIOSGA017395	4:34417100-34418135	RD1-2	RD7-8	OK	1.19934	8.18431	2.77062	2.79226	0.0025	0.0389792	no		TCONS_00043960	XLOC_041887	BGIOSGA017395	4:34417100-34418135	RD1-2	RD7-8	OK	1.19934	8.18431	2.77062	2.79226	0.0025	0.0391739	no	hypothetical protein OsI_18024
RD1_RD2_RD7_RD8	XLOC_041900	XLOC_041900	BGIOSGA017403	4:34473728-34474475	RD1-2	RD7-8	OK	288.517	1477.07	2.356	2.83143	0.0007	0.0160315	no		TCONS_00043974	XLOC_041900	BGIOSGA017403	4:34473728-34474475	RD1-2	RD7-8	OK	288.517	1477.07	2.356	2.83143	0.0007	0.0161932	no	RecName: Full=Photosystem II 22 kDa protein 2, chloroplastic; Short=22 kDa protein of photosystem II 2; AltName: Full=Photosystem II subunit 2; Short=OsPsbS2; Flags: Precursor
RD1_RD2_RD7_RD8	XLOC_041913	XLOC_041913	BGIOSGA017413	4:34581587-34584526	RD1-2	RD7-8	OK	4.17	14.668	1.81456	2.47442	0.00095	0.0195913	no		TCONS_00043987	XLOC_041913	BGIOSGA017413	4:34581587-34584526	RD1-2	RD7-8	OK	4.17	14.668	1.81456	2.47442	0.00095	0.019751	no	hypothetical protein OsI_18047
RD1_RD2_RD7_RD8	XLOC_041970	XLOC_041970	BGIOSGA015734	4:358320-359913	RD1-2	RD7-8	OK	3.51012	0	-inf	-nan	5e-05	0.00197632	yes		TCONS_00044052	XLOC_041970	BGIOSGA015734	4:358320-359913	RD1-2	RD7-8	OK	3.51012	0	-inf	-nan	5e-05	0.00200744	yes	hypothetical protein OsI_14562
RD1_RD2_RD7_RD8	XLOC_041988	XLOC_041988	BGIOSGA015722	4:612197-622537	RD1-2	RD7-8	OK	0.383549	2.90883	2.92296	2.81321	0.00285	0.0423482	no		TCONS_00044071	XLOC_041988	BGIOSGA015722	4:612197-622537	RD1-2	RD7-8	OK	0.383549	2.90883	2.92296	2.81321	0.00285	0.0425194	no	H0201G08.2
RD1_RD2_RD7_RD8	XLOC_041997	XLOC_041997	BGIOSGA015717	4:680513-681134	RD1-2	RD7-8	OK	0	2.44012	inf	-nan	0.00035	0.00972018	yes		TCONS_00044080	XLOC_041997	BGIOSGA015717	4:680513-681134	RD1-2	RD7-8	OK	0	2.44012	inf	-nan	0.00035	0.00978862	yes	hypothetical protein OsI_14595
RD1_RD2_RD7_RD8	XLOC_042063	XLOC_042063	BGIOSGA015681	4:1470359-1474282	RD1-2	RD7-8	OK	0	6.66293	inf	-nan	5e-05	0.00197632	yes		TCONS_00044151	XLOC_042063	BGIOSGA015681	4:1470359-1474282	RD1-2	RD7-8	OK	0	6.66293	inf	-nan	5e-05	0.00200744	yes	hypothetical protein OsI_14664
RD1_RD2_RD7_RD8	XLOC_042249	XLOC_042249	BGIOSGA015602	4:3975004-3983063	RD1-2	RD7-8	OK	35.4229	10.1065	-1.8094	-2.61257	0.00025	0.00762437	yes		TCONS_00044348	XLOC_042249	BGIOSGA015602	4:3975004-3983063	RD1-2	RD7-8	OK	35.4229	10.1065	-1.8094	-2.61257	0.00025	0.00765551	yes	OSJNBb0005B05.4
RD1_RD2_RD7_RD8	XLOC_042268	XLOC_042268	BGIOSGA015593	4:4126554-4128927	RD1-2	RD7-8	OK	8.86678	0	-inf	-nan	0.00135	0.0252149	no		TCONS_00044369	XLOC_042268	BGIOSGA015593	4:4126554-4128927	RD1-2	RD7-8	OK	8.86678	0	-inf	-nan	0.00135	0.0253539	no	hypothetical protein OsJ_11326
RD1_RD2_RD7_RD8	XLOC_042334	XLOC_042334	BGIOSGA015562	4:4919122-4920914	RD1-2	RD7-8	OK	1.58795	400.885	7.97988	8.23967	5e-05	0.00197632	yes		TCONS_00044439	XLOC_042334	BGIOSGA015562	4:4919122-4920914	RD1-2	RD7-8	OK	1.58795	400.885	7.97988	8.23967	5e-05	0.00200744	yes	harpin binding protein 1
RD1_RD2_RD7_RD8	XLOC_042388	XLOC_042388	BGIOSGA015534	4:5421559-5421823	RD1-2	RD7-8	OK	0	80.4603	inf	-nan	5e-05	0.00197632	yes		TCONS_00044493	XLOC_042388	BGIOSGA015534	4:5421559-5421823	RD1-2	RD7-8	OK	0	80.4603	inf	-nan	5e-05	0.00200744	yes	hypothetical protein OsI_14970
RD1_RD2_RD7_RD8	XLOC_042471	XLOC_042471	BGIOSGA015505	4:6413705-6413999	RD1-2	RD7-8	OK	0	20.4235	inf	-nan	5e-05	0.00197632	yes		TCONS_00044579	XLOC_042471	BGIOSGA015505	4:6413705-6413999	RD1-2	RD7-8	OK	0	20.4235	inf	-nan	5e-05	0.00200744	yes	hypothetical protein OsI_15031
RD1_RD2_RD7_RD8	XLOC_042708	XLOC_042708	BGIOSGA015417	4:10247472-10250055	RD1-2	RD7-8	OK	0	8.90205	inf	-nan	5e-05	0.00197632	yes		TCONS_00044829	XLOC_042708	BGIOSGA015417	4:10247472-10250055	RD1-2	RD7-8	OK	0	8.90205	inf	-nan	5e-05	0.00200744	yes	hypothetical protein OsI_15228
RD1_RD2_RD7_RD8	XLOC_042783	XLOC_042783	BGIOSGA015387	4:11538598-11538994	RD1-2	RD7-8	OK	20.2206	93.3524	2.20686	2.68293	0.00045	0.011687	no		TCONS_00044909	XLOC_042783	BGIOSGA015387	4:11538598-11538994	RD1-2	RD7-8	OK	20.2206	93.3524	2.20686	2.68293	0.00045	0.0117828	no	hypothetical protein OsI_15291
RD1_RD2_RD7_RD8	XLOC_042786	XLOC_042786	BGIOSGA015385	4:11573933-11574290	RD1-2	RD7-8	OK	71.6274	0	-inf	-nan	5e-05	0.00197632	yes		TCONS_00044912	XLOC_042786	BGIOSGA015385	4:11573933-11574290	RD1-2	RD7-8	OK	71.6274	0	-inf	-nan	5e-05	0.00200744	yes	hypothetical protein OsI_15294
RD1_RD2_RD7_RD8	XLOC_042787	XLOC_042787	BGIOSGA015384	4:11576519-11580332	RD1-2	RD7-8	OK	1.60171	0	-inf	-nan	5e-05	0.00197632	yes		TCONS_00044913	XLOC_042787	BGIOSGA015384	4:11576519-11580332	RD1-2	RD7-8	OK	1.60171	0	-inf	-nan	5e-05	0.00200744	yes	H0215E01.5
RD1_RD2_RD7_RD8	XLOC_042796	XLOC_042796	BGIOSGA015380	4:11621622-11624250	RD1-2	RD7-8	OK	3.47548	0	-inf	-nan	5e-05	0.00197632	yes		TCONS_00044924	XLOC_042796	BGIOSGA015380	4:11621622-11624250	RD1-2	RD7-8	OK	3.47548	0	-inf	-nan	5e-05	0.00200744	yes	G-type lectin S-receptor-like serine/threonine-protein kinase SD2-5
RD1_RD2_RD7_RD8	XLOC_042814	XLOC_042814	BGIOSGA015366	4:11907304-11910903	RD1-2	RD7-8	OK	10.4945	2.75813	-1.92787	-2.5629	0.00155	0.0278259	no		TCONS_00044942	XLOC_042814	BGIOSGA015366	4:11907304-11910903	RD1-2	RD7-8	OK	10.4945	2.75813	-1.92787	-2.5629	0.00155	0.0280039	no	hypothetical protein OsI_15321
RD1_RD2_RD7_RD8	XLOC_043011	XLOC_043011	BGIOSGA015287	4:14269801-14273481	RD1-2	RD7-8	OK	4.86555	25.4996	2.3898	3.20555	5e-05	0.00197632	yes		TCONS_00045153	XLOC_043011	BGIOSGA015287	4:14269801-14273481	RD1-2	RD7-8	OK	4.86555	25.4996	2.3898	3.20555	5e-05	0.00200744	yes	70 kDa peptidyl-prolyl isomerase
RD1_RD2_RD7_RD8	XLOC_043016	XLOC_043016	BGIOSGA015285	4:14308859-14316568	RD1-2	RD7-8	OK	8.37359	0.183163	-5.51465	-5.44448	5e-05	0.00197632	yes		TCONS_00045159	XLOC_043016	BGIOSGA015285	4:14308859-14316568	RD1-2	RD7-8	OK	8.37359	0.183163	-5.51465	-5.44448	5e-05	0.00200744	yes	hypothetical protein OsI_15472
RD1_RD2_RD7_RD8	XLOC_043310	XLOC_043310	BGIOSGA015174	4:17530566-17534622	RD1-2	RD7-8	OK	0	51.6618	inf	-nan	5e-05	0.00197632	yes		TCONS_00045461	XLOC_043310	BGIOSGA015174	4:17530566-17534622	RD1-2	RD7-8	OK	0	51.6618	inf	-nan	5e-05	0.00200744	yes	OSIGBa0113L04.2
RD1_RD2_RD7_RD8	XLOC_043350	XLOC_043350	BGIOSGA015148	4:17918300-17919807	RD1-2	RD7-8	OK	45.3769	13.4082	-1.75884	-2.25615	0.00115	0.0226779	no		TCONS_00045502	XLOC_043350	BGIOSGA015148	4:17918300-17919807	RD1-2	RD7-8	OK	45.3769	13.4082	-1.75884	-2.25615	0.00115	0.0228069	no	OSIGBa0142C11.2
RD1_RD2_RD7_RD8	XLOC_043440	XLOC_043440	BGIOSGA015105	4:18875035-18875914	RD1-2	RD7-8	OK	6.03375	23.1958	1.94274	2.20254	0.00145	0.026479	no		TCONS_00045599	XLOC_043440	-	4:18875035-18875914	RD1-2	RD7-8	NOTEST	0	0	0	0	1	1	no	hypothetical protein OsI_15903
RD1_RD2_RD7_RD8	XLOC_043440	XLOC_043440	BGIOSGA015105	4:18875035-18875914	RD1-2	RD7-8	OK	6.03375	23.1958	1.94274	2.20254	0.00145	0.026479	no		TCONS_00045600	XLOC_043440	BGIOSGA015105	4:18875035-18875914	RD1-2	RD7-8	OK	6.03375	23.1958	1.94274	2.53884	0.001	0.0205074	no	hypothetical protein OsI_15903
RD1_RD2_RD7_RD8	XLOC_043464	XLOC_043464	BGIOSGA015093	4:19195067-19199745	RD1-2	RD7-8	OK	4.17135	15.5198	1.89553	2.29762	0.0011	0.0219319	no		TCONS_00045624	XLOC_043464	BGIOSGA015093	4:19195067-19199745	RD1-2	RD7-8	OK	4.17135	15.5198	1.89553	2.29762	0.0011	0.0220819	no	hypothetical protein OsI_15925
RD1_RD2_RD7_RD8	XLOC_043488	XLOC_043488	BGIOSGA015083	4:19395414-19399417	RD1-2	RD7-8	OK	16.9178	48.2364	1.51158	2.11255	0.00285	0.0423482	no		TCONS_00045648	XLOC_043488	BGIOSGA015083	4:19395414-19399417	RD1-2	RD7-8	OK	16.9178	48.2364	1.51158	2.11255	0.00285	0.0425194	no	cytosolic invertase 1-like
RD1_RD2_RD7_RD8	XLOC_043654	XLOC_043654	BGIOSGA014998	4:20588580-20590437	RD1-2	RD7-8	OK	0.5641	5.94099	3.39668	3.28063	0.00305	0.044369	no		TCONS_00045819	XLOC_043654	BGIOSGA014998	4:20588580-20590437	RD1-2	RD7-8	OK	0.5641	5.94099	3.39668	3.28063	0.00305	0.0445468	no	hypothetical protein OsI_16088
RD1_RD2_RD7_RD8	XLOC_043658	XLOC_043658	BGIOSGA014995	4:20601054-20604886	RD1-2	RD7-8	OK	10.0333	2.83006	-1.82589	-2.26118	0.00195	0.0326037	no		TCONS_00045823	XLOC_043658	BGIOSGA014995	4:20601054-20604886	RD1-2	RD7-8	OK	10.0333	2.83006	-1.82589	-2.26118	0.00195	0.0328338	no	probable protein phosphatase 2C 40
RD1_RD2_RD7_RD8	XLOC_043659	XLOC_043659	BGIOSGA014994	4:20607908-20612387	RD1-2	RD7-8	OK	6.62798	1.5389	-2.10667	-2.31031	0.0017	0.0294623	no		TCONS_00045824	XLOC_043659	BGIOSGA014994	4:20607908-20612387	RD1-2	RD7-8	OK	6.62798	1.5389	-2.10667	-2.31031	0.0017	0.0295895	no	Uncharacterized protein
RD1_RD2_RD7_RD8	XLOC_043671	XLOC_043671	BGIOSGA014987	4:20776973-20777538	RD1-2	RD7-8	OK	1.79045	0	-inf	-nan	0.00085	0.0180665	no		TCONS_00045836	XLOC_043671	BGIOSGA014987	4:20776973-20777538	RD1-2	RD7-8	OK	1.79045	0	-inf	-nan	0.00085	0.0181954	no	Uncharacterized protein
RD1_RD2_RD7_RD8	XLOC_043682	XLOC_043682	BGIOSGA014983	4:20891348-20895765	RD1-2	RD7-8	OK	1.43324	23.0798	4.00928	4.84591	5e-05	0.00197632	yes		TCONS_00045847	XLOC_043682	BGIOSGA014983	4:20891348-20895765	RD1-2	RD7-8	OK	1.43324	23.0798	4.00928	4.84591	5e-05	0.00200744	yes	Os04g0454600, partial
RD1_RD2_RD7_RD8	XLOC_043688	XLOC_043688	BGIOSGA014978	4:20955287-20956156	RD1-2	RD7-8	OK	1.49504	815.286	9.09098	8.33314	0.00035	0.00972018	yes		TCONS_00045853	XLOC_043688	BGIOSGA014978	4:20955287-20956156	RD1-2	RD7-8	OK	1.49504	815.286	9.09098	8.33314	0.00035	0.00978862	yes	chlorophyll a-b binding protein CP24, chloroplastic
RD1_RD2_RD7_RD8	XLOC_043690	XLOC_043690	BGIOSGA014976	4:20966350-20967205	RD1-2	RD7-8	OK	1658.14	7.244	-7.83857	-8.24592	5e-05	0.00197632	yes		TCONS_00045855	XLOC_043690	BGIOSGA014976	4:20966350-20967205	RD1-2	RD7-8	OK	1658.14	7.244	-7.83857	-8.24592	5e-05	0.00200744	yes	chlorophyll a-b binding protein CP24, chloroplastic
RD1_RD2_RD7_RD8	XLOC_043698	XLOC_043698	BGIOSGA014972	4:20999281-21003940	RD1-2	RD7-8	OK	58.6036	10.9668	-2.41784	-2.96476	0.0002	0.00641424	yes		TCONS_00045864	XLOC_043698	BGIOSGA014972	4:20999281-21003940	RD1-2	RD7-8	OK	58.6036	10.9668	-2.41784	-2.96476	0.0002	0.00647563	yes	somatic embryogenesis protein kinase 1
RD1_RD2_RD7_RD8	XLOC_043846	XLOC_043846	BGIOSGA014886	4:22205850-22211772	RD1-2	RD7-8	OK	0.647431	3.56466	2.46097	2.73258	0.00105	0.0210748	no		TCONS_00046016	XLOC_043846	BGIOSGA014886	4:22205850-22211772	RD1-2	RD7-8	OK	0.647431	3.56466	2.46097	2.73258	0.00105	0.0212196	no	uncharacterized protein LOC7458050 isoform X1
RD1_RD2_RD7_RD8	XLOC_044098	XLOC_044098	BGIOSGA014719	4:24408375-24412460	RD1-2	RD7-8	OK	8.86474	1.75624	-2.33559	-2.58544	0.00035	0.00972018	yes		TCONS_00046280	XLOC_044098	BGIOSGA014719	4:24408375-24412460	RD1-2	RD7-8	OK	8.86474	1.75624	-2.33559	-2.58544	0.00035	0.00978862	yes	hypothetical protein OsI_16631
RD1_RD2_RD7_RD8	XLOC_044128	XLOC_044128	BGIOSGA014703	4:24632739-24634975	RD1-2	RD7-8	OK	2.55197	41.8737	4.03636	5.05948	5e-05	0.00197632	yes		TCONS_00046311	XLOC_044128	BGIOSGA014703	4:24632739-24634975	RD1-2	RD7-8	OK	2.55197	41.8737	4.03636	5.05948	5e-05	0.00200744	yes	phenylalanine ammonia-lyase
RD1_RD2_RD7_RD8	XLOC_044145	XLOC_044145	BGIOSGA014695	4:24819403-24822705	RD1-2	RD7-8	OK	1.03806	18.892	4.18582	3.95463	0.0003	0.00874951	yes		TCONS_00046328	XLOC_044145	BGIOSGA014695	4:24819403-24822705	RD1-2	RD7-8	OK	1.03806	18.892	4.18582	3.95463	0.0003	0.00881317	yes	gibberellin 2-beta-dioxygenase 6-like
RD1_RD2_RD7_RD8	XLOC_044173	XLOC_044173	BGIOSGA014675	4:25155048-25166038	RD1-2	RD7-8	OK	0.176999	2.80239	3.98484	3.73636	0.00125	0.0239172	no		TCONS_00046357	XLOC_044173	BGIOSGA014675	4:25155048-25166038	RD1-2	RD7-8	OK	0.176999	2.80239	3.98484	3.73636	0.00125	0.0240509	no	Os01g0946800
RD1_RD2_RD7_RD8	XLOC_044252	XLOC_044252	BGIOSGA014623	4:26040242-26041873	RD1-2	RD7-8	OK	2.91328	0	-inf	-nan	0.0001	0.0035833	yes		TCONS_00046438	XLOC_044252	BGIOSGA014623	4:26040242-26041873	RD1-2	RD7-8	OK	2.91328	0	-inf	-nan	0.0001	0.00362791	yes	hypothetical protein OsI_16849
RD1_RD2_RD7_RD8	XLOC_044280	XLOC_044280	BGIOSGA014605	4:26161422-26162382	RD1-2	RD7-8	OK	25.3333	6.08814	-2.05696	-2.62973	0.0009	0.0189063	no		TCONS_00046467	XLOC_044280	BGIOSGA014605	4:26161422-26162382	RD1-2	RD7-8	OK	25.3333	6.08814	-2.05696	-2.62973	0.0009	0.0190179	no	hypothetical protein OsI_16873
RD1_RD2_RD7_RD8	XLOC_044332	XLOC_044332	BGIOSGA014578	4:26597668-26601600	RD1-2	RD7-8	OK	40.7033	174.276	2.09815	2.54171	0.0008	0.0173516	no		TCONS_00046520	XLOC_044332	BGIOSGA014578	4:26597668-26601600	RD1-2	RD7-8	OK	40.7033	174.276	2.09815	2.54171	0.0008	0.0174771	no	Os04g0555300, partial
RD1_RD2_RD7_RD8	XLOC_044337	XLOC_044337	BGIOSGA014574	4:26658853-26660275	RD1-2	RD7-8	OK	33.7055	7.15298	-2.23637	-2.60685	0.0021	0.0344408	no		TCONS_00046527	XLOC_044337	BGIOSGA014574	4:26658853-26660275	RD1-2	RD7-8	OK	33.7055	7.15298	-2.23637	-2.60685	0.0021	0.0346807	no	hypothetical protein OsI_16939
RD1_RD2_RD7_RD8	XLOC_044449	XLOC_044449	MIR1846	4:27954749-27955106	RD1-2	RD7-8	OK	0	3.44471	inf	-nan	0.00175	0.0300114	no		TCONS_00046644	XLOC_044449	MIR1846	4:27954749-27955106	RD1-2	RD7-8	OK	0	3.44471	inf	-nan	0.00175	0.0301691	no	hypothetical protein OsI_17082
RD1_RD2_RD7_RD8	XLOC_044606	XLOC_044606	BGIOSGA014408	4:29281583-29283083	RD1-2	RD7-8	OK	126.867	43.3912	-1.54784	-2.22958	0.00305	0.044369	no		TCONS_00046809	XLOC_044606	BGIOSGA014408	4:29281583-29283083	RD1-2	RD7-8	OK	126.867	43.3912	-1.54784	-2.22958	0.00305	0.0445468	no	Os04g0603200
RD1_RD2_RD7_RD8	XLOC_044691	XLOC_044691	BGIOSGA014358	4:30084639-30086720	RD1-2	RD7-8	OK	275.797	1374.63	2.31736	3.36505	5e-05	0.00197632	yes		TCONS_00046901	XLOC_044691	BGIOSGA014358	4:30084639-30086720	RD1-2	RD7-8	OK	275.797	1374.63	2.31736	3.36505	5e-05	0.00200744	yes	Os12g0583801, partial
RD1_RD2_RD7_RD8	XLOC_044785	XLOC_044785	BGIOSGA014305	4:30920124-30921758	RD1-2	RD7-8	OK	9.83992	0.847667	-3.53708	-3.29349	0.0022	0.0354994	no		TCONS_00046998	XLOC_044785	BGIOSGA014305	4:30920124-30921758	RD1-2	RD7-8	OK	9.83992	0.847667	-3.53708	-3.29349	0.0022	0.0357441	no	FBD domain-containing protein
RD1_RD2_RD7_RD8	XLOC_044853	XLOC_044853	BGIOSGA014260	4:31389833-31391266	RD1-2	RD7-8	OK	3.42929	37.3994	3.44703	4.32298	5e-05	0.00197632	yes		TCONS_00047072	XLOC_044853	BGIOSGA014260	4:31389833-31391266	RD1-2	RD7-8	OK	3.42929	37.3994	3.44703	4.32298	5e-05	0.00200744	yes	phenolic glucoside malonyltransferase 1-like
RD1_RD2_RD7_RD8	XLOC_044855	XLOC_044855	BGIOSGA014258	4:31412246-31412808	RD1-2	RD7-8	OK	41.7086	155.611	1.89953	2.71821	0.00015	0.00501596	yes		TCONS_00047074	XLOC_044855	BGIOSGA014258	4:31412246-31412808	RD1-2	RD7-8	OK	41.7086	155.611	1.89953	2.71821	0.00015	0.00506551	yes	hypothetical protein OsI_17602
RD1_RD2_RD7_RD8	XLOC_044941	XLOC_044941	BGIOSGA014206	4:32196744-32199876	RD1-2	RD7-8	OK	0	1.79557	inf	-nan	0.0001	0.0035833	yes		TCONS_00047169	XLOC_044941	BGIOSGA014206	4:32196744-32199876	RD1-2	RD7-8	OK	0	1.79557	inf	-nan	0.0001	0.00362791	yes	H0212B02.12
RD1_RD2_RD7_RD8	XLOC_045011	XLOC_045011	BGIOSGA014165	4:32903913-32907780	RD1-2	RD7-8	OK	53.6332	20.2419	-1.40578	-2.00287	0.0035	0.0487889	no		TCONS_00047242	XLOC_045011	BGIOSGA014165	4:32903913-32907780	RD1-2	RD7-8	OK	53.6332	20.2419	-1.40578	-2.00287	0.0035	0.049019	no	hypothetical protein OsI_17791
RD1_RD2_RD7_RD8	XLOC_045106	XLOC_045106	BGIOSGA014102	4:33551967-33553647	RD1-2	RD7-8	OK	19.3077	4.49455	-2.10293	-2.74395	0.0002	0.00641423	yes		TCONS_00047338	XLOC_045106	BGIOSGA014102	4:33551967-33553647	RD1-2	RD7-8	OK	19.3077	4.49455	-2.10293	-2.74395	0.0002	0.00647563	yes	hypothetical protein OsI_17900
RD1_RD2_RD7_RD8	XLOC_045180	XLOC_045180	BGIOSGA014055	4:34234230-34235395	RD1-2	RD7-8	OK	94.7853	326.188	1.78297	2.63417	0.00105	0.0210748	no		TCONS_00047416	XLOC_045180	BGIOSGA014055	4:34234230-34235395	RD1-2	RD7-8	OK	94.7853	326.188	1.78297	2.63417	0.00105	0.0212196	no	hypothetical protein OsI_17997
RD1_RD2_RD7_RD8	XLOC_045222	XLOC_045222	BGIOSGA014025	4:34660935-34662822	RD1-2	RD7-8	OK	5.00922	16.5858	1.72729	2.31904	0.00225	0.035984	no		TCONS_00047464	XLOC_045222	BGIOSGA014025	4:34660935-34662822	RD1-2	RD7-8	OK	5.00922	16.5858	1.72729	2.31904	0.00225	0.0362629	no	hypothetical protein OsI_18063
RD1_RD2_RD7_RD8	XLOC_045313	XLOC_045313	BGIOSGA019049	5:751622-752933	RD1-2	RD7-8	OK	0	3.94283	inf	-nan	0.00015	0.00501596	yes		TCONS_00047562	XLOC_045313	BGIOSGA019049	5:751622-752933	RD1-2	RD7-8	OK	0	3.94283	inf	-nan	0.00015	0.00506551	yes	Uncharacterized protein
RD1_RD2_RD7_RD8	XLOC_045328	XLOC_045328	BGIOSGA019054	5:833016-834572	RD1-2	RD7-8	OK	29.4746	8.26635	-1.83415	-2.49639	0.00055	0.0136734	no		TCONS_00047578	XLOC_045328	BGIOSGA019054	5:833016-834572	RD1-2	RD7-8	OK	29.4746	8.26635	-1.83415	-2.49639	0.00055	0.0138012	no	-
RD1_RD2_RD7_RD8	XLOC_045345	XLOC_045345	BGIOSGA019063	5:957865-960321	RD1-2	RD7-8	OK	146.498	455.927	1.63793	2.22951	0.0024	0.0377466	no		TCONS_00047595	XLOC_045345	BGIOSGA019063	5:957865-960321	RD1-2	RD7-8	OK	146.498	455.927	1.63793	2.22951	0.0024	0.0380025	no	GST N-terminal domain-containing protein
RD1_RD2_RD7_RD8	XLOC_045363	XLOC_045363	BGIOSGA019074	5:1124438-1126538	RD1-2	RD7-8	OK	5.58616	23.4929	2.0723	3.11725	5e-05	0.00197632	yes		TCONS_00047613	XLOC_045363	BGIOSGA019074	5:1124438-1126538	RD1-2	RD7-8	OK	5.58616	23.4929	2.0723	3.11725	5e-05	0.00200744	yes	-
RD1_RD2_RD7_RD8	XLOC_045425	XLOC_045425	BGIOSGA019111	5:1819511-1821033	RD1-2	RD7-8	OK	102.425	22.0108	-2.21828	-2.85553	0.0001	0.0035833	yes		TCONS_00047675	XLOC_045425	BGIOSGA019111	5:1819511-1821033	RD1-2	RD7-8	OK	102.425	22.0108	-2.21828	-2.85553	0.0001	0.00362791	yes	Uncharacterized protein
RD1_RD2_RD7_RD8	XLOC_045441	XLOC_045441	BGIOSGA019119	5:1943185-1944024	RD1-2	RD7-8	OK	3.65477	0	-inf	-nan	5e-05	0.00197632	yes		TCONS_00047693	XLOC_045441	BGIOSGA019119	5:1943185-1944024	RD1-2	RD7-8	OK	3.65477	0	-inf	-nan	5e-05	0.00200744	yes	WRKY domain-containing protein
RD1_RD2_RD7_RD8	XLOC_045447	XLOC_045447	BGIOSGA019122	5:1998956-1999440	RD1-2	RD7-8	OK	11.4827	0	-inf	-nan	5e-05	0.00197632	yes		TCONS_00047699	XLOC_045447	BGIOSGA019122	5:1998956-1999440	RD1-2	RD7-8	OK	11.4827	0	-inf	-nan	5e-05	0.00200744	yes	Uncharacterized protein
RD1_RD2_RD7_RD8	XLOC_045492	XLOC_045492	BGIOSGA019148	5:2423186-2428874	RD1-2	RD7-8	OK	6.38564	2.02195	-1.65908	-2.25423	0.002	0.0333161	no		TCONS_00047747	XLOC_045492	BGIOSGA019148	5:2423186-2428874	RD1-2	RD7-8	OK	6.38564	2.02195	-1.65908	-2.25423	0.002	0.0335506	no	Uncharacterized protein
RD1_RD2_RD7_RD8	XLOC_045538	XLOC_045538	BGIOSGA019172	5:2954844-2958696	RD1-2	RD7-8	OK	48.9241	171.926	1.81317	2.53056	0.00085	0.0180665	no		TCONS_00047796	XLOC_045538	BGIOSGA019172	5:2954844-2958696	RD1-2	RD7-8	OK	48.9241	171.926	1.81317	2.53056	0.00085	0.0181954	no	MI domain-containing protein
RD1_RD2_RD7_RD8	XLOC_045649	XLOC_045649	BGIOSGA019234	5:3819035-3821340	RD1-2	RD7-8	OK	427.825	32.6233	-3.71304	-4.86552	5e-05	0.00197632	yes		TCONS_00047915	XLOC_045649	BGIOSGA019234	5:3819035-3821340	RD1-2	RD7-8	OK	427.825	32.6233	-3.71304	-4.86552	5e-05	0.00200744	yes	Uncharacterized protein
RD1_RD2_RD7_RD8	XLOC_045872	XLOC_045872	BGIOSGA019327	5:6312341-6312758	RD1-2	RD7-8	OK	59.8938	184.57	1.62369	2.36502	0.00075	0.0166889	no		TCONS_00048154	XLOC_045872	BGIOSGA019327	5:6312341-6312758	RD1-2	RD7-8	OK	59.8938	184.57	1.62369	2.36502	0.00075	0.0168117	no	Glutaredoxin domain-containing protein
RD1_RD2_RD7_RD8	XLOC_045888	XLOC_045888	BGIOSGA019336	5:6571197-6571872	RD1-2	RD7-8	OK	0	2.34523	inf	-nan	5e-05	0.00197632	yes		TCONS_00048173	XLOC_045888	BGIOSGA019336	5:6571197-6571872	RD1-2	RD7-8	OK	0	2.34523	inf	-nan	5e-05	0.00200744	yes	Uncharacterized protein
RD1_RD2_RD7_RD8	XLOC_046068	XLOC_046068	BGIOSGA019407	5:8668569-8668980	RD1-2	RD7-8	OK	6.97381	0	-inf	-nan	5e-05	0.00197632	yes		TCONS_00048360	XLOC_046068	BGIOSGA019407	5:8668569-8668980	RD1-2	RD7-8	OK	6.97381	0	-inf	-nan	5e-05	0.00200744	yes	Uncharacterized protein
RD1_RD2_RD7_RD8	XLOC_046279	XLOC_046279	BGIOSGA019500	5:11307622-11319803	RD1-2	RD7-8	OK	3.54192	0.723555	-2.29136	-2.742	0.00055	0.0136734	no		TCONS_00048579	XLOC_046279	BGIOSGA019500	5:11307622-11319803	RD1-2	RD7-8	OK	3.54192	0.723555	-2.29136	-2.742	0.00055	0.0138012	no	Protein kinase domain-containing protein
RD1_RD2_RD7_RD8	XLOC_046637	XLOC_046637	BGIOSGA019646	5:16830682-16832553	RD1-2	RD7-8	OK	99.7728	18.7198	-2.41408	-2.87072	0.0005	0.0126751	no		TCONS_00048948	XLOC_046637	BGIOSGA019646	5:16830682-16832553	RD1-2	RD7-8	OK	99.7728	18.7198	-2.41408	-2.87072	0.0005	0.0127772	no	Transcription factor WRKY53 (WRKY transcription factor 53)
RD1_RD2_RD7_RD8	XLOC_046705	XLOC_046705	BGIOSGA019679	5:17747157-17748097	RD1-2	RD7-8	OK	36.6822	8.80692	-2.05837	-2.43852	0.00205	0.0339919	no		TCONS_00049019	XLOC_046705	BGIOSGA019679	5:17747157-17748097	RD1-2	RD7-8	OK	36.6822	8.80692	-2.05837	-2.43852	0.00205	0.0342305	no	Usp domain-containing protein
RD1_RD2_RD7_RD8	XLOC_046995	XLOC_046995	BGIOSGA019826	5:20602301-20602805	RD1-2	RD7-8	OK	0	2.47928	inf	-nan	0.00015	0.00501596	yes		TCONS_00049332	XLOC_046995	BGIOSGA019826	5:20602301-20602805	RD1-2	RD7-8	OK	0	2.47928	inf	-nan	0.00015	0.00506551	yes	Uncharacterized protein
RD1_RD2_RD7_RD8	XLOC_047121	XLOC_047121	BGIOSGA019883	5:21649135-21649441	RD1-2	RD7-8	OK	13.6262	81.5628	2.58153	2.88509	0.00055	0.0136734	no		TCONS_00049463	XLOC_047121	BGIOSGA019883	5:21649135-21649441	RD1-2	RD7-8	OK	13.6262	81.5628	2.58153	2.88509	0.00055	0.0138012	no	Uncharacterized protein
RD1_RD2_RD7_RD8	XLOC_047175	XLOC_047175	SWEET1B	5:22120020-22123202	RD1-2	RD7-8	OK	26.4053	117.978	2.15962	2.47473	0.0003	0.00874951	yes		TCONS_00049520	XLOC_047175	SWEET1B	5:22120020-22123202	RD1-2	RD7-8	OK	26.4053	117.978	2.15962	2.47473	0.0003	0.00881317	yes	-
RD1_RD2_RD7_RD8	XLOC_047239	XLOC_047239	BGIOSGA019934	5:22862684-22864043	RD1-2	RD7-8	OK	178.856	57.5744	-1.6353	-2.43046	0.00145	0.026479	no		TCONS_00049585	XLOC_047239	BGIOSGA019934	5:22862684-22864043	RD1-2	RD7-8	OK	178.856	57.5744	-1.6353	-2.43046	0.00145	0.0266502	no	U-box domain-containing protein
RD1_RD2_RD7_RD8	XLOC_047486	XLOC_047486	BGIOSGA020064	5:25177170-25177806	RD1-2	RD7-8	OK	2.15775	19.2207	3.15507	2.98419	0.00295	0.043334	no		TCONS_00049835	XLOC_047486	BGIOSGA020064	5:25177170-25177806	RD1-2	RD7-8	OK	2.15775	19.2207	3.15507	2.98419	0.00295	0.0435083	no	LEA_2 domain-containing protein
RD1_RD2_RD7_RD8	XLOC_047527	XLOC_047527	BGIOSGA020082	5:25450136-25450898	RD1-2	RD7-8	OK	2.15762	55.9935	4.69775	4.4853	0.00065	0.0153547	no		TCONS_00049880	XLOC_047527	BGIOSGA020082	5:25450136-25450898	RD1-2	RD7-8	OK	2.15762	55.9935	4.69775	4.4853	0.00065	0.0155544	no	Uncharacterized protein
RD1_RD2_RD7_RD8	XLOC_047561	XLOC_047561	BGIOSGA020103	5:25771719-25779620	RD1-2	RD7-8	OK	29.6326	109.492	1.88556	2.32809	0.00195	0.0326037	no		TCONS_00049914	XLOC_047561	BGIOSGA020103	5:25771719-25779620	RD1-2	RD7-8	OK	29.6326	109.492	1.88556	2.37701	0.00195	0.0328338	no	Transcription elongation factor spt6
RD1_RD2_RD7_RD8	XLOC_047561	XLOC_047561	BGIOSGA020103	5:25771719-25779620	RD1-2	RD7-8	OK	29.6326	109.492	1.88556	2.32809	0.00195	0.0326037	no		TCONS_00049915	XLOC_047561	SR52	5:25771719-25779620	RD1-2	RD7-8	NOTEST	0	0	0	0	1	1	no	Transcription elongation factor spt6
RD1_RD2_RD7_RD8	XLOC_047565	XLOC_047565	BGIOSGA020105	5:25815232-25819805	RD1-2	RD7-8	OK	3.4634	0.771296	-2.16683	-2.53993	0.0021	0.0344408	no		TCONS_00049919	XLOC_047565	BGIOSGA020105	5:25815232-25819805	RD1-2	RD7-8	OK	3.4634	0.771296	-2.16683	-2.53993	0.0021	0.0346807	no	-
RD1_RD2_RD7_RD8	XLOC_047595	XLOC_047595	BGIOSGA020119	5:26051904-26053238	RD1-2	RD7-8	OK	1.03805	11.253	3.43836	3.15634	0.00105	0.0210748	no		TCONS_00049952	XLOC_047595	BGIOSGA020119	5:26051904-26053238	RD1-2	RD7-8	OK	1.03805	11.253	3.43836	3.15634	0.00105	0.0212196	no	Peroxidase (EC 1.11.1.7)
RD1_RD2_RD7_RD8	XLOC_047596	XLOC_047596	BGIOSGA020120	5:26059938-26061399	RD1-2	RD7-8	OK	1.87085	12.2587	2.71203	3.2258	0.00045	0.011687	no		TCONS_00049953	XLOC_047596	BGIOSGA020120	5:26059938-26061399	RD1-2	RD7-8	OK	1.87085	12.2587	2.71203	3.2258	0.00045	0.0117828	no	Glycosyltransferase (EC 2.4.1.-)
RD1_RD2_RD7_RD8	XLOC_047612	XLOC_047612	BGIOSGA020131	5:26150645-26151843	RD1-2	RD7-8	OK	0	27.5879	inf	-nan	5e-05	0.00197632	yes		TCONS_00049969	XLOC_047612	BGIOSGA020131	5:26150645-26151843	RD1-2	RD7-8	OK	0	27.5879	inf	-nan	5e-05	0.00200744	yes	Cyclic nucleotide-binding domain-containing protein
RD1_RD2_RD7_RD8	XLOC_047615	XLOC_047615	BGIOSGA020133	5:26168373-26169222	RD1-2	RD7-8	OK	29.4379	81.3351	1.4662	2.16742	0.00195	0.0326037	no		TCONS_00049972	XLOC_047615	BGIOSGA020133	5:26168373-26169222	RD1-2	RD7-8	OK	29.4379	81.3351	1.4662	2.16742	0.00195	0.0328338	no	Usp domain-containing protein
RD1_RD2_RD7_RD8	XLOC_047646	XLOC_047646	BGIOSGA020145	5:26393289-26394311	RD1-2	RD7-8	OK	0	7.94514	inf	-nan	5e-05	0.00197632	yes		TCONS_00050003	XLOC_047646	BGIOSGA020145	5:26393289-26394311	RD1-2	RD7-8	OK	0	7.94514	inf	-nan	5e-05	0.00200744	yes	Uncharacterized protein
RD1_RD2_RD7_RD8	XLOC_047658	XLOC_047658	BGIOSGA020149	5:26497285-26503470	RD1-2	RD7-8	OK	47.5122	17.7106	-1.42368	-2.09678	0.00335	0.0474316	no		TCONS_00050015	XLOC_047658	BGIOSGA020149	5:26497285-26503470	RD1-2	RD7-8	OK	47.5122	17.7106	-1.42368	-2.09678	0.00335	0.047657	no	Uncharacterized protein
RD1_RD2_RD7_RD8	XLOC_047672	XLOC_047672	BGIOSGA020156	5:26656278-26660330	RD1-2	RD7-8	OK	34.3556	9.5418	-1.84821	-2.44542	0.00075	0.0166889	no		TCONS_00050029	XLOC_047672	BGIOSGA020156	5:26656278-26660330	RD1-2	RD7-8	OK	34.3556	9.5418	-1.84821	-2.47611	0.0007	0.0161932	no	Zeta_toxin domain-containing protein
RD1_RD2_RD7_RD8	XLOC_047672	XLOC_047672	BGIOSGA020156	5:26656278-26660330	RD1-2	RD7-8	OK	34.3556	9.5418	-1.84821	-2.44542	0.00075	0.0166889	no		TCONS_00050030	XLOC_047672	-	5:26656278-26660330	RD1-2	RD7-8	NOTEST	0	0	0	0	1	1	no	Zeta_toxin domain-containing protein
RD1_RD2_RD7_RD8	XLOC_047715	XLOC_047715	BGIOSGA020182	5:26969172-26969640	RD1-2	RD7-8	OK	0	3.13628	inf	-nan	5e-05	0.00197632	yes		TCONS_00050073	XLOC_047715	BGIOSGA020182	5:26969172-26969640	RD1-2	RD7-8	OK	0	3.13628	inf	-nan	5e-05	0.00200744	yes	Uncharacterized protein
RD1_RD2_RD7_RD8	XLOC_047733	XLOC_047733	BGIOSGA020195	5:27091695-27095035	RD1-2	RD7-8	OK	11.0421	3.10812	-1.82891	-2.39012	0.0011	0.0219319	no		TCONS_00050092	XLOC_047733	BGIOSGA020195	5:27091695-27095035	RD1-2	RD7-8	OK	11.0421	3.10812	-1.82891	-2.39012	0.0011	0.0220819	no	Uncharacterized protein
RD1_RD2_RD7_RD8	XLOC_047757	XLOC_047757	BGIOSGA020211	5:27300294-27301212	RD1-2	RD7-8	OK	12.9945	47.5817	1.8725	2.69827	0.0006	0.0144385	no		TCONS_00050116	XLOC_047757	BGIOSGA020211	5:27300294-27301212	RD1-2	RD7-8	OK	12.9945	47.5817	1.8725	2.69827	0.0006	0.0146094	no	Uncharacterized protein
RD1_RD2_RD7_RD8	XLOC_047838	XLOC_047838	BGIOSGA020265	5:28050073-28050597	RD1-2	RD7-8	OK	0	3.00389	inf	-nan	0.0008	0.0173516	no		TCONS_00050202	XLOC_047838	BGIOSGA020265	5:28050073-28050597	RD1-2	RD7-8	OK	0	3.00389	inf	-nan	0.0008	0.0174771	no	Uncharacterized protein
RD1_RD2_RD7_RD8	XLOC_047840	XLOC_047840	BGIOSGA020266	5:28052763-28054028	RD1-2	RD7-8	OK	47.1657	11.1924	-2.07522	-2.46775	0.00125	0.0239172	no		TCONS_00050204	XLOC_047840	BGIOSGA020266	5:28052763-28054028	RD1-2	RD7-8	OK	47.1657	11.1924	-2.07522	-2.46775	0.00125	0.0240509	no	WRKY domain-containing protein
RD1_RD2_RD7_RD8	XLOC_047861	XLOC_047861	BGIOSGA020279	5:28203639-28206982	RD1-2	RD7-8	OK	11.3302	3.31418	-1.77345	-2.18114	0.0025	0.0389792	no		TCONS_00050225	XLOC_047861	BGIOSGA020279	5:28203639-28206982	RD1-2	RD7-8	OK	11.3302	3.31418	-1.77345	-2.18114	0.0025	0.0391739	no	Glucosamine inositolphosphorylceramide transferase 1 (EC 2.4.99.-)
RD1_RD2_RD7_RD8	XLOC_047916	XLOC_047916	BGIOSGA020316	5:28614237-28616975	RD1-2	RD7-8	OK	55.0422	19.3151	-1.51081	-2.1404	0.0023	0.036686	no		TCONS_00050283	XLOC_047916	BGIOSGA020316	5:28614237-28616975	RD1-2	RD7-8	OK	55.0422	19.3151	-1.51081	-2.1404	0.0023	0.0369698	no	RING-type domain-containing protein
RD1_RD2_RD7_RD8	XLOC_047951	XLOC_047951	BGIOSGA020331	5:28912416-28912854	RD1-2	RD7-8	OK	52.7834	10.5957	-2.31661	-2.48163	0.0013	0.0245353	no		TCONS_00050320	XLOC_047951	BGIOSGA020331	5:28912416-28912854	RD1-2	RD7-8	OK	52.7834	10.5957	-2.31661	-2.48163	0.0013	0.0246713	no	Uncharacterized protein
RD1_RD2_RD7_RD8	XLOC_048007	XLOC_048007	BGIOSGA020360	5:29343881-29344274	RD1-2	RD7-8	OK	237.15	950.002	2.00213	2.59401	0.0006	0.0144385	no		TCONS_00050377	XLOC_048007	BGIOSGA020360	5:29343881-29344274	RD1-2	RD7-8	OK	237.15	950.002	2.00213	2.59401	0.0006	0.0146094	no	Glutaredoxin domain-containing protein
RD1_RD2_RD7_RD8	XLOC_048041	XLOC_048041	BGIOSGA020384	5:29643905-29644613	RD1-2	RD7-8	OK	6.27574	42.7863	2.76929	3.5144	5e-05	0.00197632	yes		TCONS_00050412	XLOC_048041	BGIOSGA020384	5:29643905-29644613	RD1-2	RD7-8	OK	6.27574	42.7863	2.76929	3.5144	5e-05	0.00200744	yes	Uncharacterized protein
RD1_RD2_RD7_RD8	XLOC_048079	XLOC_048079	H2B.9	5:29961219-29961678	RD1-2	RD7-8	OK	39.6107	242.871	2.61623	3.80349	5e-05	0.00197632	yes		TCONS_00050451	XLOC_048079	H2B.9	5:29961219-29961678	RD1-2	RD7-8	OK	39.6107	242.871	2.61623	3.80349	5e-05	0.00200744	yes	histone H2B.4
RD1_RD2_RD7_RD8	XLOC_048155	XLOC_048155	BGIOSGA020464	5:30649348-30651407	RD1-2	RD7-8	OK	0	2.72626	inf	-nan	0.0008	0.0173516	no		TCONS_00050529	XLOC_048155	BGIOSGA020464	5:30649348-30651407	RD1-2	RD7-8	OK	0	2.72626	inf	-nan	0.0008	0.0174771	no	Uncharacterized protein
RD1_RD2_RD7_RD8	XLOC_048168	XLOC_048168	BGIOSGA020472	5:30734790-30736619	RD1-2	RD7-8	OK	6.39744	1.61389	-1.98695	-2.35979	0.0028	0.0418121	no		TCONS_00050542	XLOC_048168	BGIOSGA020472	5:30734790-30736619	RD1-2	RD7-8	OK	6.39744	1.61389	-1.98695	-2.35979	0.0028	0.0419814	no	Uncharacterized protein
RD1_RD2_RD7_RD8	XLOC_048239	XLOC_048239	BGIOSGA018973	5:249122-255487	RD1-2	RD7-8	OK	46.1764	14.8602	-1.6357	-2.19083	0.00215	0.0349744	no		TCONS_00050619	XLOC_048239	BGIOSGA018973	5:249122-255487	RD1-2	RD7-8	OK	46.1764	14.8602	-1.6357	-2.19083	0.00215	0.0352167	no	Methionine S-methyltransferase (EC 2.1.1.12)
RD1_RD2_RD7_RD8	XLOC_048246	XLOC_048246	BGIOSGA018968	5:313566-315642	RD1-2	RD7-8	OK	0	2.9653	inf	-nan	5e-05	0.00197632	yes		TCONS_00050626	XLOC_048246	BGIOSGA018968	5:313566-315642	RD1-2	RD7-8	OK	0	2.9653	inf	-nan	5e-05	0.00200744	yes	Uncharacterized protein
RD1_RD2_RD7_RD8	XLOC_048247	XLOC_048247	BGIOSGA018967	5:315974-318832	RD1-2	RD7-8	OK	4.24112	18.9471	2.15946	3.02807	5e-05	0.00197632	yes		TCONS_00050627	XLOC_048247	BGIOSGA018967	5:315974-318832	RD1-2	RD7-8	OK	4.24112	18.9471	2.15946	3.02807	5e-05	0.00200744	yes	Uncharacterized protein
RD1_RD2_RD7_RD8	XLOC_048289	XLOC_048289	BGIOSGA018939	5:748748-749567	RD1-2	RD7-8	OK	0	3.65388	inf	-nan	5e-05	0.00197632	yes		TCONS_00050671	XLOC_048289	BGIOSGA018939	5:748748-749567	RD1-2	RD7-8	OK	0	3.65388	inf	-nan	5e-05	0.00200744	yes	Uncharacterized protein
RD1_RD2_RD7_RD8	XLOC_048376	XLOC_048376	BGIOSGA018892	5:1716257-1722490	RD1-2	RD7-8	OK	1.84798	9.65702	2.38563	2.89579	0.00035	0.00972018	yes		TCONS_00050759	XLOC_048376	BGIOSGA018892	5:1716257-1722490	RD1-2	RD7-8	OK	1.84798	9.65702	2.38563	2.89579	0.00035	0.00978862	yes	Uncharacterized protein
RD1_RD2_RD7_RD8	XLOC_048379	XLOC_048379	BGIOSGA018891	5:1741938-1742842	RD1-2	RD7-8	OK	14.8991	56.0824	1.91232	2.64293	0.00095	0.0195913	no		TCONS_00050762	XLOC_048379	BGIOSGA018891	5:1741938-1742842	RD1-2	RD7-8	OK	14.8991	56.0824	1.91232	2.64293	0.00095	0.019751	no	Uncharacterized protein
RD1_RD2_RD7_RD8	XLOC_048487	XLOC_048487	BGIOSGA018840	5:2640495-2642995	RD1-2	RD7-8	OK	54.5244	176.368	1.69362	2.44346	0.00035	0.00972018	yes		TCONS_00050879	XLOC_048487	BGIOSGA018840	5:2640495-2642995	RD1-2	RD7-8	OK	54.5244	176.368	1.69362	2.44346	0.00035	0.00978862	yes	SpoU_methylase domain-containing protein
RD1_RD2_RD7_RD8	XLOC_048621	XLOC_048621	BGIOSGA018774	5:3565046-3569411	RD1-2	RD7-8	OK	1.04494	4.49117	2.10367	2.30255	0.0028	0.0418121	no		TCONS_00051024	XLOC_048621	BGIOSGA018774	5:3565046-3569411	RD1-2	RD7-8	OK	1.04494	4.49117	2.10367	2.30255	0.0028	0.0419814	no	Chalk5 (EC 3.6.1.1)
RD1_RD2_RD7_RD8	XLOC_048719	XLOC_048719	BGIOSGA018725	5:4389448-4392337	RD1-2	RD7-8	OK	20.1498	6.1431	-1.71373	-2.39004	0.00145	0.026479	no		TCONS_00051129	XLOC_048719	BGIOSGA018725	5:4389448-4392337	RD1-2	RD7-8	OK	20.1498	6.1431	-1.71373	-2.39004	0.00145	0.0266502	no	Phospholipase D (EC 3.1.4.4)
RD1_RD2_RD7_RD8	XLOC_048739	XLOC_048739	BGIOSGA018717	5:4626426-4626840	RD1-2	RD7-8	OK	0	2.65522	inf	-nan	0.0005	0.0126751	no		TCONS_00051151	XLOC_048739	BGIOSGA018717	5:4626426-4626840	RD1-2	RD7-8	OK	0	2.65522	inf	-nan	0.0005	0.0127772	no	Uncharacterized protein
RD1_RD2_RD7_RD8	XLOC_048832	XLOC_048832	BGIOSGA018670	5:5635910-5639242	RD1-2	RD7-8	OK	1.13845	6.22408	2.45079	2.86283	0.00095	0.0195913	no		TCONS_00051246	XLOC_048832	BGIOSGA018670	5:5635910-5639242	RD1-2	RD7-8	OK	1.13845	6.22408	2.45079	2.86283	0.00095	0.019751	no	Malic enzyme
RD1_RD2_RD7_RD8	XLOC_048890	XLOC_048890	BGIOSGA018644	5:6268637-6269090	RD1-2	RD7-8	OK	3.24852	0	-inf	-nan	0.0002	0.00641424	yes		TCONS_00051305	XLOC_048890	BGIOSGA018644	5:6268637-6269090	RD1-2	RD7-8	OK	3.24852	0	-inf	-nan	0.0002	0.00647563	yes	Uncharacterized protein
RD1_RD2_RD7_RD8	XLOC_048919	XLOC_048919	BGIOSGA018629	5:6590917-6592546	RD1-2	RD7-8	OK	0	6.07681	inf	-nan	5e-05	0.00197632	yes		TCONS_00051334	XLOC_048919	BGIOSGA018629	5:6590917-6592546	RD1-2	RD7-8	OK	0	6.07681	inf	-nan	5e-05	0.00200744	yes	-
RD1_RD2_RD7_RD8	XLOC_048941	XLOC_048941	BGIOSGA018619	5:6737154-6737954	RD1-2	RD7-8	OK	0	4.4024	inf	-nan	0.0002	0.00641424	yes		TCONS_00051358	XLOC_048941	BGIOSGA018619	5:6737154-6737954	RD1-2	RD7-8	OK	0	4.4024	inf	-nan	0.00025	0.00765551	yes	Uncharacterized protein
RD1_RD2_RD7_RD8	XLOC_048941	XLOC_048941	BGIOSGA018619	5:6737154-6737954	RD1-2	RD7-8	OK	0	4.4024	inf	-nan	0.0002	0.00641424	yes		TCONS_00051359	XLOC_048941	MIR-598	5:6737154-6737954	RD1-2	RD7-8	NOTEST	0	0	0	0	1	1	no	Uncharacterized protein
RD1_RD2_RD7_RD8	XLOC_048964	XLOC_048964	BGIOSGA018606	5:7014189-7015767	RD1-2	RD7-8	OK	0	5.20519	inf	-nan	5e-05	0.00197632	yes		TCONS_00051384	XLOC_048964	BGIOSGA018606	5:7014189-7015767	RD1-2	RD7-8	OK	0	5.20519	inf	-nan	5e-05	0.00200744	yes	-
RD1_RD2_RD7_RD8	XLOC_048983	XLOC_048983	BGIOSGA018595	5:7199991-7201857	RD1-2	RD7-8	OK	3.69667	30.4283	3.04112	4.0129	5e-05	0.00197632	yes		TCONS_00051404	XLOC_048983	BGIOSGA018595	5:7199991-7201857	RD1-2	RD7-8	OK	3.69667	30.4283	3.04112	4.0129	5e-05	0.00200744	yes	Uncharacterized protein
RD1_RD2_RD7_RD8	XLOC_049080	XLOC_049080	BGIOSGA018546	5:8054602-8055871	RD1-2	RD7-8	OK	29.8085	100.151	1.74838	2.9334	0.0026	0.039985	no		TCONS_00051501	XLOC_049080	BGIOSGA018546	5:8054602-8055871	RD1-2	RD7-8	OK	29.8085	100.151	1.74838	2.9334	0.0026	0.0401832	no	---NA---
RD1_RD2_RD7_RD8	XLOC_049288	XLOC_049288	BGIOSGA018451	5:10536192-10540166	RD1-2	RD7-8	OK	25.5541	84.7784	1.73014	2.39145	0.00105	0.0210748	no		TCONS_00051720	XLOC_049288	BGIOSGA018451	5:10536192-10540166	RD1-2	RD7-8	OK	25.5541	84.7784	1.73014	2.39145	0.00105	0.0212196	no	uncharacterized protein At4g28440
RD1_RD2_RD7_RD8	XLOC_049302	XLOC_049302	BGIOSGA018439	5:10733623-10734517	RD1-2	RD7-8	OK	2.4084	16.0477	2.73622	2.82559	0.0013	0.0245353	no		TCONS_00051736	XLOC_049302	BGIOSGA018439	5:10733623-10734517	RD1-2	RD7-8	OK	2.4084	16.0477	2.73622	2.82559	0.0013	0.0246713	no	putative chitinase
RD1_RD2_RD7_RD8	XLOC_049433	XLOC_049433	BGIOSGA018391	5:12749108-12754370	RD1-2	RD7-8	OK	17.4385	5.26032	-1.72906	-2.16937	0.00325	0.0464536	no		TCONS_00051873	XLOC_049433	BGIOSGA018391	5:12749108-12754370	RD1-2	RD7-8	OK	17.4385	5.26032	-1.72906	-2.16937	0.00325	0.0466755	no	acyl transferase 5
RD1_RD2_RD7_RD8	XLOC_049634	XLOC_049634	BGIOSGA018315	5:15481288-15481978	RD1-2	RD7-8	OK	0	6.17044	inf	-nan	5e-05	0.00197632	yes		TCONS_00052085	XLOC_049634	BGIOSGA018315	5:15481288-15481978	RD1-2	RD7-8	OK	0	6.17044	inf	-nan	5e-05	0.00200744	yes	hypothetical protein OsI_19431
RD1_RD2_RD7_RD8	XLOC_049656	XLOC_049656	BGIOSGA018301	5:15815858-15820455	RD1-2	RD7-8	OK	64.1261	265.969	2.05228	2.77527	0.0001	0.0035833	yes		TCONS_00052107	XLOC_049656	BGIOSGA018301	5:15815858-15820455	RD1-2	RD7-8	OK	64.1261	265.969	2.05228	2.77527	0.0001	0.00362791	yes	hypothetical protein OsI_19463
RD1_RD2_RD7_RD8	XLOC_049944	XLOC_049944	BGIOSGA018169	5:19143845-19147992	RD1-2	RD7-8	OK	96.0341	22.2241	-2.11143	-2.94307	0.0004	0.0107126	no		TCONS_00052407	XLOC_049944	BGIOSGA018169	5:19143845-19147992	RD1-2	RD7-8	OK	96.0341	22.2241	-2.11143	-2.94307	0.0004	0.0107863	no	putative beta-1,3-glucanase
RD1_RD2_RD7_RD8	XLOC_049964	XLOC_049964	BGIOSGA018155	5:19359433-19363777	RD1-2	RD7-8	OK	6.55345	1.46665	-2.15972	-2.724	0.0004	0.0107126	no		TCONS_00052428	XLOC_049964	BGIOSGA018155	5:19359433-19363777	RD1-2	RD7-8	OK	6.55345	1.46665	-2.15972	-2.724	0.0004	0.0107863	no	conserved oligomeric Golgi complex subunit 5
RD1_RD2_RD7_RD8	XLOC_049979	XLOC_049979	BGIOSGA018147	5:19499919-19500804	RD1-2	RD7-8	OK	0	1.88254	inf	-nan	0.00035	0.00972018	yes		TCONS_00052445	XLOC_049979	BGIOSGA018147	5:19499919-19500804	RD1-2	RD7-8	OK	0	1.88254	inf	-nan	0.00035	0.00978862	yes	hypothetical protein OsI_19773
RD1_RD2_RD7_RD8	XLOC_050102	XLOC_050102	BGIOSGA018089	5:20770103-20777657	RD1-2	RD7-8	OK	2.46446	10.2911	2.06205	2.75754	0.00015	0.00501596	yes		TCONS_00052580	XLOC_050102	BGIOSGA018089	5:20770103-20777657	RD1-2	RD7-8	OK	2.46446	10.2911	2.06205	2.75754	0.00015	0.00506551	yes	uncharacterized protein LOC107281123
RD1_RD2_RD7_RD8	XLOC_050114	XLOC_050114	BGIOSGA018082	5:20933411-20933917	RD1-2	RD7-8	OK	8.33221	0	-inf	-nan	0.0001	0.0035833	yes		TCONS_00052592	XLOC_050114	BGIOSGA018082	5:20933411-20933917	RD1-2	RD7-8	OK	8.33221	0	-inf	-nan	0.0001	0.00362791	yes	uncharacterized protein LOC4338745
RD1_RD2_RD7_RD8	XLOC_050115	XLOC_050115	BGIOSGA018081	5:20939231-20941585	RD1-2	RD7-8	OK	127.518	27.9162	-2.19152	-3.14957	5e-05	0.00197632	yes		TCONS_00052593	XLOC_050115	BGIOSGA018081	5:20939231-20941585	RD1-2	RD7-8	OK	127.518	27.9162	-2.19152	-3.14957	5e-05	0.00200744	yes	uncharacterized protein LOC8285855
RD1_RD2_RD7_RD8	XLOC_050167	XLOC_050167	BGIOSGA018050	5:21478760-21483418	RD1-2	RD7-8	OK	28.008	9.19211	-1.60737	-2.11658	0.0028	0.0418121	no		TCONS_00052646	XLOC_050167	BGIOSGA018050	5:21478760-21483418	RD1-2	RD7-8	OK	28.008	9.19211	-1.60737	-2.11658	0.0028	0.0419814	no	hypothetical protein OsI_19968
RD1_RD2_RD7_RD8	XLOC_050178	XLOC_050178	BGIOSGA018046	5:21609215-21610160	RD1-2	RD7-8	OK	2.62795	13.1074	2.31838	2.50816	0.00265	0.0404091	no		TCONS_00052657	XLOC_050178	BGIOSGA018046	5:21609215-21610160	RD1-2	RD7-8	OK	2.62795	13.1074	2.31838	2.50816	0.00265	0.0405742	no	LOB domain-containing protein 6
RD1_RD2_RD7_RD8	XLOC_050215	XLOC_050215	BGIOSGA018026	5:22038253-22039816	RD1-2	RD7-8	OK	1.02567	12.1429	3.56548	3.78788	0.00015	0.00501596	yes		TCONS_00052694	XLOC_050215	BGIOSGA018026	5:22038253-22039816	RD1-2	RD7-8	OK	1.02567	12.1429	3.56548	3.78788	0.00015	0.00506551	yes	hypothetical protein OsI_20026
RD1_RD2_RD7_RD8	XLOC_050228	XLOC_050228	BGIOSGA018019	5:22192268-22194055	RD1-2	RD7-8	OK	33.6736	10.9428	-1.62163	-2.27899	0.0015	0.0271446	no		TCONS_00052708	XLOC_050228	BGIOSGA018019	5:22192268-22194055	RD1-2	RD7-8	OK	33.6736	10.9428	-1.62163	-2.27899	0.0015	0.0273191	no	putative galactosyltransferase
RD1_RD2_RD7_RD8	XLOC_050254	XLOC_050254	BGIOSGA018000	5:22441346-22441754	RD1-2	RD7-8	OK	0	2.98315	inf	-nan	0.00055	0.0136734	no		TCONS_00052734	XLOC_050254	BGIOSGA018000	5:22441346-22441754	RD1-2	RD7-8	OK	0	2.98315	inf	-nan	0.00055	0.0138012	no	unknown protein
RD1_RD2_RD7_RD8	XLOC_050281	XLOC_050281	BGIOSGA017983	5:22710778-22715766	RD1-2	RD7-8	OK	12.6432	4.17933	-1.59701	-2.19742	0.0031	0.044843	no		TCONS_00052763	XLOC_050281	BGIOSGA017983	5:22710778-22715766	RD1-2	RD7-8	OK	12.6432	4.17933	-1.59701	-2.19742	0.0031	0.0450223	no	Uncharacterized protein
RD1_RD2_RD7_RD8	XLOC_050293	XLOC_050293	BGIOSGA017977	5:22811719-22812130	RD1-2	RD7-8	OK	9.26306	84.9164	3.19648	3.77628	5e-05	0.00197632	yes		TCONS_00052776	XLOC_050293	BGIOSGA017977	5:22811719-22812130	RD1-2	RD7-8	OK	9.26306	84.9164	3.19648	3.77628	5e-05	0.00200744	yes	histone H3.2
RD1_RD2_RD7_RD8	XLOC_050405	XLOC_050405	BGIOSGA017916	5:23997312-24000054	RD1-2	RD7-8	OK	81.157	255.532	1.65471	2.19278	0.00185	0.0313977	no		TCONS_00052892	XLOC_050405	BGIOSGA017916	5:23997312-24000054	RD1-2	RD7-8	OK	81.157	255.532	1.65471	2.19278	0.00185	0.0315618	no	Uncharacterized protein
RD1_RD2_RD7_RD8	XLOC_050434	XLOC_050434	BGIOSGA017899	5:24253029-24253512	RD1-2	RD7-8	OK	8.65007	0	-inf	-nan	5e-05	0.00197632	yes		TCONS_00052922	XLOC_050434	BGIOSGA017899	5:24253029-24253512	RD1-2	RD7-8	OK	8.65007	0	-inf	-nan	5e-05	0.00200744	yes	hypothetical protein OsI_20257
RD1_RD2_RD7_RD8	XLOC_050461	XLOC_050461	BGIOSGA017888	5:24435760-24440613	RD1-2	RD7-8	OK	1.08801	7.1327	2.71275	2.86853	0.00165	0.028986	no		TCONS_00052951	XLOC_050461	BGIOSGA017888	5:24435760-24440613	RD1-2	RD7-8	OK	1.08801	7.1327	2.71275	2.86853	0.00165	0.0291403	no	hypothetical protein OsJ_18857
RD1_RD2_RD7_RD8	XLOC_050609	XLOC_050609	BGIOSGA017803	5:25761893-25762808	RD1-2	RD7-8	OK	2.30955	13.5325	2.55074	2.77429	0.0018	0.0306647	no		TCONS_00053107	XLOC_050609	BGIOSGA017803	5:25761893-25762808	RD1-2	RD7-8	OK	2.30955	13.5325	2.55074	2.77429	0.0018	0.0308252	no	hypothetical protein OsI_20454
RD1_RD2_RD7_RD8	XLOC_050639	XLOC_050639	BGIOSGA017783	5:26040221-26040782	RD1-2	RD7-8	OK	80.3266	528.048	2.71672	3.07048	5e-05	0.00197632	yes		TCONS_00053139	XLOC_050639	BGIOSGA017783	5:26040221-26040782	RD1-2	RD7-8	OK	80.3266	528.048	2.71672	3.07048	5e-05	0.00200744	yes	unnamed protein product
RD1_RD2_RD7_RD8	XLOC_050769	XLOC_050769	BGIOSGA017711	5:27348255-27349968	RD1-2	RD7-8	OK	0	1.87428	inf	-nan	5e-05	0.00197632	yes		TCONS_00053275	XLOC_050769	BGIOSGA017711	5:27348255-27349968	RD1-2	RD7-8	OK	0	1.87428	inf	-nan	5e-05	0.00200744	yes	hypothetical protein OsI_20667
RD1_RD2_RD7_RD8	XLOC_050802	XLOC_050802	BGIOSGA017693	5:27652707-27654076	RD1-2	RD7-8	OK	2.49128	10.6443	2.09513	2.46119	0.00155	0.0278259	no		TCONS_00053311	XLOC_050802	BGIOSGA017693	5:27652707-27654076	RD1-2	RD7-8	OK	2.49128	10.6443	2.09513	2.46119	0.00155	0.0280038	no	UDP-glycosyltransferase 88A1
RD1_RD2_RD7_RD8	XLOC_050905	XLOC_050905	BGIOSGA017639	5:28302473-28303293	RD1-2	RD7-8	OK	0	11.4052	inf	-nan	0.00025	0.00762437	yes		TCONS_00053424	XLOC_050905	BGIOSGA017639	5:28302473-28303293	RD1-2	RD7-8	OK	0	11.4052	inf	-nan	0.00025	0.00765551	yes	uncharacterized protein LOC9268161
RD1_RD2_RD7_RD8	XLOC_050928	XLOC_050928	BGIOSGA017625	5:28544298-28547993	RD1-2	RD7-8	OK	7.065	29.9849	2.08548	2.76576	0.0013	0.0245353	no		TCONS_00053449	XLOC_050928	BGIOSGA017625	5:28544298-28547993	RD1-2	RD7-8	OK	7.065	29.9849	2.08548	2.76576	0.0013	0.0246713	no	hypothetical protein AALP_AA2G173000
RD1_RD2_RD7_RD8	XLOC_051230	XLOC_051230	BGIOSGA017432	5:31077708-31091048	RD1-2	RD7-8	OK	25.1366	85.5785	1.76746	2.31512	0.001	0.0203431	no		TCONS_00053760	XLOC_051230	BGIOSGA017432	5:31077708-31091048	RD1-2	RD7-8	OK	25.1366	85.5785	1.76746	2.5469	0.00105	0.0212196	no	SMC5 protein
RD1_RD2_RD7_RD8	XLOC_051230	XLOC_051230	BGIOSGA017432	5:31077708-31091048	RD1-2	RD7-8	OK	25.1366	85.5785	1.76746	2.31512	0.001	0.0203431	no		TCONS_00053761	XLOC_051230	AFU_300	5:31077708-31091048	RD1-2	RD7-8	NOTEST	0	0	0	0	1	1	no	SMC5 protein
RD1_RD2_RD7_RD8	XLOC_051230	XLOC_051230	BGIOSGA017432	5:31077708-31091048	RD1-2	RD7-8	OK	25.1366	85.5785	1.76746	2.31512	0.001	0.0203431	no		TCONS_00053762	XLOC_051230	SR30	5:31077708-31091048	RD1-2	RD7-8	NOTEST	0	0	0	0	1	1	no	SMC5 protein
RD1_RD2_RD7_RD8	XLOC_051244	XLOC_051244	BGIOSGA022122	6:190380-192067	RD1-2	RD7-8	OK	42.6078	197.889	2.2155	2.38931	0.00115	0.0226779	no		TCONS_00053776	XLOC_051244	BGIOSGA022122	6:190380-192067	RD1-2	RD7-8	OK	42.6078	197.889	2.2155	2.38931	0.00115	0.0228069	no	Uncharacterized protein
RD1_RD2_RD7_RD8	XLOC_051279	XLOC_051279	BGIOSGA022147	6:456865-460347	RD1-2	RD7-8	OK	2.50317	0	-inf	-nan	5e-05	0.00197632	yes		TCONS_00053813	XLOC_051279	BGIOSGA022147	6:456865-460347	RD1-2	RD7-8	OK	2.50317	0	-inf	-nan	5e-05	0.00200744	yes	Uncharacterized protein
RD1_RD2_RD7_RD8	XLOC_051280	XLOC_051280	BGIOSGA022148	6:461630-465663	RD1-2	RD7-8	OK	2.88298	0	-inf	-nan	5e-05	0.00197632	yes		TCONS_00053814	XLOC_051280	BGIOSGA022148	6:461630-465663	RD1-2	RD7-8	OK	2.88298	0	-inf	-nan	5e-05	0.00200744	yes	Uncharacterized protein
RD1_RD2_RD7_RD8	XLOC_051364	XLOC_051364	BGIOSGA022197	6:1278754-1281055	RD1-2	RD7-8	OK	0	2.77826	inf	-nan	5e-05	0.00197632	yes		TCONS_00053899	XLOC_051364	BGIOSGA022197	6:1278754-1281055	RD1-2	RD7-8	OK	0	2.77826	inf	-nan	5e-05	0.00200744	yes	DUF4220 domain-containing protein
RD1_RD2_RD7_RD8	XLOC_051439	XLOC_051439	WAXY	6:1931534-1935014	RD1-2	RD7-8	OK	6.83871	30.5215	2.15803	2.69061	0.0007	0.0160315	no		TCONS_00053976	XLOC_051439	WAXY	6:1931534-1935014	RD1-2	RD7-8	OK	6.83871	30.5215	2.15803	2.69061	0.0007	0.0161932	no	-
RD1_RD2_RD7_RD8	XLOC_051441	XLOC_051441	BGIOSGA022242	6:1946439-1946724	RD1-2	RD7-8	OK	9.98849	0	-inf	-nan	5e-05	0.00197632	yes		TCONS_00053978	XLOC_051441	BGIOSGA022242	6:1946439-1946724	RD1-2	RD7-8	OK	9.98849	0	-inf	-nan	5e-05	0.00200744	yes	Uncharacterized protein
RD1_RD2_RD7_RD8	XLOC_051519	XLOC_051519	BGIOSGA022291	6:2643866-2645370	RD1-2	RD7-8	OK	0	4.99643	inf	-nan	5e-05	0.00197632	yes		TCONS_00054060	XLOC_051519	BGIOSGA022291	6:2643866-2645370	RD1-2	RD7-8	OK	0	4.99643	inf	-nan	5e-05	0.00200744	yes	-
RD1_RD2_RD7_RD8	XLOC_051620	XLOC_051620	BGIOSGA022355	6:3498225-3501477	RD1-2	RD7-8	OK	19.8334	3.59492	-2.4639	-2.78821	0.00045	0.011687	no		TCONS_00054163	XLOC_051620	BGIOSGA022355	6:3498225-3501477	RD1-2	RD7-8	OK	19.8334	3.59492	-2.4639	-2.78821	0.00045	0.0117828	no	Putative WRKY74-b transcription factor (Transcription factor WRKY100)
RD1_RD2_RD7_RD8	XLOC_051636	XLOC_051636	BGIOSGA022365	6:3692615-3698460	RD1-2	RD7-8	OK	2.12596	0	-inf	-nan	5e-05	0.00197632	yes		TCONS_00054179	XLOC_051636	BGIOSGA022365	6:3692615-3698460	RD1-2	RD7-8	OK	2.12596	0	-inf	-nan	5e-05	0.00200744	yes	DUF569 domain-containing protein
RD1_RD2_RD7_RD8	XLOC_051690	XLOC_051690	BGIOSGA022396	6:4238770-4244871	RD1-2	RD7-8	OK	65.0894	15.9914	-2.02512	-3.00579	0.00025	0.00762437	yes		TCONS_00054234	XLOC_051690	BGIOSGA022396	6:4238770-4244871	RD1-2	RD7-8	OK	65.0894	15.9914	-2.02512	-3.00579	0.00025	0.00765551	yes	WD_REPEATS_REGION domain-containing protein
RD1_RD2_RD7_RD8	XLOC_051722	XLOC_051722	BGIOSGA022416	6:4503948-4505479	RD1-2	RD7-8	OK	142.616	11.3973	-3.64538	-6.10988	5e-05	0.00197632	yes		TCONS_00054266	XLOC_051722	-	6:4503948-4505479	RD1-2	RD7-8	NOTEST	95.8967	0	-inf	0	1	1	no	Fe2OG dioxygenase domain-containing protein
RD1_RD2_RD7_RD8	XLOC_051722	XLOC_051722	BGIOSGA022416	6:4503948-4505479	RD1-2	RD7-8	OK	142.616	11.3973	-3.64538	-6.10988	5e-05	0.00197632	yes		TCONS_00054267	XLOC_051722	BGIOSGA022416	6:4503948-4505479	RD1-2	RD7-8	OK	46.7198	11.3973	-2.03534	-2.58876	0.00025	0.00765551	yes	Fe2OG dioxygenase domain-containing protein
RD1_RD2_RD7_RD8	XLOC_051804	XLOC_051804	BGIOSGA022460	6:5265407-5266346	RD1-2	RD7-8	OK	24.5099	5.43737	-2.17238	-2.83916	0.00225	0.035984	no		TCONS_00054352	XLOC_051804	BGIOSGA022460	6:5265407-5266346	RD1-2	RD7-8	OK	24.5099	5.43737	-2.17238	-2.83916	0.00225	0.0362629	no	-
RD1_RD2_RD7_RD8	XLOC_051818	XLOC_051818	BGIOSGA022466	6:5435783-5437745	RD1-2	RD7-8	OK	1.24851	13.9952	3.48665	3.13298	0.0031	0.044843	no		TCONS_00054368	XLOC_051818	BGIOSGA022466	6:5435783-5437745	RD1-2	RD7-8	OK	1.24851	13.9952	3.48665	3.13298	0.0031	0.0450223	no	J domain-containing protein
RD1_RD2_RD7_RD8	XLOC_051834	XLOC_051834	BGIOSGA022474	6:5599130-5599697	RD1-2	RD7-8	OK	0	3.97176	inf	-nan	5e-05	0.00197632	yes		TCONS_00054384	XLOC_051834	BGIOSGA022474	6:5599130-5599697	RD1-2	RD7-8	OK	0	3.97176	inf	-nan	5e-05	0.00200744	yes	Uncharacterized protein
RD1_RD2_RD7_RD8	XLOC_051849	XLOC_051849	BGIOSGA022486	6:5879588-5879906	RD1-2	RD7-8	OK	8.72653	0	-inf	-nan	5e-05	0.00197632	yes		TCONS_00054399	XLOC_051849	BGIOSGA022486	6:5879588-5879906	RD1-2	RD7-8	OK	8.72653	0	-inf	-nan	5e-05	0.00200744	yes	Uncharacterized protein
RD1_RD2_RD7_RD8	XLOC_051853	XLOC_051853	BGIOSGA022488	6:5902541-5902853	RD1-2	RD7-8	OK	3.92054	0	-inf	-nan	0.0033	0.0467972	no		TCONS_00054403	XLOC_051853	BGIOSGA022488	6:5902541-5902853	RD1-2	RD7-8	OK	3.92054	0	-inf	-nan	0.0033	0.0470198	no	Uncharacterized protein
RD1_RD2_RD7_RD8	XLOC_051859	XLOC_051859	BGIOSGA022492	6:5934997-5936812	RD1-2	RD7-8	OK	5.06536	0	-inf	-nan	5e-05	0.00197632	yes		TCONS_00054409	XLOC_051859	BGIOSGA022492	6:5934997-5936812	RD1-2	RD7-8	OK	5.06536	0	-inf	-nan	5e-05	0.00200744	yes	Uncharacterized protein
RD1_RD2_RD7_RD8	XLOC_051894	XLOC_051894	BGIOSGA022514	6:6239019-6239544	RD1-2	RD7-8	OK	17.1507	107.885	2.65316	3.67407	5e-05	0.00197632	yes		TCONS_00054445	XLOC_051894	BGIOSGA022514	6:6239019-6239544	RD1-2	RD7-8	OK	17.1507	107.885	2.65316	3.67407	5e-05	0.00200744	yes	-
RD1_RD2_RD7_RD8	XLOC_051906	XLOC_051906	BGIOSGA022521	6:6351865-6352488	RD1-2	RD7-8	OK	0	2.40581	inf	-nan	0.00075	0.0166889	no		TCONS_00054458	XLOC_051906	BGIOSGA022521	6:6351865-6352488	RD1-2	RD7-8	OK	0	2.40581	inf	-nan	0.00075	0.0168117	no	Uncharacterized protein
RD1_RD2_RD7_RD8	XLOC_051942	XLOC_051942	BGIOSGA022540	6:6553397-6553813	RD1-2	RD7-8	OK	0	51.7361	inf	-nan	5e-05	0.00197632	yes		TCONS_00054494	XLOC_051942	BGIOSGA022540	6:6553397-6553813	RD1-2	RD7-8	OK	0	51.7361	inf	-nan	5e-05	0.00200744	yes	SCP2 domain-containing protein
RD1_RD2_RD7_RD8	XLOC_051958	XLOC_051958	BGIOSGA022549	6:6691747-6692716	RD1-2	RD7-8	OK	5.77591	22.1106	1.93662	2.69124	0.0012	0.0232568	no		TCONS_00054510	XLOC_051958	BGIOSGA022549	6:6691747-6692716	RD1-2	RD7-8	OK	5.77591	22.1106	1.93662	2.69124	0.0012	0.0233877	no	Abhydrolase_3 domain-containing protein
RD1_RD2_RD7_RD8	XLOC_051987	XLOC_051987	BGIOSGA022555	6:7031596-7032577	RD1-2	RD7-8	OK	4.44523	20.1203	2.17833	2.254	0.00275	0.0412706	no		TCONS_00054539	XLOC_051987	BGIOSGA022555	6:7031596-7032577	RD1-2	RD7-8	OK	4.44523	20.1203	2.17833	2.254	0.00275	0.0414727	no	Phytocyanin domain-containing protein
RD1_RD2_RD7_RD8	XLOC_052079	XLOC_052079	BGIOSGA022591	6:7867307-7872250	RD1-2	RD7-8	OK	65.1248	13.7778	-2.24086	-3.09678	5e-05	0.00197632	yes		TCONS_00054637	XLOC_052079	BGIOSGA022591	6:7867307-7872250	RD1-2	RD7-8	OK	65.1248	13.7778	-2.24086	-3.219	0.0001	0.00362791	yes	PfkB domain-containing protein
RD1_RD2_RD7_RD8	XLOC_052079	XLOC_052079	BGIOSGA022591	6:7867307-7872250	RD1-2	RD7-8	OK	65.1248	13.7778	-2.24086	-3.09678	5e-05	0.00197632	yes		TCONS_00054638	XLOC_052079	SNOZ161_228	6:7867307-7872250	RD1-2	RD7-8	NOTEST	0	0	0	0	1	1	no	PfkB domain-containing protein
RD1_RD2_RD7_RD8	XLOC_052096	XLOC_052096	BGIOSGA022598	6:8047562-8050630	RD1-2	RD7-8	OK	1.69974	18.9176	3.47635	3.36337	0.00215	0.0349744	no		TCONS_00054655	XLOC_052096	BGIOSGA022598	6:8047562-8050630	RD1-2	RD7-8	OK	1.69974	18.9176	3.47635	3.36337	0.00215	0.0352167	no	Uncharacterized protein
RD1_RD2_RD7_RD8	XLOC_052279	XLOC_052279	BGIOSGA022676	6:10094167-10094479	RD1-2	RD7-8	OK	2.81116	0	-inf	-nan	0.0019	0.0320652	no		TCONS_00054849	XLOC_052279	BGIOSGA022676	6:10094167-10094479	RD1-2	RD7-8	OK	2.81116	0	-inf	-nan	0.0019	0.0322322	no	Uncharacterized protein
RD1_RD2_RD7_RD8	XLOC_052281	XLOC_052281	BGIOSGA022678	6:10117684-10118993	RD1-2	RD7-8	OK	40.6706	14.0102	-1.53751	-2.24719	0.0027	0.0410327	no		TCONS_00054851	XLOC_052281	BGIOSGA022678	6:10117684-10118993	RD1-2	RD7-8	OK	40.6706	14.0102	-1.53751	-2.24719	0.0027	0.0412349	no	PMR5N domain-containing protein
RD1_RD2_RD7_RD8	XLOC_052286	XLOC_052286	BGIOSGA022681	6:10156544-10158292	RD1-2	RD7-8	OK	6.41409	40.5478	2.66031	3.11642	0.00035	0.00972018	yes		TCONS_00054858	XLOC_052286	BGIOSGA022681	6:10156544-10158292	RD1-2	RD7-8	OK	6.41409	40.5478	2.66031	3.11642	0.00035	0.00978862	yes	Ribonucloprotein
RD1_RD2_RD7_RD8	XLOC_052288	XLOC_052288	BGIOSGA022683	6:10196666-10203601	RD1-2	RD7-8	OK	0.960554	7.00269	2.86597	3.29168	0.0002	0.00641424	yes		TCONS_00054860	XLOC_052288	BGIOSGA022683	6:10196666-10203601	RD1-2	RD7-8	OK	0.960554	7.00269	2.86597	3.29168	0.0002	0.00647563	yes	Protein kinase domain-containing protein
RD1_RD2_RD7_RD8	XLOC_052299	XLOC_052299	BGIOSGA022688	6:10287023-10289315	RD1-2	RD7-8	OK	39.1248	12.0207	-1.70256	-2.48369	0.00065	0.0153547	no		TCONS_00054872	XLOC_052299	BGIOSGA022688	6:10287023-10289315	RD1-2	RD7-8	OK	39.1248	12.0207	-1.70256	-2.48369	0.00065	0.0155544	no	Aa_trans domain-containing protein
RD1_RD2_RD7_RD8	XLOC_052375	XLOC_052375	BGIOSGA022717	6:11319717-11325199	RD1-2	RD7-8	OK	0.610303	3.33972	2.45213	2.92388	0.0007	0.0160315	no		TCONS_00054950	XLOC_052375	BGIOSGA022717	6:11319717-11325199	RD1-2	RD7-8	OK	0.610303	3.33972	2.45213	2.92388	0.0007	0.0161932	no	Uncharacterized protein
RD1_RD2_RD7_RD8	XLOC_052387	XLOC_052387	BGIOSGA022725	6:11452926-11454357	RD1-2	RD7-8	OK	0	10.0674	inf	-nan	5e-05	0.00197632	yes		TCONS_00054962	XLOC_052387	BGIOSGA022725	6:11452926-11454357	RD1-2	RD7-8	OK	0	10.0674	inf	-nan	5e-05	0.00200744	yes	Glycosyltransferase (EC 2.4.1.-)
RD1_RD2_RD7_RD8	XLOC_052388	XLOC_052388	BGIOSGA022726	6:11470154-11470599	RD1-2	RD7-8	OK	0	8.32957	inf	-nan	0.0005	0.0126751	no		TCONS_00054963	XLOC_052388	BGIOSGA022726	6:11470154-11470599	RD1-2	RD7-8	OK	0	8.32957	inf	-nan	0.0005	0.0127772	no	Uncharacterized protein
RD1_RD2_RD7_RD8	XLOC_052449	XLOC_052449	BGIOSGA022752	6:12272696-12279721	RD1-2	RD7-8	OK	99.3084	334.524	1.75212	2.51142	0.00175	0.0300114	no		TCONS_00055026	XLOC_052449	BGIOSGA022752	6:12272696-12279721	RD1-2	RD7-8	OK	99.3084	334.524	1.75212	2.51142	0.00175	0.0301691	no	Uncharacterized protein
RD1_RD2_RD7_RD8	XLOC_052471	XLOC_052471	BGIOSGA022768	6:12415505-12416594	RD1-2	RD7-8	OK	30.1878	4.64249	-2.701	-2.96988	5e-05	0.00197632	yes		TCONS_00055048	XLOC_052471	BGIOSGA022768	6:12415505-12416594	RD1-2	RD7-8	OK	30.1878	4.64249	-2.701	-2.96988	5e-05	0.00200744	yes	Abhydrolase_3 domain-containing protein
RD1_RD2_RD7_RD8	XLOC_052508	XLOC_052508	BGIOSGA022781	6:12753752-12755160	RD1-2	RD7-8	OK	1.58042	0	-inf	-nan	0.0009	0.0189063	no		TCONS_00055090	XLOC_052508	BGIOSGA022781	6:12753752-12755160	RD1-2	RD7-8	OK	1.58042	0	-inf	-nan	0.0009	0.0190179	no	Uncharacterized protein
RD1_RD2_RD7_RD8	XLOC_052647	XLOC_052647	BGIOSGA022853	6:14475593-14476719	RD1-2	RD7-8	OK	0	1.95102	inf	-nan	0.0001	0.0035833	yes		TCONS_00055231	XLOC_052647	BGIOSGA022853	6:14475593-14476719	RD1-2	RD7-8	OK	0	1.95102	inf	-nan	0.0001	0.00362791	yes	DUF4005 domain-containing protein
RD1_RD2_RD7_RD8	XLOC_052660	XLOC_052660	BGIOSGA022859	6:14621499-14621955	RD1-2	RD7-8	OK	0	2.48598	inf	-nan	0.0005	0.0126751	no		TCONS_00055244	XLOC_052660	BGIOSGA022859	6:14621499-14621955	RD1-2	RD7-8	OK	0	2.48598	inf	-nan	0.0005	0.0127772	no	Uncharacterized protein
RD1_RD2_RD7_RD8	XLOC_053107	XLOC_053107	BGIOSGA023028	6:20357312-20357758	RD1-2	RD7-8	OK	0	2.85307	inf	-nan	0.0016	0.0283563	no		TCONS_00055709	XLOC_053107	BGIOSGA023028	6:20357312-20357758	RD1-2	RD7-8	OK	0	2.85307	inf	-nan	0.0016	0.0285644	no	Uncharacterized protein
RD1_RD2_RD7_RD8	XLOC_053127	XLOC_053127	BGIOSGA023036	6:20634718-20637270	RD1-2	RD7-8	OK	1.70894	0	-inf	-nan	5e-05	0.00197632	yes		TCONS_00055732	XLOC_053127	BGIOSGA023036	6:20634718-20637270	RD1-2	RD7-8	OK	1.70894	0	-inf	-nan	5e-05	0.00200744	yes	Protein FAR1-RELATED SEQUENCE
RD1_RD2_RD7_RD8	XLOC_053255	XLOC_053255	BGIOSGA023084	6:21983101-21983716	RD1-2	RD7-8	OK	1.51798	0	-inf	-nan	0.00145	0.026479	no		TCONS_00055865	XLOC_053255	BGIOSGA023084	6:21983101-21983716	RD1-2	RD7-8	OK	1.51798	0	-inf	-nan	0.00145	0.0266502	no	Uncharacterized protein
RD1_RD2_RD7_RD8	XLOC_053266	XLOC_053266	BGIOSGA023088	6:22094605-22095227	RD1-2	RD7-8	OK	0	4.33918	inf	-nan	0.0001	0.0035833	yes		TCONS_00055877	XLOC_053266	BGIOSGA023088	6:22094605-22095227	RD1-2	RD7-8	OK	0	4.33918	inf	-nan	0.0001	0.00362791	yes	Uncharacterized protein
RD1_RD2_RD7_RD8	XLOC_053318	XLOC_053318	BGIOSGA023107	6:22622308-22626962	RD1-2	RD7-8	OK	0.869248	6.02361	2.79279	2.97315	0.00085	0.0180665	no		TCONS_00055930	XLOC_053318	BGIOSGA023107	6:22622308-22626962	RD1-2	RD7-8	OK	0.869248	6.02361	2.79279	2.97315	0.00085	0.0181954	no	Uncharacterized protein
RD1_RD2_RD7_RD8	XLOC_053347	XLOC_053347	BGIOSGA023118	6:22868535-22868772	RD1-2	RD7-8	OK	44.5403	0	-inf	-nan	5e-05	0.00197632	yes		TCONS_00055962	XLOC_053347	BGIOSGA023118	6:22868535-22868772	RD1-2	RD7-8	OK	44.5403	0	-inf	-nan	5e-05	0.00200744	yes	Uncharacterized protein
RD1_RD2_RD7_RD8	XLOC_053361	XLOC_053361	BGIOSGA023127	6:23007352-23011851	RD1-2	RD7-8	OK	46.2235	15.7599	-1.55237	-2.29596	0.0024	0.0377466	no		TCONS_00055976	XLOC_053361	BGIOSGA023127	6:23007352-23011851	RD1-2	RD7-8	OK	46.2235	15.7599	-1.55237	-2.29596	0.0024	0.0380025	no	Uncharacterized protein
RD1_RD2_RD7_RD8	XLOC_053470	XLOC_053470	BGIOSGA023188	6:24171876-24172986	RD1-2	RD7-8	OK	17.1222	3.65796	-2.22676	-2.70596	0.0014	0.0258276	no		TCONS_00056085	XLOC_053470	BGIOSGA023188	6:24171876-24172986	RD1-2	RD7-8	OK	17.1222	3.65796	-2.22676	-2.70596	0.0014	0.025969	no	UDPGT domain-containing protein
RD1_RD2_RD7_RD8	XLOC_053472	XLOC_053472	BGIOSGA023190	6:24225381-24226117	RD1-2	RD7-8	OK	28.7325	0	-inf	-nan	5e-05	0.00197632	yes		TCONS_00056087	XLOC_053472	BGIOSGA023190	6:24225381-24226117	RD1-2	RD7-8	OK	28.7325	0	-inf	-nan	5e-05	0.00200744	yes	Uncharacterized protein
RD1_RD2_RD7_RD8	XLOC_053527	XLOC_053527	BGIOSGA023213	6:24649004-24651906	RD1-2	RD7-8	OK	2.64916	14.4639	2.44885	2.54446	0.00345	0.0484667	no		TCONS_00056142	XLOC_053527	BGIOSGA023213	6:24649004-24651906	RD1-2	RD7-8	OK	2.64916	14.4639	2.44885	2.54446	0.00345	0.0486962	no	BZIP domain-containing protein
RD1_RD2_RD7_RD8	XLOC_053582	XLOC_053582	BGIOSGA023239	6:25214031-25214436	RD1-2	RD7-8	OK	165.863	35.7544	-2.2138	-3.25823	5e-05	0.00197632	yes		TCONS_00056198	XLOC_053582	BGIOSGA023239	6:25214031-25214436	RD1-2	RD7-8	OK	165.863	35.7544	-2.2138	-3.25823	5e-05	0.00200744	yes	Uncharacterized protein
RD1_RD2_RD7_RD8	XLOC_053597	XLOC_053597	BGIOSGA023249	6:25316142-25316992	RD1-2	RD7-8	OK	0	2.12192	inf	-nan	0.0004	0.0107126	no		TCONS_00056215	XLOC_053597	BGIOSGA023249	6:25316142-25316992	RD1-2	RD7-8	OK	0	2.12192	inf	-nan	0.0004	0.0107863	no	Uncharacterized protein
RD1_RD2_RD7_RD8	XLOC_053711	XLOC_053711	BGIOSGA023306	6:26704411-26705098	RD1-2	RD7-8	OK	0	7.40463	inf	-nan	5e-05	0.00197632	yes		TCONS_00056333	XLOC_053711	BGIOSGA023306	6:26704411-26705098	RD1-2	RD7-8	OK	0	7.40463	inf	-nan	5e-05	0.00200744	yes	Uncharacterized protein
RD1_RD2_RD7_RD8	XLOC_053807	XLOC_053807	BGIOSGA023363	6:27741078-27741387	RD1-2	RD7-8	OK	172.606	56.7593	-1.60455	-2.2546	0.00215	0.0349744	no		TCONS_00056434	XLOC_053807	BGIOSGA023363	6:27741078-27741387	RD1-2	RD7-8	OK	172.606	56.7593	-1.60455	-2.2546	0.00215	0.0352167	no	Uncharacterized protein
RD1_RD2_RD7_RD8	XLOC_053830	XLOC_053830	BGIOSGA023377	6:28078357-28080155	RD1-2	RD7-8	OK	19.7858	0	-inf	-nan	5e-05	0.00197632	yes		TCONS_00056458	XLOC_053830	BGIOSGA023377	6:28078357-28080155	RD1-2	RD7-8	OK	19.7858	0	-inf	-nan	5e-05	0.00200744	yes	Uncharacterized protein
RD1_RD2_RD7_RD8	XLOC_053900	XLOC_053900	BGIOSGA023416	6:28925122-28931097	RD1-2	RD7-8	OK	4.74854	0.474353	-3.32345	-3.45182	0.0003	0.00874951	yes		TCONS_00056531	XLOC_053900	BGIOSGA023416	6:28925122-28931097	RD1-2	RD7-8	OK	4.74854	0.474353	-3.32345	-3.45182	0.0003	0.00881317	yes	Protein kinase domain-containing protein
RD1_RD2_RD7_RD8	XLOC_053968	XLOC_053968	BGIOSGA023447	6:29538135-29544936	RD1-2	RD7-8	OK	12.2354	3.01901	-2.01891	-2.44371	0.00115	0.0226779	no		TCONS_00056606	XLOC_053968	BGIOSGA023447	6:29538135-29544936	RD1-2	RD7-8	OK	12.2354	3.01901	-2.01891	-2.44371	0.00115	0.0228069	no	Potassium transporter
RD1_RD2_RD7_RD8	XLOC_053971	XLOC_053971	BGIOSGA023448	6:29579932-29580406	RD1-2	RD7-8	OK	24.8448	0	-inf	-nan	5e-05	0.00197632	yes		TCONS_00056609	XLOC_053971	BGIOSGA023448	6:29579932-29580406	RD1-2	RD7-8	OK	24.8448	0	-inf	-nan	5e-05	0.00200744	yes	Uncharacterized protein
RD1_RD2_RD7_RD8	XLOC_054012	XLOC_054012	SSU_RRNA_BACTERIA	6:29732123-29733614	RD1-2	RD7-8	OK	6.52963	24.8506	1.92821	2.70581	0.0006	0.0144385	no		TCONS_00056661	XLOC_054012	SSU_RRNA_BACTERIA	6:29732123-29733614	RD1-2	RD7-8	OK	1.59406	9.41107	2.56165	0.667656	0.40475	0.650068	no	-
RD1_RD2_RD7_RD8	XLOC_054012	XLOC_054012	SSU_RRNA_BACTERIA	6:29732123-29733614	RD1-2	RD7-8	OK	6.52963	24.8506	1.92821	2.70581	0.0006	0.0144385	no		TCONS_00056662	XLOC_054012	SSU_RRNA_BACTERIA	6:29732123-29733614	RD1-2	RD7-8	OK	4.82644	15.339	1.66817	1.00749	0.45375	0.68757	no	-
RD1_RD2_RD7_RD8	XLOC_054012	XLOC_054012	SSU_RRNA_BACTERIA	6:29732123-29733614	RD1-2	RD7-8	OK	6.52963	24.8506	1.92821	2.70581	0.0006	0.0144385	no		TCONS_00056663	XLOC_054012	SSU_RRNA_BACTERIA	6:29732123-29733614	RD1-2	RD7-8	NOTEST	0.109132	0.100531	-0.118431	0	1	1	no	-
RD1_RD2_RD7_RD8	XLOC_054138	XLOC_054138	BGIOSGA023484	6:30384306-30384591	RD1-2	RD7-8	OK	19.1927	91.0393	2.24593	2.70337	0.00025	0.00762437	yes		TCONS_00056807	XLOC_054138	BGIOSGA023484	6:30384306-30384591	RD1-2	RD7-8	OK	19.1927	91.0393	2.24593	2.70337	0.00025	0.00765551	yes	Uncharacterized protein
RD1_RD2_RD7_RD8	XLOC_054153	XLOC_054153	BGIOSGA023491	6:30508996-30511553	RD1-2	RD7-8	OK	22.3465	111.518	2.31916	3.20265	5e-05	0.00197632	yes		TCONS_00056824	XLOC_054153	BGIOSGA023491	6:30508996-30511553	RD1-2	RD7-8	OK	22.3465	111.518	2.31916	3.20265	5e-05	0.00200744	yes	AAI domain-containing protein
RD1_RD2_RD7_RD8	XLOC_054162	XLOC_054162	BGIOSGA023499	6:30574199-30575280	RD1-2	RD7-8	OK	14.3744	59.7733	2.056	2.99032	0.00015	0.00501596	yes		TCONS_00056833	XLOC_054162	BGIOSGA023499	6:30574199-30575280	RD1-2	RD7-8	OK	14.3744	59.7733	2.056	2.99032	0.00015	0.00506551	yes	Polysacc_synt_4 domain-containing protein
RD1_RD2_RD7_RD8	XLOC_054188	XLOC_054188	BGIOSGA023515	6:30872096-30875517	RD1-2	RD7-8	OK	11.4937	2.1717	-2.40395	-2.75603	0.00015	0.00501596	yes		TCONS_00056859	XLOC_054188	BGIOSGA023515	6:30872096-30875517	RD1-2	RD7-8	OK	11.4937	2.1717	-2.40395	-2.75603	0.00015	0.00506551	yes	Protein kinase domain-containing protein
RD1_RD2_RD7_RD8	XLOC_054214	XLOC_054214	BGIOSGA023534	6:31071730-31073131	RD1-2	RD7-8	OK	2.83478	26.2154	3.20911	3.83963	5e-05	0.00197632	yes		TCONS_00056887	XLOC_054214	BGIOSGA023534	6:31071730-31073131	RD1-2	RD7-8	OK	2.83478	26.2154	3.20911	3.83963	5e-05	0.00200744	yes	Xyloglucan endotransglucosylase/hydrolase (EC 2.4.1.207)
RD1_RD2_RD7_RD8	XLOC_054283	XLOC_054283	BGIOSGA023573	6:31678575-31679034	RD1-2	RD7-8	OK	0	3.25134	inf	-nan	0.0001	0.0035833	yes		TCONS_00056957	XLOC_054283	BGIOSGA023573	6:31678575-31679034	RD1-2	RD7-8	OK	0	3.25134	inf	-nan	0.0001	0.00362791	yes	RNase H domain-containing protein
RD1_RD2_RD7_RD8	XLOC_054312	XLOC_054312	BGIOSGA023597	6:31990088-31991105	RD1-2	RD7-8	OK	3.44367	14.2023	2.0441	2.36068	0.0017	0.0294623	no		TCONS_00056986	XLOC_054312	BGIOSGA023597	6:31990088-31991105	RD1-2	RD7-8	OK	3.44367	14.2023	2.0441	2.36068	0.0017	0.0295895	no	Uncharacterized protein
RD1_RD2_RD7_RD8	XLOC_054343	XLOC_054343	BGIOSGA023617	6:32286961-32289549	RD1-2	RD7-8	OK	2.61114	9.61974	1.88132	2.37298	0.0017	0.0294623	no		TCONS_00057022	XLOC_054343	BGIOSGA023617	6:32286961-32289549	RD1-2	RD7-8	OK	2.61114	9.61974	1.88132	2.37298	0.0017	0.0295895	no	Peptidase A1 domain-containing protein
RD1_RD2_RD7_RD8	XLOC_054405	XLOC_054405	BGIOSGA023654	6:32871202-32871948	RD1-2	RD7-8	OK	0	2.14469	inf	-nan	5e-05	0.00197632	yes		TCONS_00057086	XLOC_054405	BGIOSGA023654	6:32871202-32871948	RD1-2	RD7-8	OK	0	2.14469	inf	-nan	5e-05	0.00200744	yes	Uncharacterized protein
RD1_RD2_RD7_RD8	XLOC_054448	XLOC_054448	BGIOSGA022098	6:447181-448531	RD1-2	RD7-8	OK	41.9658	3.82636	-3.45517	-2.63118	5e-05	0.00197632	yes		TCONS_00057129	XLOC_054448	BGIOSGA022098	6:447181-448531	RD1-2	RD7-8	OK	41.9658	3.82636	-3.45517	-4.08187	0.0002	0.00647563	yes	Uncharacterized protein
RD1_RD2_RD7_RD8	XLOC_054448	XLOC_054448	BGIOSGA022098	6:447181-448531	RD1-2	RD7-8	OK	41.9658	3.82636	-3.45517	-2.63118	5e-05	0.00197632	yes		TCONS_00057130	XLOC_054448	SR52	6:447181-448531	RD1-2	RD7-8	NOTEST	0	0	0	0	1	1	no	Uncharacterized protein
RD1_RD2_RD7_RD8	XLOC_054455	XLOC_054455	BGIOSGA022092	6:508858-509239	RD1-2	RD7-8	OK	5.68814	0	-inf	-nan	5e-05	0.00197632	yes		TCONS_00057138	XLOC_054455	BGIOSGA022092	6:508858-509239	RD1-2	RD7-8	OK	5.68814	0	-inf	-nan	5e-05	0.00200744	yes	Uncharacterized protein
RD1_RD2_RD7_RD8	XLOC_054518	XLOC_054518	BGIOSGA022053	6:1097265-1097987	RD1-2	RD7-8	OK	1.13446	17.4467	3.94288	3.22601	0.0033	0.0467972	no		TCONS_00057201	XLOC_054518	BGIOSGA022053	6:1097265-1097987	RD1-2	RD7-8	OK	1.13446	17.4467	3.94288	3.22601	0.0033	0.0470198	no	Uncharacterized protein
RD1_RD2_RD7_RD8	XLOC_054586	XLOC_054586	BGIOSGA022012	6:1747950-1751363	RD1-2	RD7-8	OK	5.40368	20.8892	1.95074	2.77604	0.00125	0.0239172	no		TCONS_00057271	XLOC_054586	BGIOSGA022012	6:1747950-1751363	RD1-2	RD7-8	OK	5.40368	20.8892	1.95074	2.77604	0.00125	0.0240509	no	Uncharacterized protein
RD1_RD2_RD7_RD8	XLOC_054617	XLOC_054617	BGIOSGA021995	6:2004930-2008804	RD1-2	RD7-8	OK	1.54343	7.42598	2.26644	2.63011	0.00145	0.026479	no		TCONS_00057302	XLOC_054617	BGIOSGA021995	6:2004930-2008804	RD1-2	RD7-8	OK	1.54343	7.42598	2.26644	2.63011	0.00145	0.0266502	no	Uncharacterized protein
RD1_RD2_RD7_RD8	XLOC_054625	XLOC_054625	BGIOSGA021989	6:2050219-2050549	RD1-2	RD7-8	OK	0	4.04592	inf	-nan	0.0012	0.0232568	no		TCONS_00057310	XLOC_054625	BGIOSGA021989	6:2050219-2050549	RD1-2	RD7-8	OK	0	4.04592	inf	-nan	0.0012	0.0233877	no	Uncharacterized protein
RD1_RD2_RD7_RD8	XLOC_054796	XLOC_054796	BGIOSGA021876	6:3398677-3400157	RD1-2	RD7-8	OK	8.29543	34.3205	2.04868	3.0423	0.0001	0.0035833	yes		TCONS_00057486	XLOC_054796	BGIOSGA021876	6:3398677-3400157	RD1-2	RD7-8	OK	8.29543	34.3205	2.04868	3.0423	0.0001	0.00362791	yes	Uncharacterized protein
RD1_RD2_RD7_RD8	XLOC_054803	XLOC_054803	BGIOSGA021872	6:3446882-3448950	RD1-2	RD7-8	OK	35.7945	224.676	2.65004	3.48187	5e-05	0.00197632	yes		TCONS_00057493	XLOC_054803	BGIOSGA021872	6:3446882-3448950	RD1-2	RD7-8	OK	35.7945	224.676	2.65004	3.48187	5e-05	0.00200744	yes	Putative esterase
RD1_RD2_RD7_RD8	XLOC_055013	XLOC_055013	BGIOSGA021753	6:5139023-5143257	RD1-2	RD7-8	OK	21.4627	2.65633	-3.01433	-3.92356	5e-05	0.00197632	yes		TCONS_00057714	XLOC_055013	BGIOSGA021753	6:5139023-5143257	RD1-2	RD7-8	OK	21.4627	2.65633	-3.01433	-3.92356	5e-05	0.00200744	yes	PBPe domain-containing protein
RD1_RD2_RD7_RD8	XLOC_055036	XLOC_055036	BGIOSGA021741	6:5359464-5360102	RD1-2	RD7-8	OK	0	36.955	inf	-nan	5e-05	0.00197632	yes		TCONS_00057738	XLOC_055036	BGIOSGA021741	6:5359464-5360102	RD1-2	RD7-8	OK	0	36.955	inf	-nan	5e-05	0.00200744	yes	Uncharacterized protein
RD1_RD2_RD7_RD8	XLOC_055075	XLOC_055075	BGIOSGA021719	6:5818975-5821255	RD1-2	RD7-8	OK	8.26536	53.4878	2.69406	3.06277	0.00045	0.011687	no		TCONS_00057779	XLOC_055075	BGIOSGA021719	6:5818975-5821255	RD1-2	RD7-8	OK	8.26536	53.4878	2.69406	3.06277	0.00045	0.0117828	no	Cupin_5 domain-containing protein
RD1_RD2_RD7_RD8	XLOC_055085	XLOC_055085	BGIOSGA021711	6:5980432-5982791	RD1-2	RD7-8	OK	1.80033	0	-inf	-nan	0.0001	0.0035833	yes		TCONS_00057789	XLOC_055085	BGIOSGA021711	6:5980432-5982791	RD1-2	RD7-8	OK	1.80033	0	-inf	-nan	0.0001	0.00362791	yes	Uncharacterized protein
RD1_RD2_RD7_RD8	XLOC_055110	XLOC_055110	BGIOSGA021701	6:6282084-6290701	RD1-2	RD7-8	OK	11.008	3.40956	-1.69089	-2.31197	0.0009	0.0189063	no		TCONS_00057816	XLOC_055110	BGIOSGA021701	6:6282084-6290701	RD1-2	RD7-8	OK	11.008	3.40956	-1.69089	-2.31197	0.0009	0.0190179	no	-
RD1_RD2_RD7_RD8	XLOC_055144	XLOC_055144	BGIOSGA021688	6:6627718-6629458	RD1-2	RD7-8	OK	0.952853	6.71586	2.81725	3.03104	0.0014	0.0258276	no		TCONS_00057853	XLOC_055144	BGIOSGA021688	6:6627718-6629458	RD1-2	RD7-8	OK	0.952853	6.71586	2.81725	3.03104	0.0014	0.025969	no	Uncharacterized protein
RD1_RD2_RD7_RD8	XLOC_055175	XLOC_055175	BGIOSGA021667	6:6843353-6844615	RD1-2	RD7-8	OK	3.05987	0	-inf	-nan	5e-05	0.00197632	yes		TCONS_00057884	XLOC_055175	BGIOSGA021667	6:6843353-6844615	RD1-2	RD7-8	OK	3.05987	0	-inf	-nan	5e-05	0.00200744	yes	Oxidored_FMN domain-containing protein
RD1_RD2_RD7_RD8	XLOC_055177	XLOC_055177	BGIOSGA021665	6:6855767-6856881	RD1-2	RD7-8	OK	5.48631	48.1599	3.13392	3.56466	5e-05	0.00197632	yes		TCONS_00057886	XLOC_055177	BGIOSGA021665	6:6855767-6856881	RD1-2	RD7-8	OK	5.48631	48.1599	3.13392	3.56466	5e-05	0.00200744	yes	Phytocyanin domain-containing protein
RD1_RD2_RD7_RD8	XLOC_055195	XLOC_055195	MCM9	6:7033864-7042203	RD1-2	RD7-8	OK	1.4466	0	-inf	-nan	5e-05	0.00197632	yes		TCONS_00057904	XLOC_055195	MCM9	6:7033864-7042203	RD1-2	RD7-8	OK	1.4466	0	-inf	-nan	5e-05	0.00200744	yes	RecName: Full=Probable DNA helicase MCM9; AltName: Full=Minichromosome maintenance 9
RD1_RD2_RD7_RD8	XLOC_055220	XLOC_055220	BGIOSGA021643	6:7281819-7282911	RD1-2	RD7-8	OK	1.80945	11.0168	2.60608	2.96096	0.003	0.0438185	no		TCONS_00057929	XLOC_055220	BGIOSGA021643	6:7281819-7282911	RD1-2	RD7-8	OK	1.80945	11.0168	2.60608	2.96096	0.003	0.0439943	no	AP2/ERF domain-containing protein
RD1_RD2_RD7_RD8	XLOC_055251	XLOC_055251	BGIOSGA021624	6:7495022-7498748	RD1-2	RD7-8	OK	9.05509	1.90472	-2.24915	-2.47044	0.0007	0.0160315	no		TCONS_00057963	XLOC_055251	BGIOSGA021624	6:7495022-7498748	RD1-2	RD7-8	OK	9.05509	1.90472	-2.24915	-2.47044	0.0007	0.0161932	no	Protein kinase domain-containing protein
RD1_RD2_RD7_RD8	XLOC_055268	XLOC_055268	BGIOSGA021615	6:7679112-7683082	RD1-2	RD7-8	OK	9.20783	72.0722	2.96851	3.96642	5e-05	0.00197632	yes		TCONS_00057982	XLOC_055268	BGIOSGA021615	6:7679112-7683082	RD1-2	RD7-8	OK	9.20783	72.0722	2.96851	4.18994	5e-05	0.00200744	yes	Uncharacterized protein
RD1_RD2_RD7_RD8	XLOC_055268	XLOC_055268	BGIOSGA021615	6:7679112-7683082	RD1-2	RD7-8	OK	9.20783	72.0722	2.96851	3.96642	5e-05	0.00197632	yes		TCONS_00057983	XLOC_055268	MIR-598	6:7679112-7683082	RD1-2	RD7-8	NOTEST	0	0	0	0	1	1	no	Uncharacterized protein
RD1_RD2_RD7_RD8	XLOC_055275	XLOC_055275	BGIOSGA021611	6:7731121-7734203	RD1-2	RD7-8	OK	13.364	108.526	3.02161	4.2174	5e-05	0.00197632	yes		TCONS_00057990	XLOC_055275	BGIOSGA021611	6:7731121-7734203	RD1-2	RD7-8	OK	13.364	108.526	3.02161	4.2174	5e-05	0.00200744	yes	AAA domain-containing protein
RD1_RD2_RD7_RD8	XLOC_055440	XLOC_055440	BGIOSGA021510	6:9226391-9227126	RD1-2	RD7-8	OK	20.4719	68.6369	1.74534	2.12411	0.0032	0.045921	no		TCONS_00058161	XLOC_055440	BGIOSGA021510	6:9226391-9227126	RD1-2	RD7-8	OK	20.4719	68.6369	1.74534	2.12411	0.0032	0.0461408	no	Uncharacterized protein
RD1_RD2_RD7_RD8	XLOC_055453	XLOC_055453	BGIOSGA021502	6:9408826-9412606	RD1-2	RD7-8	OK	7.38934	29.1484	1.9799	2.45178	0.00195	0.0326037	no		TCONS_00058175	XLOC_055453	BGIOSGA021502	6:9408826-9412606	RD1-2	RD7-8	OK	7.38934	29.1484	1.9799	2.45178	0.00195	0.0328338	no	Uncharacterized protein
RD1_RD2_RD7_RD8	XLOC_055489	XLOC_055489	BGIOSGA021481	6:9887556-9891955	RD1-2	RD7-8	OK	15.659	5.16789	-1.59934	-2.23853	0.0023	0.036686	no		TCONS_00058211	XLOC_055489	BGIOSGA021481	6:9887556-9891955	RD1-2	RD7-8	OK	15.659	5.16789	-1.59934	-2.23853	0.0023	0.0369698	no	Uncharacterized protein
RD1_RD2_RD7_RD8	XLOC_055493	XLOC_055493	BGIOSGA021478	6:9927145-9928368	RD1-2	RD7-8	OK	0	2.15608	inf	-nan	0.00015	0.00501596	yes		TCONS_00058215	XLOC_055493	BGIOSGA021478	6:9927145-9928368	RD1-2	RD7-8	OK	0	2.15608	inf	-nan	0.00015	0.00506551	yes	Uncharacterized protein
RD1_RD2_RD7_RD8	XLOC_055506	XLOC_055506	BGIOSGA021472	6:10069499-10070735	RD1-2	RD7-8	OK	10.4463	0	-inf	-nan	5e-05	0.00197632	yes		TCONS_00058230	XLOC_055506	BGIOSGA021472	6:10069499-10070735	RD1-2	RD7-8	OK	10.4463	0	-inf	-nan	5e-05	0.00200744	yes	PMR5N domain-containing protein
RD1_RD2_RD7_RD8	XLOC_055509	XLOC_055509	BGIOSGA021469	6:10083154-10084753	RD1-2	RD7-8	OK	3.13858	0	-inf	-nan	5e-05	0.00197632	yes		TCONS_00058233	XLOC_055509	BGIOSGA021469	6:10083154-10084753	RD1-2	RD7-8	OK	3.13858	0	-inf	-nan	5e-05	0.00200744	yes	PMR5N domain-containing protein
RD1_RD2_RD7_RD8	XLOC_055617	XLOC_055617	BGIOSGA021425	6:11348639-11349062	RD1-2	RD7-8	OK	4.56202	0	-inf	-nan	5e-05	0.00197632	yes		TCONS_00058347	XLOC_055617	BGIOSGA021425	6:11348639-11349062	RD1-2	RD7-8	OK	4.56202	0	-inf	-nan	5e-05	0.00200744	yes	Uncharacterized protein
RD1_RD2_RD7_RD8	XLOC_055621	XLOC_055621	BGIOSGA021422	6:11390146-11390892	RD1-2	RD7-8	OK	0	2.65571	inf	-nan	0.00275	0.0412706	no		TCONS_00058351	XLOC_055621	BGIOSGA021422	6:11390146-11390892	RD1-2	RD7-8	OK	0	2.65571	inf	-nan	0.00275	0.0414727	no	Uncharacterized protein
RD1_RD2_RD7_RD8	XLOC_055623	XLOC_055623	BGIOSGA021421	6:11400833-11402279	RD1-2	RD7-8	OK	8.57341	39.6595	2.20973	2.09332	0.00095	0.0195913	no		TCONS_00058353	XLOC_055623	BGIOSGA021421	6:11400833-11402279	RD1-2	RD7-8	OK	8.57341	39.6595	2.20973	2.09332	0.00095	0.019751	no	Glycosyltransferase (EC 2.4.1.-)
RD1_RD2_RD7_RD8	XLOC_055636	XLOC_055636	BGIOSGA021417	6:11546446-11547457	RD1-2	RD7-8	OK	40.3692	6.40536	-2.6559	-3.45764	5e-05	0.00197632	yes		TCONS_00058366	XLOC_055636	BGIOSGA021417	6:11546446-11547457	RD1-2	RD7-8	OK	40.3692	6.40536	-2.6559	-3.45764	5e-05	0.00200744	yes	Uncharacterized protein
RD1_RD2_RD7_RD8	XLOC_056265	XLOC_056265	BGIOSGA021145	6:19906430-19907586	RD1-2	RD7-8	OK	2.68078	37.7002	3.81384	3.34966	0.0029	0.0428791	no		TCONS_00059011	XLOC_056265	BGIOSGA021145	6:19906430-19907586	RD1-2	RD7-8	OK	2.68078	37.7002	3.81384	3.34966	0.0029	0.043052	no	Uncharacterized protein
RD1_RD2_RD7_RD8	XLOC_056282	XLOC_056282	BGIOSGA021136	6:20064354-20064603	RD1-2	RD7-8	OK	22.5556	226.261	3.32643	3.95683	5e-05	0.00197632	yes		TCONS_00059028	XLOC_056282	BGIOSGA021136	6:20064354-20064603	RD1-2	RD7-8	OK	22.5556	226.261	3.32643	3.95683	5e-05	0.00200744	yes	-
RD1_RD2_RD7_RD8	XLOC_056336	XLOC_056336	BGIOSGA021109	6:20638243-20638567	RD1-2	RD7-8	OK	37.8494	0	-inf	-nan	5e-05	0.00197632	yes		TCONS_00059085	XLOC_056336	BGIOSGA021109	6:20638243-20638567	RD1-2	RD7-8	OK	37.8494	0	-inf	-nan	5e-05	0.00200744	yes	Uncharacterized protein
RD1_RD2_RD7_RD8	XLOC_056363	XLOC_056363	BGIOSGA021093	6:20985027-20985522	RD1-2	RD7-8	OK	38.3684	116.317	1.60007	2.30657	0.00115	0.0226779	no		TCONS_00059115	XLOC_056363	BGIOSGA021093	6:20985027-20985522	RD1-2	RD7-8	OK	38.3684	116.317	1.60007	2.30657	0.00115	0.0228069	no	Uncharacterized protein
RD1_RD2_RD7_RD8	XLOC_056376	XLOC_056376	BGIOSGA021085	6:21175989-21177495	RD1-2	RD7-8	OK	46.4406	168.321	1.85775	2.46433	0.0007	0.0160315	no		TCONS_00059129	XLOC_056376	BGIOSGA021085	6:21175989-21177495	RD1-2	RD7-8	OK	46.4406	168.321	1.85775	2.46433	0.0007	0.0161932	no	Non-specific serine/threonine protein kinase (EC 2.7.11.1)
RD1_RD2_RD7_RD8	XLOC_056435	XLOC_056435	BGIOSGA021049	6:21827243-21827885	RD1-2	RD7-8	OK	9.27429	64.2205	2.79173	3.68779	5e-05	0.00197632	yes		TCONS_00059189	XLOC_056435	BGIOSGA021049	6:21827243-21827885	RD1-2	RD7-8	OK	9.27429	64.2205	2.79173	3.68779	5e-05	0.00200744	yes	Uncharacterized protein
RD1_RD2_RD7_RD8	XLOC_056437	XLOC_056437	BGIOSGA021047	6:21858794-21859595	RD1-2	RD7-8	OK	8.76394	77.5456	3.14539	3.64212	5e-05	0.00197632	yes		TCONS_00059191	XLOC_056437	BGIOSGA021047	6:21858794-21859595	RD1-2	RD7-8	OK	8.76394	77.5456	3.14539	3.64212	5e-05	0.00200744	yes	Uncharacterized protein
RD1_RD2_RD7_RD8	XLOC_056459	XLOC_056459	BGIOSGA021037	6:22203031-22203403	RD1-2	RD7-8	OK	11.0164	0	-inf	-nan	5e-05	0.00197632	yes		TCONS_00059213	XLOC_056459	BGIOSGA021037	6:22203031-22203403	RD1-2	RD7-8	OK	11.0164	0	-inf	-nan	5e-05	0.00200744	yes	START domain-containing protein
RD1_RD2_RD7_RD8	XLOC_056501	XLOC_056501	BGIOSGA021016	6:22642630-22643003	RD1-2	RD7-8	OK	3.62244	0	-inf	-nan	0.0033	0.0467972	no		TCONS_00059257	XLOC_056501	BGIOSGA021016	6:22642630-22643003	RD1-2	RD7-8	OK	3.62244	0	-inf	-nan	0.0033	0.0470198	no	Uncharacterized protein
RD1_RD2_RD7_RD8	XLOC_056502	XLOC_056502	-	6:22659199-22659452	RD1-2	RD7-8	OK	0	6.44185	inf	-nan	0.0036	0.0496833	no		TCONS_00059258	XLOC_056502	-	6:22659199-22659452	RD1-2	RD7-8	OK	0	6.44185	inf	-nan	0.0036	0.0499165	no	-
RD1_RD2_RD7_RD8	XLOC_056631	XLOC_056631	BGIOSGA020952	6:24078155-24081675	RD1-2	RD7-8	OK	0	2.17283	inf	-nan	5e-05	0.00197632	yes		TCONS_00059401	XLOC_056631	BGIOSGA020952	6:24078155-24081675	RD1-2	RD7-8	OK	0	2.17283	inf	-nan	5e-05	0.00200744	yes	FAR1 domain-containing protein
RD1_RD2_RD7_RD8	XLOC_056803	XLOC_056803	BGIOSGA020881	6:25995257-25995818	RD1-2	RD7-8	OK	0	5.66086	inf	-nan	5e-05	0.00197632	yes		TCONS_00059580	XLOC_056803	BGIOSGA020881	6:25995257-25995818	RD1-2	RD7-8	OK	0	5.66086	inf	-nan	5e-05	0.00200744	yes	VQ domain-containing protein
RD1_RD2_RD7_RD8	XLOC_056856	XLOC_056856	BGIOSGA020849	6:26452601-26456703	RD1-2	RD7-8	OK	0.544302	4.51044	3.05079	3.04423	0.0017	0.0294623	no		TCONS_00059635	XLOC_056856	BGIOSGA020849	6:26452601-26456703	RD1-2	RD7-8	OK	0.544302	4.51044	3.05079	3.04423	0.0017	0.0295895	no	Uncharacterized protein
RD1_RD2_RD7_RD8	XLOC_056975	XLOC_056975	BGIOSGA020778	6:27955695-27956918	RD1-2	RD7-8	OK	21.2811	2.05876	-3.36972	-3.32656	0.0001	0.0035833	yes		TCONS_00059758	XLOC_056975	BGIOSGA020778	6:27955695-27956918	RD1-2	RD7-8	OK	21.2811	2.05876	-3.36972	-3.32656	0.0001	0.00362791	yes	WRKY transcription factor WRKY28 (OsWRKY28)
RD1_RD2_RD7_RD8	XLOC_056997	XLOC_056997	BGIOSGA020769	6:28173449-28176922	RD1-2	RD7-8	OK	5.28665	56.3941	3.41512	4.11543	5e-05	0.00197632	yes		TCONS_00059780	XLOC_056997	BGIOSGA020769	6:28173449-28176922	RD1-2	RD7-8	OK	5.28665	56.3941	3.41512	4.11543	5e-05	0.00200744	yes	Epimerase domain-containing protein
RD1_RD2_RD7_RD8	XLOC_057002	XLOC_057002	BGIOSGA020765	6:28216509-28217553	RD1-2	RD7-8	OK	7.50618	64.0518	3.09309	4.14821	5e-05	0.00197632	yes		TCONS_00059785	XLOC_057002	BGIOSGA020765	6:28216509-28217553	RD1-2	RD7-8	OK	7.50618	64.0518	3.09309	4.14821	5e-05	0.00200744	yes	Epimerase domain-containing protein
RD1_RD2_RD7_RD8	XLOC_057071	XLOC_057071	BGIOSGA020733	6:29049173-29052795	RD1-2	RD7-8	OK	13.1512	1.94845	-2.75479	-3.57742	5e-05	0.00197632	yes		TCONS_00059857	XLOC_057071	BGIOSGA020733	6:29049173-29052795	RD1-2	RD7-8	OK	13.1512	1.94845	-2.75479	-3.57742	5e-05	0.00200744	yes	tRNA pseudouridine synthase (EC 5.4.99.12)
RD1_RD2_RD7_RD8	XLOC_057124	XLOC_057124	BGIOSGA020704	6:29562436-29565945	RD1-2	RD7-8	OK	7.77636	1.01353	-2.93971	-2.94727	0.00055	0.0136734	no		TCONS_00059912	XLOC_057124	BGIOSGA020704	6:29562436-29565945	RD1-2	RD7-8	OK	7.77636	1.01353	-2.93971	-2.94727	0.00055	0.0138012	no	Uncharacterized protein
RD1_RD2_RD7_RD8	XLOC_057182	XLOC_057182	BGIOSGA020692	6:29804693-29805011	RD1-2	RD7-8	OK	0	4.18297	inf	-nan	0.00275	0.0412706	no		TCONS_00059975	XLOC_057182	BGIOSGA020692	6:29804693-29805011	RD1-2	RD7-8	OK	0	4.18297	inf	-nan	0.00275	0.0414727	no	Uncharacterized protein
RD1_RD2_RD7_RD8	XLOC_057268	XLOC_057268	BGIOSGA020632	6:30788967-30789480	RD1-2	RD7-8	OK	36.5709	165.415	2.17733	3.07907	0.0001	0.0035833	yes		TCONS_00060065	XLOC_057268	BGIOSGA020632	6:30788967-30789480	RD1-2	RD7-8	OK	36.5709	165.415	2.17733	3.07907	0.0001	0.00362791	yes	Uncharacterized protein
RD1_RD2_RD7_RD8	XLOC_057277	XLOC_057277	BGIOSGA020624	6:30878146-30880946	RD1-2	RD7-8	OK	0	1.54333	inf	-nan	5e-05	0.00197632	yes		TCONS_00060074	XLOC_057277	BGIOSGA020624	6:30878146-30880946	RD1-2	RD7-8	OK	0	1.54333	inf	-nan	5e-05	0.00200744	yes	Rx_N domain-containing protein
RD1_RD2_RD7_RD8	XLOC_057400	XLOC_057400	BGIOSGA020546	6:31967738-31971585	RD1-2	RD7-8	OK	1.46103	17.1526	3.55337	3.63526	0.0021	0.0344408	no		TCONS_00060202	XLOC_057400	BGIOSGA020546	6:31967738-31971585	RD1-2	RD7-8	OK	1.46103	17.1526	3.55337	3.63526	0.0021	0.0346807	no	Uncharacterized protein
RD1_RD2_RD7_RD8	XLOC_057408	XLOC_057408	BGIOSGA020539	6:32047931-32048428	RD1-2	RD7-8	OK	27.2384	104.555	1.94055	2.59714	0.0003	0.00874951	yes		TCONS_00060211	XLOC_057408	BGIOSGA020539	6:32047931-32048428	RD1-2	RD7-8	OK	27.2384	104.555	1.94055	2.59714	0.0003	0.00881317	yes	Uncharacterized protein
RD1_RD2_RD7_RD8	XLOC_057547	XLOC_057547	BGIOSGA025020	7:561477-565985	RD1-2	RD7-8	OK	70.7061	16.5961	-2.09099	-4.17856	0.0003	0.00874951	yes		TCONS_00060358	XLOC_057547	BGIOSGA025020	7:561477-565985	RD1-2	RD7-8	OK	8.19543	16.5961	1.01796	1.59045	0.03545	0.194319	no	FCP1 homology domain-containing protein
RD1_RD2_RD7_RD8	XLOC_057547	XLOC_057547	BGIOSGA025020	7:561477-565985	RD1-2	RD7-8	OK	70.7061	16.5961	-2.09099	-4.17856	0.0003	0.00874951	yes		TCONS_00060359	XLOC_057547	-	7:561477-565985	RD1-2	RD7-8	NOTEST	62.5107	0	-inf	0	1	1	no	FCP1 homology domain-containing protein
RD1_RD2_RD7_RD8	XLOC_057582	XLOC_057582	BGIOSGA025045	7:914399-914799	RD1-2	RD7-8	OK	26.9015	144.677	2.42708	2.93688	0.00055	0.0136734	no		TCONS_00060397	XLOC_057582	BGIOSGA025045	7:914399-914799	RD1-2	RD7-8	OK	26.9015	144.677	2.42708	2.93688	0.00055	0.0138012	no	-
RD1_RD2_RD7_RD8	XLOC_057694	XLOC_057694	BGIOSGA025106	7:1889458-1889844	RD1-2	RD7-8	OK	0	38.5865	inf	-nan	5e-05	0.00197632	yes		TCONS_00060512	XLOC_057694	BGIOSGA025106	7:1889458-1889844	RD1-2	RD7-8	OK	0	38.5865	inf	-nan	5e-05	0.00200744	yes	Uncharacterized protein
RD1_RD2_RD7_RD8	XLOC_057707	XLOC_057707	BGIOSGA025115	7:1976366-1978220	RD1-2	RD7-8	OK	96.2947	22.4894	-2.09821	-2.66876	0.0007	0.0160315	no		TCONS_00060525	XLOC_057707	BGIOSGA025115	7:1976366-1978220	RD1-2	RD7-8	OK	96.2947	22.4894	-2.09821	-2.66876	0.0007	0.0161932	no	Uncharacterized protein
RD1_RD2_RD7_RD8	XLOC_057803	XLOC_057803	BGIOSGA025169	7:2851732-2853480	RD1-2	RD7-8	OK	0.473486	10.5414	4.4766	4.0786	0.00295	0.043334	no		TCONS_00060624	XLOC_057803	BGIOSGA025169	7:2851732-2853480	RD1-2	RD7-8	OK	0.473486	10.5414	4.4766	4.0786	0.00295	0.0435083	no	Uncharacterized protein
RD1_RD2_RD7_RD8	XLOC_057835	XLOC_057835	BGIOSGA025182	7:3082513-3083056	RD1-2	RD7-8	OK	0	1.5852	inf	-nan	0.0021	0.0344408	no		TCONS_00060657	XLOC_057835	BGIOSGA025182	7:3082513-3083056	RD1-2	RD7-8	OK	0	1.5852	inf	-nan	0.0021	0.0346807	no	RING-type domain-containing protein
RD1_RD2_RD7_RD8	XLOC_057877	XLOC_057877	BGIOSGA025205	7:3376198-3380396	RD1-2	RD7-8	OK	16.3689	5.43781	-1.58986	-2.23399	0.00265	0.0404091	no		TCONS_00060701	XLOC_057877	BGIOSGA025205	7:3376198-3380396	RD1-2	RD7-8	OK	16.3689	5.43781	-1.58986	-2.23399	0.00265	0.0405742	no	-
RD1_RD2_RD7_RD8	XLOC_057934	XLOC_057934	BGIOSGA025235	7:3789006-3789924	RD1-2	RD7-8	OK	1.35047	7.352	2.44468	2.8018	0.00265	0.0404091	no		TCONS_00060758	XLOC_057934	BGIOSGA025235	7:3789006-3789924	RD1-2	RD7-8	OK	1.35047	7.352	2.44468	2.8018	0.00265	0.0405742	no	Uncharacterized protein
RD1_RD2_RD7_RD8	XLOC_058013	XLOC_058013	BGIOSGA025281	7:4375436-4376403	RD1-2	RD7-8	OK	99.5779	380.213	1.93291	2.69612	0.0004	0.0107126	no		TCONS_00060843	XLOC_058013	BGIOSGA025281	7:4375436-4376403	RD1-2	RD7-8	OK	99.5779	380.213	1.93291	2.69612	0.0004	0.0107863	no	H15 domain-containing protein
RD1_RD2_RD7_RD8	XLOC_058156	XLOC_058156	BGIOSGA025367	7:5724929-5726786	RD1-2	RD7-8	OK	89.0205	268.425	1.59231	2.36053	0.0009	0.0189063	no		TCONS_00060990	XLOC_058156	BGIOSGA025367	7:5724929-5726786	RD1-2	RD7-8	OK	89.0205	268.425	1.59231	2.36053	0.0009	0.0190179	no	-
RD1_RD2_RD7_RD8	XLOC_058206	XLOC_058206	BGIOSGA025392	7:6376702-6379098	RD1-2	RD7-8	OK	0	3.44811	inf	-nan	5e-05	0.00197632	yes		TCONS_00061042	XLOC_058206	BGIOSGA025392	7:6376702-6379098	RD1-2	RD7-8	OK	0	3.44811	inf	-nan	5e-05	0.00200744	yes	Uncharacterized protein
RD1_RD2_RD7_RD8	XLOC_058342	XLOC_058342	BGIOSGA025453	7:8138830-8139259	RD1-2	RD7-8	OK	0	2.70561	inf	-nan	0.0006	0.0144385	no		TCONS_00061184	XLOC_058342	BGIOSGA025453	7:8138830-8139259	RD1-2	RD7-8	OK	0	2.70561	inf	-nan	0.0006	0.0146094	no	Uncharacterized protein
RD1_RD2_RD7_RD8	XLOC_058462	XLOC_058462	BGIOSGA025496	7:9759552-9761183	RD1-2	RD7-8	OK	2.31771	10.2869	2.15004	2.34262	0.0019	0.0320652	no		TCONS_00061306	XLOC_058462	BGIOSGA025496	7:9759552-9761183	RD1-2	RD7-8	OK	2.31771	10.2869	2.15004	2.34262	0.0019	0.0322322	no	Aa_trans domain-containing protein
RD1_RD2_RD7_RD8	XLOC_058560	XLOC_058560	BGIOSGA025539	7:11078918-11080001	RD1-2	RD7-8	OK	0	2.88566	inf	-nan	0.001	0.0203431	no		TCONS_00061408	XLOC_058560	BGIOSGA025539	7:11078918-11080001	RD1-2	RD7-8	OK	0	2.88566	inf	-nan	0.001	0.0205074	no	Uncharacterized protein
RD1_RD2_RD7_RD8	XLOC_058663	XLOC_058663	BGIOSGA025581	7:12661309-12661750	RD1-2	RD7-8	OK	31.7043	111.654	1.81628	2.63932	0.00095	0.0195913	no		TCONS_00061511	XLOC_058663	BGIOSGA025581	7:12661309-12661750	RD1-2	RD7-8	OK	31.7043	111.654	1.81628	2.63932	0.00095	0.019751	no	RING-type domain-containing protein
RD1_RD2_RD7_RD8	XLOC_058922	XLOC_058922	BGIOSGA025695	7:15893323-15903013	RD1-2	RD7-8	OK	1.90623	6.07765	1.67279	2.13845	0.00365	0.0499526	no		TCONS_00061777	XLOC_058922	BGIOSGA025695	7:15893323-15903013	RD1-2	RD7-8	OK	1.90623	6.07765	1.67279	2.13845	0.00365	0.0501861	no	Uncharacterized protein
RD1_RD2_RD7_RD8	XLOC_058991	XLOC_058991	BGIOSGA025729	7:16541495-16541933	RD1-2	RD7-8	OK	8.37864	35.4839	2.08238	2.43518	0.0021	0.0344408	no		TCONS_00061849	XLOC_058991	BGIOSGA025729	7:16541495-16541933	RD1-2	RD7-8	OK	8.37864	35.4839	2.08238	2.43518	0.0021	0.0346807	no	Uncharacterized protein
RD1_RD2_RD7_RD8	XLOC_059046	XLOC_059046	BGIOSGA025763	7:17059300-17059615	RD1-2	RD7-8	OK	0	7.12754	inf	-nan	5e-05	0.00197632	yes		TCONS_00061908	XLOC_059046	BGIOSGA025763	7:17059300-17059615	RD1-2	RD7-8	OK	0	7.12754	inf	-nan	5e-05	0.00200744	yes	Uncharacterized protein
RD1_RD2_RD7_RD8	XLOC_059245	XLOC_059245	BGIOSGA025862	7:19040481-19040961	RD1-2	RD7-8	OK	0	4.10801	inf	-nan	5e-05	0.00197632	yes		TCONS_00062117	XLOC_059245	BGIOSGA025862	7:19040481-19040961	RD1-2	RD7-8	OK	0	4.10801	inf	-nan	5e-05	0.00200744	yes	Uncharacterized protein
RD1_RD2_RD7_RD8	XLOC_059310	XLOC_059310	BGIOSGA025900	7:19653568-19654211	RD1-2	RD7-8	OK	391.802	1463.59	1.90131	2.60168	0.0006	0.0144385	no		TCONS_00062182	XLOC_059310	BGIOSGA025900	7:19653568-19654211	RD1-2	RD7-8	OK	391.802	1463.59	1.90131	2.60168	0.0006	0.0146094	no	-
RD1_RD2_RD7_RD8	XLOC_059448	XLOC_059448	BGIOSGA025974	7:20976224-20978345	RD1-2	RD7-8	OK	3.97224	0	-inf	-nan	5e-05	0.00197632	yes		TCONS_00062330	XLOC_059448	BGIOSGA025974	7:20976224-20978345	RD1-2	RD7-8	OK	3.97224	0	-inf	-nan	5e-05	0.00200744	yes	Protein kinase domain-containing protein
RD1_RD2_RD7_RD8	XLOC_059509	XLOC_059509	BGIOSGA026006	7:21488627-21494532	RD1-2	RD7-8	OK	16.1241	5.09801	-1.66121	-2.20896	0.0024	0.0377466	no		TCONS_00062397	XLOC_059509	BGIOSGA026006	7:21488627-21494532	RD1-2	RD7-8	OK	16.1241	5.09801	-1.66121	-2.20896	0.0024	0.0380025	no	Uncharacterized protein
RD1_RD2_RD7_RD8	XLOC_059574	XLOC_059574	BGIOSGA026049	7:22096812-22097583	RD1-2	RD7-8	OK	64.7677	12.2393	-2.40375	-2.99423	0.0001	0.0035833	yes		TCONS_00062463	XLOC_059574	BGIOSGA026049	7:22096812-22097583	RD1-2	RD7-8	OK	64.7677	12.2393	-2.40375	-2.99423	0.0001	0.00362791	yes	LOB domain-containing protein
RD1_RD2_RD7_RD8	XLOC_059729	XLOC_059729	BGIOSGA026140	7:23488613-23492918	RD1-2	RD7-8	OK	1.19247	9.38926	2.97705	3.57469	0.00015	0.00501596	yes		TCONS_00062628	XLOC_059729	BGIOSGA026140	7:23488613-23492918	RD1-2	RD7-8	OK	1.19247	9.38926	2.97705	3.57469	0.00015	0.00506551	yes	Sucrose synthase (EC 2.4.1.13)
RD1_RD2_RD7_RD8	XLOC_059749	XLOC_059749	BGIOSGA026152	7:23612400-23616641	RD1-2	RD7-8	OK	2.61504	7.82797	1.5818	2.35428	0.0028	0.0418121	no		TCONS_00062649	XLOC_059749	BGIOSGA026152	7:23612400-23616641	RD1-2	RD7-8	OK	2.61504	7.82797	1.5818	2.35428	0.0028	0.0419814	no	Uncharacterized protein
RD1_RD2_RD7_RD8	XLOC_059769	XLOC_059769	SAPK2	7:23774030-23777811	RD1-2	RD7-8	OK	66.9538	18.834	-1.82983	-2.35533	0.0008	0.0173516	no		TCONS_00062673	XLOC_059769	SAPK2	7:23774030-23777811	RD1-2	RD7-8	OK	66.9538	18.834	-1.82983	-2.35533	0.0008	0.0174771	no	-
RD1_RD2_RD7_RD8	XLOC_059780	XLOC_059780	BGIOSGA026167	7:23853726-23855506	RD1-2	RD7-8	OK	17.4972	3.34686	-2.38625	-2.55003	0.00275	0.0412706	no		TCONS_00062684	XLOC_059780	BGIOSGA026167	7:23853726-23855506	RD1-2	RD7-8	OK	17.4972	3.34686	-2.38625	-2.55003	0.00275	0.0414727	no	HMA domain-containing protein
RD1_RD2_RD7_RD8	XLOC_059814	XLOC_059814	BGIOSGA026191	7:24165455-24165971	RD1-2	RD7-8	OK	0	1.70338	inf	-nan	0.00075	0.0166889	no		TCONS_00062720	XLOC_059814	BGIOSGA026191	7:24165455-24165971	RD1-2	RD7-8	OK	0	1.70338	inf	-nan	0.00075	0.0168117	no	Uncharacterized protein
RD1_RD2_RD7_RD8	XLOC_059832	XLOC_059832	BGIOSGA026201	7:24311071-24313758	RD1-2	RD7-8	OK	196.156	44.3934	-2.14358	-2.9394	0.0001	0.0035833	yes		TCONS_00062738	XLOC_059832	BGIOSGA026201	7:24311071-24313758	RD1-2	RD7-8	OK	196.156	44.3934	-2.14358	-2.9394	0.0001	0.00362791	yes	RRM domain-containing protein
RD1_RD2_RD7_RD8	XLOC_059843	XLOC_059843	BGIOSGA026209	7:24408351-24408762	RD1-2	RD7-8	OK	0	7.98063	inf	-nan	5e-05	0.00197632	yes		TCONS_00062750	XLOC_059843	BGIOSGA026209	7:24408351-24408762	RD1-2	RD7-8	OK	0	7.98063	inf	-nan	5e-05	0.00200744	yes	Uncharacterized protein
RD1_RD2_RD7_RD8	XLOC_059887	XLOC_059887	BGIOSGA026240	7:24714478-24716154	RD1-2	RD7-8	OK	107.888	453.883	2.07279	2.99879	5e-05	0.00197632	yes		TCONS_00062794	XLOC_059887	BGIOSGA026240	7:24714478-24716154	RD1-2	RD7-8	OK	107.888	453.883	2.07279	2.99879	5e-05	0.00200744	yes	Uncharacterized protein
RD1_RD2_RD7_RD8	XLOC_059957	XLOC_059957	BGIOSGA026277	7:25257089-25259343	RD1-2	RD7-8	OK	5.60089	0	-inf	-nan	5e-05	0.00197632	yes		TCONS_00062870	XLOC_059957	BGIOSGA026277	7:25257089-25259343	RD1-2	RD7-8	OK	5.60089	0	-inf	-nan	5e-05	0.00200744	yes	Uncharacterized protein
RD1_RD2_RD7_RD8	XLOC_059958	XLOC_059958	BGIOSGA026278	7:25265290-25269076	RD1-2	RD7-8	OK	2.11904	13.1918	2.63816	2.92259	0.00105	0.0210748	no		TCONS_00062871	XLOC_059958	BGIOSGA026278	7:25265290-25269076	RD1-2	RD7-8	OK	2.11904	13.1918	2.63816	2.92259	0.00105	0.0212196	no	Uncharacterized protein
RD1_RD2_RD7_RD8	XLOC_059968	XLOC_059968	BGIOSGA026284	7:25332795-25336183	RD1-2	RD7-8	OK	3.28794	0.402473	-3.03022	-3.15045	0.00235	0.0372856	no		TCONS_00062881	XLOC_059968	BGIOSGA026284	7:25332795-25336183	RD1-2	RD7-8	OK	3.28794	0.402473	-3.03022	-3.15045	0.00235	0.0375397	no	Uncharacterized protein
RD1_RD2_RD7_RD8	XLOC_060051	XLOC_060051	BGIOSGA026337	7:26031155-26032188	RD1-2	RD7-8	OK	0	2.9319	inf	-nan	5e-05	0.00197632	yes		TCONS_00062967	XLOC_060051	BGIOSGA026337	7:26031155-26032188	RD1-2	RD7-8	OK	0	2.9319	inf	-nan	5e-05	0.00200744	yes	Uncharacterized protein
RD1_RD2_RD7_RD8	XLOC_060161	XLOC_060161	BGIOSGA026398	7:26935264-26937058	RD1-2	RD7-8	OK	28.2539	8.29635	-1.7679	-2.17974	0.00165	0.028986	no		TCONS_00063085	XLOC_060161	BGIOSGA026398	7:26935264-26937058	RD1-2	RD7-8	OK	28.2539	8.29635	-1.7679	-2.17974	0.00165	0.0291403	no	-
RD1_RD2_RD7_RD8	XLOC_060174	XLOC_060174	BGIOSGA026408	7:27070869-27073586	RD1-2	RD7-8	OK	5.98925	35.764	2.57806	3.22071	5e-05	0.00197632	yes		TCONS_00063098	XLOC_060174	BGIOSGA026408	7:27070869-27073586	RD1-2	RD7-8	OK	5.98925	35.764	2.57806	3.22071	5e-05	0.00200744	yes	Uncharacterized protein
RD1_RD2_RD7_RD8	XLOC_060181	XLOC_060181	BGIOSGA026411	7:27114026-27114723	RD1-2	RD7-8	OK	129.424	620.708	2.26181	3.07245	5e-05	0.00197632	yes		TCONS_00063105	XLOC_060181	BGIOSGA026411	7:27114026-27114723	RD1-2	RD7-8	OK	129.424	620.708	2.26181	3.07245	5e-05	0.00200744	yes	Uncharacterized protein
RD1_RD2_RD7_RD8	XLOC_060291	XLOC_060291	BGIOSGA024972	7:358855-362985	RD1-2	RD7-8	OK	33.1592	9.23054	-1.84492	-2.68543	0.00035	0.00972018	yes		TCONS_00063221	XLOC_060291	BGIOSGA024972	7:358855-362985	RD1-2	RD7-8	OK	33.1592	9.23054	-1.84492	-2.68543	0.00035	0.00978862	yes	MFS domain-containing protein
RD1_RD2_RD7_RD8	XLOC_060297	XLOC_060297	BGIOSGA024969	7:402154-402844	RD1-2	RD7-8	OK	37.1946	112.707	1.59941	2.33788	0.00165	0.028986	no		TCONS_00063227	XLOC_060297	BGIOSGA024969	7:402154-402844	RD1-2	RD7-8	OK	37.1946	112.707	1.59941	2.33788	0.00165	0.0291403	no	Dirigent protein
RD1_RD2_RD7_RD8	XLOC_060330	XLOC_060330	BGIOSGA024951	7:656878-657415	RD1-2	RD7-8	OK	61.5549	228.704	1.89354	2.67793	0.0003	0.00874951	yes		TCONS_00063263	XLOC_060330	BGIOSGA024951	7:656878-657415	RD1-2	RD7-8	OK	61.5549	228.704	1.89354	2.67793	0.0003	0.00881317	yes	Uncharacterized protein
RD1_RD2_RD7_RD8	XLOC_060342	XLOC_060342	BGIOSGA024943	7:767409-768034	RD1-2	RD7-8	OK	0	1.70788	inf	-nan	0.0012	0.0232568	no		TCONS_00063275	XLOC_060342	BGIOSGA024943	7:767409-768034	RD1-2	RD7-8	OK	0	1.70788	inf	-nan	0.0012	0.0233877	no	Phytocyanin domain-containing protein
RD1_RD2_RD7_RD8	XLOC_060447	XLOC_060447	BGIOSGA024880	7:1658370-1660359	RD1-2	RD7-8	OK	15.9944	4.64259	-1.78456	-2.24639	0.00255	0.0396559	no		TCONS_00063388	XLOC_060447	BGIOSGA024880	7:1658370-1660359	RD1-2	RD7-8	OK	15.9944	4.64259	-1.78456	-2.24639	0.00255	0.0398537	no	Protein kinase domain-containing protein
RD1_RD2_RD7_RD8	XLOC_060576	XLOC_060576	BGIOSGA024810	7:2696343-2697779	RD1-2	RD7-8	OK	6.45122	43.1513	2.74176	3.14117	0.00075	0.0166889	no		TCONS_00063527	XLOC_060576	BGIOSGA024810	7:2696343-2697779	RD1-2	RD7-8	OK	6.45122	43.1513	2.74176	3.14117	0.00075	0.0168117	no	Uncharacterized protein
RD1_RD2_RD7_RD8	XLOC_060606	XLOC_060606	BGIOSGA024792	7:3032525-3033587	RD1-2	RD7-8	OK	0	2.97114	inf	-nan	5e-05	0.00197632	yes		TCONS_00063561	XLOC_060606	BGIOSGA024792	7:3032525-3033587	RD1-2	RD7-8	OK	0	2.97114	inf	-nan	5e-05	0.00200744	yes	Protein kinase domain-containing protein
RD1_RD2_RD7_RD8	XLOC_060607	XLOC_060607	BGIOSGA024791	7:3035161-3036142	RD1-2	RD7-8	OK	0	2.44646	inf	-nan	5e-05	0.00197632	yes		TCONS_00063562	XLOC_060607	BGIOSGA024791	7:3035161-3036142	RD1-2	RD7-8	OK	0	2.44646	inf	-nan	5e-05	0.00200744	yes	GUB_WAK_bind domain-containing protein
RD1_RD2_RD7_RD8	XLOC_060618	XLOC_060618	BGIOSGA024782	7:3158728-3159893	RD1-2	RD7-8	OK	160.206	16.1857	-3.30714	-4.51203	5e-05	0.00197632	yes		TCONS_00063574	XLOC_060618	BGIOSGA024782	7:3158728-3159893	RD1-2	RD7-8	OK	160.206	16.1857	-3.30714	-4.51203	5e-05	0.00200744	yes	Uncharacterized protein
RD1_RD2_RD7_RD8	XLOC_060627	XLOC_060627	BGIOSGA024778	7:3210133-3210994	RD1-2	RD7-8	OK	18.7974	67.844	1.85169	2.62738	0.00085	0.0180665	no		TCONS_00063583	XLOC_060627	BGIOSGA024778	7:3210133-3210994	RD1-2	RD7-8	OK	18.7974	67.844	1.85169	2.62738	0.00085	0.0181954	no	GTD-binding domain-containing protein
RD1_RD2_RD7_RD8	XLOC_060650	XLOC_060650	BGIOSGA024764	7:3366912-3373658	RD1-2	RD7-8	OK	13.2016	4.00632	-1.72037	-2.52019	0.0002	0.00641424	yes		TCONS_00063607	XLOC_060650	BGIOSGA024764	7:3366912-3373658	RD1-2	RD7-8	OK	13.2016	4.00632	-1.72037	-2.52019	0.0002	0.00647563	yes	Uncharacterized protein
RD1_RD2_RD7_RD8	XLOC_060697	XLOC_060697	BGIOSGA024732	7:3842494-3842854	RD1-2	RD7-8	OK	0	4.20009	inf	-nan	0.00035	0.00972018	yes		TCONS_00063655	XLOC_060697	BGIOSGA024732	7:3842494-3842854	RD1-2	RD7-8	OK	0	4.20009	inf	-nan	0.00035	0.00978862	yes	Uncharacterized protein
RD1_RD2_RD7_RD8	XLOC_060702	XLOC_060702	BGIOSGA024730	7:3882071-3883199	RD1-2	RD7-8	OK	3.06975	12.815	2.06164	2.45512	0.0034	0.0480263	no		TCONS_00063660	XLOC_060702	BGIOSGA024730	7:3882071-3883199	RD1-2	RD7-8	OK	3.06975	12.815	2.06164	2.45512	0.0034	0.0482544	no	Uncharacterized protein
RD1_RD2_RD7_RD8	XLOC_060885	XLOC_060885	BGIOSGA024630	7:5821011-5825923	RD1-2	RD7-8	OK	37.7969	13.4504	-1.49062	-2.23704	0.0024	0.0377466	no		TCONS_00063853	XLOC_060885	BGIOSGA024630	7:5821011-5825923	RD1-2	RD7-8	OK	37.7969	13.4504	-1.49062	-2.23704	0.0024	0.0380025	no	Methyltransferase (EC 2.1.1.-)
RD1_RD2_RD7_RD8	XLOC_060899	XLOC_060899	BGIOSGA024622	7:5980276-5983204	RD1-2	RD7-8	OK	43.9794	132.472	1.59079	2.13729	0.0026	0.039985	no		TCONS_00063867	XLOC_060899	BGIOSGA024622	7:5980276-5983204	RD1-2	RD7-8	OK	43.9794	132.472	1.59079	2.13729	0.0026	0.0401832	no	Uncharacterized protein
RD1_RD2_RD7_RD8	XLOC_060940	XLOC_060940	BGIOSGA024604	7:6463328-6463811	RD1-2	RD7-8	OK	50.5781	245.424	2.27869	2.53988	0.0001	0.0035833	yes		TCONS_00063909	XLOC_060940	BGIOSGA024604	7:6463328-6463811	RD1-2	RD7-8	OK	50.5781	245.424	2.27869	2.53988	0.0001	0.00362791	yes	AAI domain-containing protein
RD1_RD2_RD7_RD8	XLOC_061097	XLOC_061097	SSU_RRNA_BACTERIA,SSU_RRNA_EUKARYA	7:8246346-8247560	RD1-2	RD7-8	OK	20.2813	1591.42	6.29402	7.04219	5e-05	0.00197632	yes		TCONS_00064075	XLOC_061097	SSU_RRNA_BACTERIA	7:8246346-8247560	RD1-2	RD7-8	OK	0.000108991	3.75712	15.0731	0.00578528	0.40785	0.652611	no	-
RD1_RD2_RD7_RD8	XLOC_061097	XLOC_061097	SSU_RRNA_BACTERIA,SSU_RRNA_EUKARYA	7:8246346-8247560	RD1-2	RD7-8	OK	20.2813	1591.42	6.29402	7.04219	5e-05	0.00197632	yes		TCONS_00064076	XLOC_061097	SSU_RRNA_EUKARYA	7:8246346-8247560	RD1-2	RD7-8	NOTEST	0	0	0	0	1	1	no	-
RD1_RD2_RD7_RD8	XLOC_061097	XLOC_061097	SSU_RRNA_BACTERIA,SSU_RRNA_EUKARYA	7:8246346-8247560	RD1-2	RD7-8	OK	20.2813	1591.42	6.29402	7.04219	5e-05	0.00197632	yes		TCONS_00064077	XLOC_061097	SSU_RRNA_BACTERIA	7:8246346-8247560	RD1-2	RD7-8	OK	20.2812	1587.66	6.29061	7.0326	5e-05	0.00200744	yes	-
RD1_RD2_RD7_RD8	XLOC_061204	XLOC_061204	BGIOSGA024496	7:9714042-9714375	RD1-2	RD7-8	OK	0	4.20722	inf	-nan	0.00165	0.028986	no		TCONS_00064189	XLOC_061204	BGIOSGA024496	7:9714042-9714375	RD1-2	RD7-8	OK	0	4.20722	inf	-nan	0.00165	0.0291403	no	Uncharacterized protein
RD1_RD2_RD7_RD8	XLOC_061344	XLOC_061344	BGIOSGA024440	7:11705553-11710950	RD1-2	RD7-8	OK	18.0627	4.99253	-1.85517	-2.56114	0.0004	0.0107126	no		TCONS_00064332	XLOC_061344	BGIOSGA024440	7:11705553-11710950	RD1-2	RD7-8	OK	18.0627	4.99253	-1.85517	-2.56114	0.0004	0.0107863	no	Glucose-6-phosphate 1-dehydrogenase (EC 1.1.1.49)
RD1_RD2_RD7_RD8	XLOC_061395	XLOC_061395	BGIOSGA024414	7:12422208-12422952	RD1-2	RD7-8	OK	1.8486	14.0335	2.92437	3.29575	0.00065	0.0153547	no		TCONS_00064385	XLOC_061395	BGIOSGA024414	7:12422208-12422952	RD1-2	RD7-8	OK	1.8486	14.0335	2.92437	3.29575	0.00065	0.0155544	no	Uncharacterized protein
RD1_RD2_RD7_RD8	XLOC_061668	XLOC_061668	BGIOSGA024297	7:16269571-16270851	RD1-2	RD7-8	OK	0	2.8264	inf	-nan	5e-05	0.00197632	yes		TCONS_00064680	XLOC_061668	BGIOSGA024297	7:16269571-16270851	RD1-2	RD7-8	OK	0	2.8264	inf	-nan	5e-05	0.00200744	yes	rRNA N-glycosidase (EC 3.2.2.22)
RD1_RD2_RD7_RD8	XLOC_061741	XLOC_061741	BGIOSGA024265	7:17013162-17013877	RD1-2	RD7-8	OK	3.38608	0	-inf	-nan	0.0019	0.0320652	no		TCONS_00064761	XLOC_061741	BGIOSGA024265	7:17013162-17013877	RD1-2	RD7-8	OK	3.38608	0	-inf	-nan	0.0019	0.0322322	no	Uncharacterized protein
RD1_RD2_RD7_RD8	XLOC_061743	XLOC_061743	BGIOSGA024263	7:17063047-17067006	RD1-2	RD7-8	OK	0	4.03576	inf	-nan	5e-05	0.00197632	yes		TCONS_00064763	XLOC_061743	BGIOSGA024263	7:17063047-17067006	RD1-2	RD7-8	OK	0	4.03576	inf	-nan	5e-05	0.00200744	yes	Uncharacterized protein
RD1_RD2_RD7_RD8	XLOC_061811	XLOC_061811	BGIOSGA024238	7:17628029-17629487	RD1-2	RD7-8	OK	22.5491	112.144	2.31421	3.01501	5e-05	0.00197632	yes		TCONS_00064832	XLOC_061811	BGIOSGA024238	7:17628029-17629487	RD1-2	RD7-8	OK	22.5491	112.144	2.31421	3.01501	5e-05	0.00200744	yes	Uncharacterized protein
RD1_RD2_RD7_RD8	XLOC_061874	XLOC_061874	BGIOSGA024205	7:18381371-18381920	RD1-2	RD7-8	OK	3.73031	20.5273	2.46018	2.57431	0.0022	0.0354994	no		TCONS_00064897	XLOC_061874	BGIOSGA024205	7:18381371-18381920	RD1-2	RD7-8	OK	3.73031	20.5273	2.46018	2.57431	0.0022	0.0357441	no	TOND1
RD1_RD2_RD7_RD8	XLOC_062075	XLOC_062075	BGIOSGA024093	7:20409886-20412194	RD1-2	RD7-8	OK	298.154	60.4255	-2.30283	-2.84354	0.0008	0.0173516	no		TCONS_00065104	XLOC_062075	BGIOSGA024093	7:20409886-20412194	RD1-2	RD7-8	OK	298.154	60.4255	-2.30283	-2.84354	0.0008	0.0174771	no	MFS domain-containing protein
RD1_RD2_RD7_RD8	XLOC_062144	XLOC_062144	BGIOSGA024054	7:21055989-21061386	RD1-2	RD7-8	OK	6.67376	61.6538	3.20762	3.93733	5e-05	0.00197632	yes		TCONS_00065175	XLOC_062144	BGIOSGA024054	7:21055989-21061386	RD1-2	RD7-8	OK	6.67376	61.6538	3.20762	3.93733	5e-05	0.00200744	yes	Phytocyanin domain-containing protein
RD1_RD2_RD7_RD8	XLOC_062291	XLOC_062291	BGIOSGA023964	7:22446508-22449934	RD1-2	RD7-8	OK	6.36758	1.63146	-1.96458	-2.37709	0.0015	0.0271446	no		TCONS_00065333	XLOC_062291	BGIOSGA023964	7:22446508-22449934	RD1-2	RD7-8	OK	6.36758	1.63146	-1.96458	-2.37709	0.0015	0.0273191	no	Protein kinase domain-containing protein
RD1_RD2_RD7_RD8	XLOC_062408	XLOC_062408	SPX6	7:23394575-23395366	RD1-2	RD7-8	OK	67.3861	224.592	1.73678	2.43636	0.00075	0.0166889	no		TCONS_00065452	XLOC_062408	SPX6	7:23394575-23395366	RD1-2	RD7-8	OK	67.3861	224.592	1.73678	2.43636	0.00075	0.0168117	no	-
RD1_RD2_RD7_RD8	XLOC_062418	XLOC_062418	BGIOSGA023901	7:23554263-23555028	RD1-2	RD7-8	OK	9.26248	0	-inf	-nan	0.0029	0.0428791	no		TCONS_00065462	XLOC_062418	BGIOSGA023901	7:23554263-23555028	RD1-2	RD7-8	OK	9.26248	0	-inf	-nan	0.0029	0.043052	no	-
RD1_RD2_RD7_RD8	XLOC_062491	XLOC_062491	BGIOSGA023858	7:24304849-24310115	RD1-2	RD7-8	OK	5.20584	28.5657	2.45608	3.04867	0.0004	0.0107126	no		TCONS_00065538	XLOC_062491	BGIOSGA023858	7:24304849-24310115	RD1-2	RD7-8	OK	5.20584	28.5657	2.45608	3.04867	0.0004	0.0107863	no	X8 domain-containing protein
RD1_RD2_RD7_RD8	XLOC_062507	XLOC_062507	BGIOSGA023851	7:24447684-24449487	RD1-2	RD7-8	OK	23.3111	74.3418	1.67316	2.37378	0.0009	0.0189063	no		TCONS_00065554	XLOC_062507	BGIOSGA023851	7:24447684-24449487	RD1-2	RD7-8	OK	23.3111	74.3418	1.67316	2.37378	0.0009	0.0190179	no	PUA domain-containing protein
RD1_RD2_RD7_RD8	XLOC_062548	XLOC_062548	BGIOSGA023826	7:24847597-24848662	RD1-2	RD7-8	OK	41.274	10.0401	-2.03946	-2.91333	0.00035	0.00972018	yes		TCONS_00065597	XLOC_062548	BGIOSGA023826	7:24847597-24848662	RD1-2	RD7-8	OK	41.274	10.0401	-2.03946	-2.91333	0.00035	0.00978862	yes	Abhydrolase_3 domain-containing protein
RD1_RD2_RD7_RD8	XLOC_062561	XLOC_062561	BGIOSGA023817	7:24980150-24981188	RD1-2	RD7-8	OK	54.4563	164.264	1.59285	2.52822	0.00185	0.0313977	no		TCONS_00065610	XLOC_062561	BGIOSGA023817	7:24980150-24981188	RD1-2	RD7-8	OK	54.4563	164.264	1.59285	2.52822	0.00185	0.0315618	no	Abhydrolase_3 domain-containing protein
RD1_RD2_RD7_RD8	XLOC_062594	XLOC_062594	BGIOSGA023799	7:25281883-25284439	RD1-2	RD7-8	OK	0	3.6612	inf	-nan	5e-05	0.00197632	yes		TCONS_00065647	XLOC_062594	BGIOSGA023799	7:25281883-25284439	RD1-2	RD7-8	OK	0	3.6612	inf	-nan	5e-05	0.00200744	yes	Uncharacterized protein
RD1_RD2_RD7_RD8	XLOC_062624	XLOC_062624	BGIOSGA023784	7:25714354-25728784	RD1-2	RD7-8	OK	75.3479	24.8311	-1.60142	-2.16727	0.00235	0.0372856	no		TCONS_00065679	XLOC_062624	BGIOSGA023784	7:25714354-25728784	RD1-2	RD7-8	OK	75.3479	24.8311	-1.60142	-2.16727	0.00235	0.0375397	no	Glutamine amidotransferase type-2 domain-containing protein
RD1_RD2_RD7_RD8	XLOC_062808	XLOC_062808	BGIOSGA023691	7:27297461-27299491	RD1-2	RD7-8	OK	1.58152	28.4493	4.16901	4.15616	5e-05	0.00197632	yes		TCONS_00065880	XLOC_062808	BGIOSGA023691	7:27297461-27299491	RD1-2	RD7-8	OK	1.58152	28.4493	4.16901	4.15616	5e-05	0.00200744	yes	FSH1 domain-containing protein
RD1_RD2_RD7_RD8	XLOC_062853	XLOC_062853	BGIOSGA023665	7:27678702-27684937	RD1-2	RD7-8	OK	2.62156	9.5218	1.86081	2.43806	0.0018	0.0306647	no		TCONS_00065928	XLOC_062853	BGIOSGA023665	7:27678702-27684937	RD1-2	RD7-8	OK	2.62156	9.5218	1.86081	2.43806	0.0018	0.0308252	no	Peroxidase (EC 1.11.1.7)
RD1_RD2_RD7_RD8	XLOC_062883	XLOC_062883	BGIOSGA027832	8:116756-121116	RD1-2	RD7-8	OK	9.30485	98.5541	3.40486	5.02986	5e-05	0.00197632	yes		TCONS_00065959	XLOC_062883	BGIOSGA027832	8:116756-121116	RD1-2	RD7-8	OK	9.30485	98.5541	3.40486	5.02986	5e-05	0.00200744	yes	CAP10 domain-containing protein
RD1_RD2_RD7_RD8	XLOC_063032	XLOC_063032	BGIOSGA027914	8:1579893-1582604	RD1-2	RD7-8	OK	5.85504	0.776881	-2.91391	-2.99845	0.00125	0.0239172	no		TCONS_00066122	XLOC_063032	BGIOSGA027914	8:1579893-1582604	RD1-2	RD7-8	OK	5.85504	0.776881	-2.91391	-2.99845	0.00125	0.0240509	no	Uncharacterized protein
RD1_RD2_RD7_RD8	XLOC_063035	XLOC_063035	BGIOSGA027915	8:1604860-1609644	RD1-2	RD7-8	OK	213.735	28.7978	-2.89179	-3.48092	5e-05	0.00197632	yes		TCONS_00066125	XLOC_063035	BGIOSGA027915	8:1604860-1609644	RD1-2	RD7-8	OK	213.735	28.7978	-2.89179	-3.48092	5e-05	0.00200744	yes	Aa_trans domain-containing protein
RD1_RD2_RD7_RD8	XLOC_063043	XLOC_063043	BGIOSGA027921	8:1667330-1669278	RD1-2	RD7-8	OK	45.6082	247.952	2.4427	3.32142	5e-05	0.00197632	yes		TCONS_00066135	XLOC_063043	BGIOSGA027921	8:1667330-1669278	RD1-2	RD7-8	OK	45.6082	247.952	2.4427	3.32142	5e-05	0.00200744	yes	Ribosomal protein L37
RD1_RD2_RD7_RD8	XLOC_063148	XLOC_063148	BGIOSGA027982	8:2817048-2818274	RD1-2	RD7-8	OK	1.69647	0	-inf	-nan	5e-05	0.00197632	yes		TCONS_00066246	XLOC_063148	BGIOSGA027982	8:2817048-2818274	RD1-2	RD7-8	OK	1.69647	0	-inf	-nan	5e-05	0.00200744	yes	Uncharacterized protein
RD1_RD2_RD7_RD8	XLOC_063153	XLOC_063153	BGIOSGA027984	8:2862026-2864076	RD1-2	RD7-8	OK	2.7248	0	-inf	-nan	5e-05	0.00197632	yes		TCONS_00066252	XLOC_063153	BGIOSGA027984	8:2862026-2864076	RD1-2	RD7-8	OK	2.7248	0	-inf	-nan	5e-05	0.00200744	yes	Uncharacterized protein
RD1_RD2_RD7_RD8	XLOC_063217	XLOC_063217	BGIOSGA028022	8:3706300-3707031	RD1-2	RD7-8	OK	1.50257	0	-inf	-nan	0.0017	0.0294623	no		TCONS_00066317	XLOC_063217	BGIOSGA028022	8:3706300-3707031	RD1-2	RD7-8	OK	1.50257	0	-inf	-nan	0.0017	0.0295895	no	Uncharacterized protein
RD1_RD2_RD7_RD8	XLOC_063218	XLOC_063218	BGIOSGA028023	8:3732617-3733580	RD1-2	RD7-8	OK	23.8056	2.60634	-3.1912	-3.51083	0.0003	0.00874951	yes		TCONS_00066318	XLOC_063218	BGIOSGA028023	8:3732617-3733580	RD1-2	RD7-8	OK	23.8056	2.60634	-3.1912	-3.51083	0.0003	0.00881317	yes	Myb-like domain-containing protein
RD1_RD2_RD7_RD8	XLOC_063284	XLOC_063284	BGIOSGA028065	8:4371356-4375178	RD1-2	RD7-8	OK	9.81687	0	-inf	-nan	5e-05	0.00197632	yes		TCONS_00066388	XLOC_063284	BGIOSGA028065	8:4371356-4375178	RD1-2	RD7-8	OK	9.81687	0	-inf	-nan	5e-05	0.00200744	yes	Uncharacterized protein
RD1_RD2_RD7_RD8	XLOC_063298	XLOC_063298	BGIOSGA028070	8:4528427-4529480	RD1-2	RD7-8	OK	0	3.59896	inf	-nan	5e-05	0.00197632	yes		TCONS_00066402	XLOC_063298	BGIOSGA028070	8:4528427-4529480	RD1-2	RD7-8	OK	0	3.59896	inf	-nan	5e-05	0.00200744	yes	Uncharacterized protein
RD1_RD2_RD7_RD8	XLOC_063313	XLOC_063313	BGIOSGA028077	8:4609829-4620041	RD1-2	RD7-8	OK	0.154971	3.63015	4.54996	4.17874	0.00205	0.0339919	no		TCONS_00066419	XLOC_063313	BGIOSGA028077	8:4609829-4620041	RD1-2	RD7-8	OK	0.154971	3.63015	4.54996	4.17874	0.00205	0.0342305	no	Protein kinase domain-containing protein
RD1_RD2_RD7_RD8	XLOC_063322	XLOC_063322	BGIOSGA028081	8:4808439-4811593	RD1-2	RD7-8	OK	33.2816	10.141	-1.71452	-2.47496	0.0005	0.0126751	no		TCONS_00066428	XLOC_063322	BGIOSGA028081	8:4808439-4811593	RD1-2	RD7-8	OK	33.2816	10.141	-1.71452	-2.47496	0.0005	0.0127772	no	-
RD1_RD2_RD7_RD8	XLOC_063358	XLOC_063358	BGIOSGA028102	8:5374410-5380700	RD1-2	RD7-8	OK	4.4145	13.7663	1.64082	2.22473	0.0031	0.044843	no		TCONS_00066469	XLOC_063358	BGIOSGA028102	8:5374410-5380700	RD1-2	RD7-8	OK	4.4145	13.7663	1.64082	2.22473	0.0031	0.0450223	no	START domain-containing protein
RD1_RD2_RD7_RD8	XLOC_063436	XLOC_063436	BGIOSGA028145	8:5966335-5969540	RD1-2	RD7-8	OK	4.64087	0	-inf	-nan	5e-05	0.00197632	yes		TCONS_00066552	XLOC_063436	BGIOSGA028145	8:5966335-5969540	RD1-2	RD7-8	OK	4.64087	0	-inf	-nan	5e-05	0.00200744	yes	Uncharacterized protein
RD1_RD2_RD7_RD8	XLOC_063489	XLOC_063489	BGIOSGA028172	8:6451401-6461604	RD1-2	RD7-8	OK	4.19265	0.804889	-2.381	-2.82868	0.0001	0.0035833	yes		TCONS_00066609	XLOC_063489	BGIOSGA028172	8:6451401-6461604	RD1-2	RD7-8	OK	4.19265	0.804889	-2.381	-2.82868	0.0001	0.00362791	yes	Protein kinase domain-containing protein
RD1_RD2_RD7_RD8	XLOC_063672	XLOC_063672	BGIOSGA028245	8:8918738-8920988	RD1-2	RD7-8	OK	18.1584	4.07646	-2.15525	-2.79109	0.00055	0.0136734	no		TCONS_00066798	XLOC_063672	BGIOSGA028245	8:8918738-8920988	RD1-2	RD7-8	OK	18.1584	4.07646	-2.15525	-2.79109	0.00055	0.0138012	no	YqaJ domain-containing protein
RD1_RD2_RD7_RD8	XLOC_063762	XLOC_063762	BGIOSGA028286	8:9778212-9778521	RD1-2	RD7-8	OK	0	13.1123	inf	-nan	0.0001	0.0035833	yes		TCONS_00066895	XLOC_063762	BGIOSGA028286	8:9778212-9778521	RD1-2	RD7-8	OK	0	13.1123	inf	-nan	0.0001	0.00362791	yes	Uncharacterized protein
RD1_RD2_RD7_RD8	XLOC_063827	XLOC_063827	BGIOSGA028316	8:10581700-10582082	RD1-2	RD7-8	OK	50.2817	0	-inf	-nan	5e-05	0.00197632	yes		TCONS_00066961	XLOC_063827	BGIOSGA028316	8:10581700-10582082	RD1-2	RD7-8	OK	50.2817	0	-inf	-nan	5e-05	0.00200744	yes	Uncharacterized protein
RD1_RD2_RD7_RD8	XLOC_063912	XLOC_063912	BGIOSGA028351	8:11756419-11757101	RD1-2	RD7-8	OK	8.53121	51.1113	2.58282	2.97592	0.00015	0.00501596	yes		TCONS_00067052	XLOC_063912	BGIOSGA028351	8:11756419-11757101	RD1-2	RD7-8	OK	8.53121	51.1113	2.58282	2.97592	0.00015	0.00506551	yes	Phytocyanin domain-containing protein
RD1_RD2_RD7_RD8	XLOC_064173	XLOC_064173	BGIOSGA028455	8:15461326-15470844	RD1-2	RD7-8	OK	2.09861	6.8327	1.70302	2.37474	0.0015	0.0271446	no		TCONS_00067336	XLOC_064173	BGIOSGA028455	8:15461326-15470844	RD1-2	RD7-8	OK	2.09861	6.8327	1.70302	2.37474	0.0015	0.0273191	no	Uncharacterized protein
RD1_RD2_RD7_RD8	XLOC_064353	XLOC_064353	BGIOSGA028527	8:17581643-17582331	RD1-2	RD7-8	OK	3.16937	0	-inf	-nan	0.0003	0.00874951	yes		TCONS_00067527	XLOC_064353	BGIOSGA028527	8:17581643-17582331	RD1-2	RD7-8	OK	3.16937	0	-inf	-nan	0.0003	0.00881317	yes	Uncharacterized protein
RD1_RD2_RD7_RD8	XLOC_064380	XLOC_064380	BGIOSGA028539	8:17855899-17856347	RD1-2	RD7-8	OK	3.22218	0	-inf	-nan	0.0002	0.00641424	yes		TCONS_00067554	XLOC_064380	BGIOSGA028539	8:17855899-17856347	RD1-2	RD7-8	OK	3.22218	0	-inf	-nan	0.0002	0.00647563	yes	Uncharacterized protein
RD1_RD2_RD7_RD8	XLOC_064391	XLOC_064391	BGIOSGA028541	8:17910785-17911535	RD1-2	RD7-8	OK	0	51.3696	inf	-nan	5e-05	0.00197632	yes		TCONS_00067565	XLOC_064391	BGIOSGA028541	8:17910785-17911535	RD1-2	RD7-8	OK	0	51.3696	inf	-nan	5e-05	0.00200744	yes	Uncharacterized protein
RD1_RD2_RD7_RD8	XLOC_064395	XLOC_064395	BGIOSGA028542	8:17922731-17923476	RD1-2	RD7-8	OK	21.2144	0	-inf	-nan	5e-05	0.00197632	yes		TCONS_00067569	XLOC_064395	BGIOSGA028542	8:17922731-17923476	RD1-2	RD7-8	OK	21.2144	0	-inf	-nan	5e-05	0.00200744	yes	Uncharacterized protein
RD1_RD2_RD7_RD8	XLOC_064407	XLOC_064407	BGIOSGA028549	8:17986666-17987346	RD1-2	RD7-8	OK	0	12.5585	inf	-nan	5e-05	0.00197632	yes		TCONS_00067581	XLOC_064407	BGIOSGA028549	8:17986666-17987346	RD1-2	RD7-8	OK	0	12.5585	inf	-nan	5e-05	0.00200744	yes	-
RD1_RD2_RD7_RD8	XLOC_064415	XLOC_064415	BGIOSGA028550	8:18115454-18118040	RD1-2	RD7-8	OK	346.384	2.69079	-7.0082	-6.45855	0.00085	0.0180665	no		TCONS_00067589	XLOC_064415	BGIOSGA028550	8:18115454-18118040	RD1-2	RD7-8	OK	346.384	2.69079	-7.0082	-6.45855	0.00085	0.0181954	no	HTH cro/C1-type domain-containing protein
RD1_RD2_RD7_RD8	XLOC_064417	XLOC_064417	BGIOSGA028552	8:18158583-18158931	RD1-2	RD7-8	OK	6.14058	0	-inf	-nan	5e-05	0.00197632	yes		TCONS_00067591	XLOC_064417	BGIOSGA028552	8:18158583-18158931	RD1-2	RD7-8	OK	6.14058	0	-inf	-nan	5e-05	0.00200744	yes	Uncharacterized protein
RD1_RD2_RD7_RD8	XLOC_064470	XLOC_064470	BGIOSGA028571	8:18915468-18916641	RD1-2	RD7-8	OK	0	2.27472	inf	-nan	5e-05	0.00197632	yes		TCONS_00067648	XLOC_064470	BGIOSGA028571	8:18915468-18916641	RD1-2	RD7-8	OK	0	2.27472	inf	-nan	5e-05	0.00200744	yes	Protein kinase domain-containing protein
RD1_RD2_RD7_RD8	XLOC_064580	XLOC_064580	BGIOSGA028617	8:20167199-20169561	RD1-2	RD7-8	OK	140.471	36.1172	-1.95951	-2.86144	5e-05	0.00197632	yes		TCONS_00067763	XLOC_064580	BGIOSGA028617	8:20167199-20169561	RD1-2	RD7-8	OK	140.471	36.1172	-1.95951	-2.86144	5e-05	0.00200744	yes	Uncharacterized protein
RD1_RD2_RD7_RD8	XLOC_064623	XLOC_064623	BGIOSGA028639	8:20520302-20521078	RD1-2	RD7-8	OK	3.7413	0	-inf	-nan	5e-05	0.00197632	yes		TCONS_00067806	XLOC_064623	BGIOSGA028639	8:20520302-20521078	RD1-2	RD7-8	OK	3.7413	0	-inf	-nan	5e-05	0.00200744	yes	Uncharacterized protein
RD1_RD2_RD7_RD8	XLOC_064638	XLOC_064638	BGIOSGA028645	8:20616897-20617284	RD1-2	RD7-8	OK	0	2.39722	inf	-nan	0.0007	0.0160315	no		TCONS_00067821	XLOC_064638	BGIOSGA028645	8:20616897-20617284	RD1-2	RD7-8	OK	0	2.39722	inf	-nan	0.0007	0.0161932	no	Uncharacterized protein
RD1_RD2_RD7_RD8	XLOC_064695	XLOC_064695	BGIOSGA028666	8:21181675-21183706	RD1-2	RD7-8	OK	0.668017	5.32349	2.99442	3.21529	0.0013	0.0245353	no		TCONS_00067878	XLOC_064695	BGIOSGA028666	8:21181675-21183706	RD1-2	RD7-8	OK	0.668017	5.32349	2.99442	3.21529	0.0013	0.0246713	no	RING-type E3 ubiquitin transferase (EC 2.3.2.27)
RD1_RD2_RD7_RD8	XLOC_064701	XLOC_064701	BGIOSGA028668	8:21240771-21243651	RD1-2	RD7-8	OK	71.0237	15.995	-2.15068	-3.03611	5e-05	0.00197632	yes		TCONS_00067884	XLOC_064701	BGIOSGA028668	8:21240771-21243651	RD1-2	RD7-8	OK	71.0237	15.995	-2.15068	-3.03611	5e-05	0.00200744	yes	-
RD1_RD2_RD7_RD8	XLOC_064708	XLOC_064708	BGIOSGA028669	8:21294814-21295765	RD1-2	RD7-8	OK	8.20515	0	-inf	-nan	5e-05	0.00197632	yes		TCONS_00067892	XLOC_064708	BGIOSGA028669	8:21294814-21295765	RD1-2	RD7-8	OK	8.20515	0	-inf	-nan	5e-05	0.00200744	yes	Uncharacterized protein
RD1_RD2_RD7_RD8	XLOC_064708	XLOC_064708	BGIOSGA028669	8:21294814-21295765	RD1-2	RD7-8	OK	8.20515	0	-inf	-nan	5e-05	0.00197632	yes		TCONS_00067893	XLOC_064708	MIR-598	8:21294814-21295765	RD1-2	RD7-8	NOTEST	0	0	0	0	1	1	no	Uncharacterized protein
RD1_RD2_RD7_RD8	XLOC_064708	XLOC_064708	BGIOSGA028669	8:21294814-21295765	RD1-2	RD7-8	OK	8.20515	0	-inf	-nan	5e-05	0.00197632	yes		TCONS_00067894	XLOC_064708	SNOZ206	8:21294814-21295765	RD1-2	RD7-8	NOTEST	0	0	0	0	1	1	no	Uncharacterized protein
RD1_RD2_RD7_RD8	XLOC_064715	XLOC_064715	BGIOSGA028674	8:21357679-21363894	RD1-2	RD7-8	OK	0	1.78841	inf	-nan	0.00065	0.0153547	no		TCONS_00067903	XLOC_064715	BGIOSGA028674	8:21357679-21363894	RD1-2	RD7-8	OK	0	1.78841	inf	-nan	0.00065	0.0155544	no	Uncharacterized protein
RD1_RD2_RD7_RD8	XLOC_064737	XLOC_064737	BGIOSGA028687	8:21544000-21544785	RD1-2	RD7-8	OK	4.87452	19.4828	1.99887	2.30125	0.00355	0.0492573	no		TCONS_00067925	XLOC_064737	BGIOSGA028687	8:21544000-21544785	RD1-2	RD7-8	OK	4.87452	19.4828	1.99887	2.30125	0.00355	0.0494891	no	Uncharacterized protein
RD1_RD2_RD7_RD8	XLOC_064740	XLOC_064740	BGIOSGA028689	8:21561753-21562407	RD1-2	RD7-8	OK	0	1.87029	inf	-nan	0.00015	0.00501596	yes		TCONS_00067928	XLOC_064740	BGIOSGA028689	8:21561753-21562407	RD1-2	RD7-8	OK	0	1.87029	inf	-nan	0.00015	0.00506551	yes	Uncharacterized protein
RD1_RD2_RD7_RD8	XLOC_064800	XLOC_064800	BGIOSGA028713	8:22170174-22176436	RD1-2	RD7-8	OK	17.781	5.27602	-1.75281	-2.40374	0.0013	0.0245353	no		TCONS_00067990	XLOC_064800	BGIOSGA028713	8:22170174-22176436	RD1-2	RD7-8	OK	17.781	5.27602	-1.75281	-2.40374	0.0013	0.0246713	no	hypothetical protein OsI_29324
RD1_RD2_RD7_RD8	XLOC_064819	XLOC_064819	BGIOSGA028722	8:22375903-22377547	RD1-2	RD7-8	OK	18.2958	62.5112	1.7726	2.45554	0.0007	0.0160315	no		TCONS_00068010	XLOC_064819	BGIOSGA028722	8:22375903-22377547	RD1-2	RD7-8	OK	18.2958	62.5112	1.7726	2.45554	0.0007	0.0161932	no	hypothetical protein OsI_29344
RD1_RD2_RD7_RD8	XLOC_064936	XLOC_064936	BGIOSGA028780	8:23626756-23635594	RD1-2	RD7-8	OK	3.3485	0.557542	-2.58636	-2.54662	0.0017	0.0294623	no		TCONS_00068130	XLOC_064936	BGIOSGA028780	8:23626756-23635594	RD1-2	RD7-8	OK	3.3485	0.557542	-2.58636	-2.54662	0.0017	0.0295895	no	respiratory burst oxidase homolog protein E
RD1_RD2_RD7_RD8	XLOC_065023	XLOC_065023	BGIOSGA028819	8:24500392-24501286	RD1-2	RD7-8	OK	0	6.4977	inf	-nan	5e-05	0.00197632	yes		TCONS_00068224	XLOC_065023	BGIOSGA028819	8:24500392-24501286	RD1-2	RD7-8	OK	0	6.4977	inf	-nan	5e-05	0.00200744	yes	protein HVA22-like isoform X1
RD1_RD2_RD7_RD8	XLOC_065161	XLOC_065161	BGIOSGA028886	8:25803646-25804896	RD1-2	RD7-8	OK	1.6229	0	-inf	-nan	0.0017	0.0294623	no		TCONS_00068368	XLOC_065161	BGIOSGA028886	8:25803646-25804896	RD1-2	RD7-8	OK	1.6229	0	-inf	-nan	0.0017	0.0295895	no	hypothetical protein
RD1_RD2_RD7_RD8	XLOC_065204	XLOC_065204	BGIOSGA028914	8:26103228-26106216	RD1-2	RD7-8	OK	33.2517	8.45963	-1.97476	-2.6361	0.0004	0.0107126	no		TCONS_00068412	XLOC_065204	BGIOSGA028914	8:26103228-26106216	RD1-2	RD7-8	OK	33.2517	8.45963	-1.97476	-2.6361	0.0004	0.0107863	no	BTB/POZ domain-containing protein At1g55760
RD1_RD2_RD7_RD8	XLOC_065243	XLOC_065243	BGIOSGA028940	8:26364809-26368169	RD1-2	RD7-8	OK	16.4213	43.4926	1.40521	2.05151	0.00325	0.0464536	no		TCONS_00068451	XLOC_065243	BGIOSGA028940	8:26364809-26368169	RD1-2	RD7-8	OK	16.4213	43.4926	1.40521	2.05151	0.00325	0.0466755	no	zinc metalloproteinase-like
RD1_RD2_RD7_RD8	XLOC_065287	XLOC_065287	BGIOSGA028967	8:26833977-26844855	RD1-2	RD7-8	OK	4.12233	0.6264	-2.7183	-2.83887	5e-05	0.00197632	yes		TCONS_00068497	XLOC_065287	BGIOSGA028967	8:26833977-26844855	RD1-2	RD7-8	OK	4.12233	0.6264	-2.7183	-2.83887	5e-05	0.00200744	yes	lipoxygenase 7, chloroplastic
RD1_RD2_RD7_RD8	XLOC_065296	XLOC_065296	BGIOSGA028973	8:26942239-26943208	RD1-2	RD7-8	OK	0	49.4319	inf	-nan	5e-05	0.00197632	yes		TCONS_00068506	XLOC_065296	BGIOSGA028973	8:26942239-26943208	RD1-2	RD7-8	OK	0	49.4319	inf	-nan	5e-05	0.00200744	yes	putative lipoxygenase
RD1_RD2_RD7_RD8	XLOC_065453	XLOC_065453	BGIOSGA029060	8:28411647-28416531	RD1-2	RD7-8	OK	3.75809	0	-inf	-nan	5e-05	0.00197632	yes		TCONS_00068672	XLOC_065453	BGIOSGA029060	8:28411647-28416531	RD1-2	RD7-8	OK	3.75809	0	-inf	-nan	5e-05	0.00200744	yes	hypothetical protein OsJ_28072
RD1_RD2_RD7_RD8	XLOC_065492	XLOC_065492	BGIOSGA029078	8:28680303-28680819	RD1-2	RD7-8	OK	0	1.73021	inf	-nan	0.00075	0.0166889	no		TCONS_00068716	XLOC_065492	BGIOSGA029078	8:28680303-28680819	RD1-2	RD7-8	OK	0	1.73021	inf	-nan	0.00075	0.0168117	no	uncharacterized protein LOC4346179
RD1_RD2_RD7_RD8	XLOC_065737	XLOC_065737	BGIOSGA027812	8:168557-177922	RD1-2	RD7-8	OK	4.68908	0.898518	-2.38368	-2.80765	0.0024	0.0377466	no		TCONS_00068970	XLOC_065737	BGIOSGA027812	8:168557-177922	RD1-2	RD7-8	OK	4.68908	0.898518	-2.38368	-2.80765	0.0024	0.0380025	no	Uncharacterized protein
RD1_RD2_RD7_RD8	XLOC_065799	XLOC_065799	BGIOSGA027771	8:646906-647972	RD1-2	RD7-8	OK	2.25525	23.1875	3.36199	3.67788	0.0007	0.0160315	no		TCONS_00069040	XLOC_065799	BGIOSGA027771	8:646906-647972	RD1-2	RD7-8	OK	2.25525	23.1875	3.36199	3.67788	0.0007	0.0161932	no	Uncharacterized protein
RD1_RD2_RD7_RD8	XLOC_065852	XLOC_065852	BGIOSGA027742	8:1243143-1246247	RD1-2	RD7-8	OK	18.9896	60.962	1.6827	2.30733	0.0013	0.0245353	no		TCONS_00069097	XLOC_065852	BGIOSGA027742	8:1243143-1246247	RD1-2	RD7-8	OK	18.9896	60.962	1.6827	2.30733	0.0013	0.0246713	no	Succinate dehydrogenase [ubiquinone] iron-sulfur subunit, mitochondrial (EC 1.3.5.1)
RD1_RD2_RD7_RD8	XLOC_065888	XLOC_065888	BACTEROID-TRP	8:1595380-1595526	RD1-2	RD7-8	OK	155.083	618.212	1.99506	2.62102	0.0017	0.0294623	no		TCONS_00069135	XLOC_065888	BACTEROID-TRP	8:1595380-1595526	RD1-2	RD7-8	OK	155.083	618.212	1.99506	2.62102	0.0017	0.0295895	no	---NA---
RD1_RD2_RD7_RD8	XLOC_065944	XLOC_065944	BGIOSGA027689	8:2280971-2281458	RD1-2	RD7-8	OK	197.912	1116.14	2.49559	3.17599	5e-05	0.00197632	yes		TCONS_00069195	XLOC_065944	BGIOSGA027689	8:2280971-2281458	RD1-2	RD7-8	OK	197.912	1116.14	2.49559	3.17599	5e-05	0.00200744	yes	Uncharacterized protein
RD1_RD2_RD7_RD8	XLOC_065951	XLOC_065951	BGIOSGA027685	8:2307412-2307814	RD1-2	RD7-8	OK	0	2.5706	inf	-nan	0.0016	0.0283563	no		TCONS_00069202	XLOC_065951	BGIOSGA027685	8:2307412-2307814	RD1-2	RD7-8	OK	0	2.5706	inf	-nan	0.0016	0.0285644	no	-
RD1_RD2_RD7_RD8	XLOC_065996	XLOC_065996	BGIOSGA027661	8:2839267-2841930	RD1-2	RD7-8	OK	0	1.9584	inf	-nan	5e-05	0.00197632	yes		TCONS_00069253	XLOC_065996	BGIOSGA027661	8:2839267-2841930	RD1-2	RD7-8	OK	0	1.9584	inf	-nan	5e-05	0.00200744	yes	Uncharacterized protein
RD1_RD2_RD7_RD8	XLOC_066066	XLOC_066066	BGIOSGA027622	8:3678603-3680193	RD1-2	RD7-8	OK	110.302	6.05979	-4.18605	-5.47794	5e-05	0.00197632	yes		TCONS_00069331	XLOC_066066	BGIOSGA027622	8:3678603-3680193	RD1-2	RD7-8	OK	110.302	6.05979	-4.18605	-5.47794	5e-05	0.00200744	yes	FAD-binding PCMH-type domain-containing protein
RD1_RD2_RD7_RD8	XLOC_066073	XLOC_066073	BGIOSGA027618	8:3725887-3732314	RD1-2	RD7-8	OK	24.4007	0.646225	-5.23874	-5.47417	0.00015	0.00501596	yes		TCONS_00069338	XLOC_066073	BGIOSGA027618	8:3725887-3732314	RD1-2	RD7-8	OK	24.4007	0.646225	-5.23874	-5.47417	0.00015	0.00506551	yes	Uncharacterized protein
RD1_RD2_RD7_RD8	XLOC_066076	XLOC_066076	BGIOSGA027617	8:3755118-3756931	RD1-2	RD7-8	OK	261.24	56.3555	-2.21275	-3.15066	5e-05	0.00197632	yes		TCONS_00069341	XLOC_066076	BGIOSGA027617	8:3755118-3756931	RD1-2	RD7-8	OK	261.24	56.3555	-2.21275	-3.15066	5e-05	0.00200744	yes	-
RD1_RD2_RD7_RD8	XLOC_066082	XLOC_066082	BGIOSGA027614	8:3795763-3798913	RD1-2	RD7-8	OK	8.37163	24.2071	1.53185	2.22633	0.0021	0.0344408	no		TCONS_00069347	XLOC_066082	BGIOSGA027614	8:3795763-3798913	RD1-2	RD7-8	OK	8.37163	24.2071	1.53185	2.22633	0.0021	0.0346807	no	Uncharacterized protein
RD1_RD2_RD7_RD8	XLOC_066091	XLOC_066091	BGIOSGA027609	8:3877977-3878562	RD1-2	RD7-8	OK	0	13.5458	inf	-nan	5e-05	0.00197632	yes		TCONS_00069357	XLOC_066091	BGIOSGA027609	8:3877977-3878562	RD1-2	RD7-8	OK	0	13.5458	inf	-nan	5e-05	0.00200744	yes	Uncharacterized protein
RD1_RD2_RD7_RD8	XLOC_066163	XLOC_066163	BGIOSGA027573	8:4474556-4474940	RD1-2	RD7-8	OK	0	5.88874	inf	-nan	5e-05	0.00197632	yes		TCONS_00069431	XLOC_066163	BGIOSGA027573	8:4474556-4474940	RD1-2	RD7-8	OK	0	5.88874	inf	-nan	5e-05	0.00200744	yes	Uncharacterized protein
RD1_RD2_RD7_RD8	XLOC_066166	XLOC_066166	BGIOSGA027572	8:4491019-4491577	RD1-2	RD7-8	OK	0	1.72292	inf	-nan	0.00135	0.0252149	no		TCONS_00069434	XLOC_066166	BGIOSGA027572	8:4491019-4491577	RD1-2	RD7-8	OK	0	1.72292	inf	-nan	0.00135	0.0253539	no	Uncharacterized protein
RD1_RD2_RD7_RD8	XLOC_066179	XLOC_066179	BGIOSGA027567	8:4658505-4660053	RD1-2	RD7-8	OK	0	1.53139	inf	-nan	5e-05	0.00197632	yes		TCONS_00069447	XLOC_066179	BGIOSGA027567	8:4658505-4660053	RD1-2	RD7-8	OK	0	1.53139	inf	-nan	5e-05	0.00200744	yes	F-box domain-containing protein
RD1_RD2_RD7_RD8	XLOC_066222	XLOC_066222	BGIOSGA027541	8:5181901-5184221	RD1-2	RD7-8	OK	12.595	59.3624	2.2367	3.17575	5e-05	0.00197632	yes		TCONS_00069496	XLOC_066222	BGIOSGA027541	8:5181901-5184221	RD1-2	RD7-8	OK	12.595	59.3624	2.2367	3.17575	5e-05	0.00200744	yes	Epimerase domain-containing protein
RD1_RD2_RD7_RD8	XLOC_066223	XLOC_066223	BGIOSGA027540	8:5206429-5208845	RD1-2	RD7-8	OK	0	41.5103	inf	-nan	5e-05	0.00197632	yes		TCONS_00069497	XLOC_066223	BGIOSGA027540	8:5206429-5208845	RD1-2	RD7-8	OK	0	41.5103	inf	-nan	5e-05	0.00200744	yes	Uncharacterized protein
RD1_RD2_RD7_RD8	XLOC_066229	XLOC_066229	BGIOSGA027538	8:5282368-5283142	RD1-2	RD7-8	OK	16.5933	0	-inf	-nan	5e-05	0.00197632	yes		TCONS_00069503	XLOC_066229	BGIOSGA027538	8:5282368-5283142	RD1-2	RD7-8	OK	16.5933	0	-inf	-nan	5e-05	0.00200744	yes	GUB_WAK_bind domain-containing protein
RD1_RD2_RD7_RD8	XLOC_066278	XLOC_066278	BGIOSGA027513	8:5695309-5697726	RD1-2	RD7-8	OK	0	4.25806	inf	-nan	5e-05	0.00197632	yes		TCONS_00069555	XLOC_066278	BGIOSGA027513	8:5695309-5697726	RD1-2	RD7-8	OK	0	4.25806	inf	-nan	5e-05	0.00200744	yes	Uncharacterized protein
RD1_RD2_RD7_RD8	XLOC_066301	XLOC_066301	BGIOSGA027498	8:5863722-5864574	RD1-2	RD7-8	OK	12.16	41.8552	1.78326	2.52268	0.0013	0.0245353	no		TCONS_00069579	XLOC_066301	BGIOSGA027498	8:5863722-5864574	RD1-2	RD7-8	OK	12.16	41.8552	1.78326	2.52268	0.0013	0.0246713	no	DUF3778 domain-containing protein
RD1_RD2_RD7_RD8	XLOC_066324	XLOC_066324	BGIOSGA027485	8:6105678-6107236	RD1-2	RD7-8	OK	0	2.60005	inf	-nan	5e-05	0.00197632	yes		TCONS_00069602	XLOC_066324	BGIOSGA027485	8:6105678-6107236	RD1-2	RD7-8	OK	0	2.60005	inf	-nan	5e-05	0.00200744	yes	Acyl-[acyl-carrier-protein] desaturase 6, chloroplastic (EC 1.14.19.-)
RD1_RD2_RD7_RD8	XLOC_066325	XLOC_066325	BGIOSGA027484	8:6148583-6149866	RD1-2	RD7-8	OK	3.63157	13.6029	1.90526	2.53693	0.0016	0.0283563	no		TCONS_00069603	XLOC_066325	BGIOSGA027484	8:6148583-6149866	RD1-2	RD7-8	OK	3.63157	13.6029	1.90526	2.53693	0.0016	0.0285644	no	Acyl-[acyl-carrier-protein] desaturase 7, chloroplastic (EC 1.14.19.-)
RD1_RD2_RD7_RD8	XLOC_066332	XLOC_066332	BGIOSGA027481	8:6220275-6223777	RD1-2	RD7-8	OK	61.516	16.3608	-1.91072	-2.19578	0.0029	0.0428791	no		TCONS_00069611	XLOC_066332	BGIOSGA027481	8:6220275-6223777	RD1-2	RD7-8	OK	61.516	16.3608	-1.91072	-2.19578	0.0029	0.043052	no	NAC domain-containing protein
RD1_RD2_RD7_RD8	XLOC_066335	XLOC_066335	BGIOSGA027479	8:6241115-6241541	RD1-2	RD7-8	OK	8.44291	0	-inf	-nan	5e-05	0.00197632	yes		TCONS_00069614	XLOC_066335	BGIOSGA027479	8:6241115-6241541	RD1-2	RD7-8	OK	8.44291	0	-inf	-nan	5e-05	0.00200744	yes	Uncharacterized protein
RD1_RD2_RD7_RD8	XLOC_066360	XLOC_066360	BGIOSGA027468	8:6591347-6591860	RD1-2	RD7-8	OK	15.1564	63.2277	2.06063	2.78138	5e-05	0.00197632	yes		TCONS_00069642	XLOC_066360	BGIOSGA027468	8:6591347-6591860	RD1-2	RD7-8	OK	15.1564	63.2277	2.06063	2.78138	5e-05	0.00200744	yes	Uncharacterized protein
RD1_RD2_RD7_RD8	XLOC_066390	XLOC_066390	BGIOSGA027456	8:7092349-7095173	RD1-2	RD7-8	OK	19.9919	1.98059	-3.33541	-3.37043	0.0013	0.0245353	no		TCONS_00069675	XLOC_066390	BGIOSGA027456	8:7092349-7095173	RD1-2	RD7-8	OK	19.9919	1.98059	-3.33541	-3.37043	0.0013	0.0246713	no	Uncharacterized protein
RD1_RD2_RD7_RD8	XLOC_066473	XLOC_066473	BGIOSGA027427	8:8395399-8396467	RD1-2	RD7-8	OK	0	4.21208	inf	-nan	5e-05	0.00197632	yes		TCONS_00069761	XLOC_066473	BGIOSGA027427	8:8395399-8396467	RD1-2	RD7-8	OK	0	4.21208	inf	-nan	5e-05	0.00200744	yes	Uncharacterized protein
RD1_RD2_RD7_RD8	XLOC_066477	XLOC_066477	BGIOSGA027424	8:8415742-8416926	RD1-2	RD7-8	OK	0	2.19772	inf	-nan	5e-05	0.00197632	yes		TCONS_00069765	XLOC_066477	BGIOSGA027424	8:8415742-8416926	RD1-2	RD7-8	OK	0	2.19772	inf	-nan	5e-05	0.00200744	yes	BTB domain-containing protein
RD1_RD2_RD7_RD8	XLOC_066733	XLOC_066733	BGIOSGA027317	8:11452390-11453097	RD1-2	RD7-8	OK	61.637	20.6659	-1.57654	-2.12088	0.0036	0.0496833	no		TCONS_00070033	XLOC_066733	BGIOSGA027317	8:11452390-11453097	RD1-2	RD7-8	OK	61.637	20.6659	-1.57654	-2.12088	0.0036	0.0499165	no	Uncharacterized protein
RD1_RD2_RD7_RD8	XLOC_067053	XLOC_067053	BGIOSGA027176	8:15696550-15696825	RD1-2	RD7-8	OK	18.4111	0	-inf	-nan	0.0033	0.0467972	no		TCONS_00070366	XLOC_067053	BGIOSGA027176	8:15696550-15696825	RD1-2	RD7-8	OK	18.4111	0	-inf	-nan	0.0033	0.0470198	no	Uncharacterized protein
RD1_RD2_RD7_RD8	XLOC_067193	XLOC_067193	BGIOSGA027113	8:17408022-17411861	RD1-2	RD7-8	OK	73.6664	17.7133	-2.05618	-2.89093	0.0005	0.0126751	no		TCONS_00070516	XLOC_067193	BGIOSGA027113	8:17408022-17411861	RD1-2	RD7-8	OK	73.6664	17.7133	-2.05618	-2.89093	0.0005	0.0127772	no	BFN domain-containing protein
RD1_RD2_RD7_RD8	XLOC_067261	XLOC_067261	BGIOSGA027084	8:18060815-18066028	RD1-2	RD7-8	OK	26.4016	5.0738	-2.37949	-3.05142	5e-05	0.00197632	yes		TCONS_00070586	XLOC_067261	BGIOSGA027084	8:18060815-18066028	RD1-2	RD7-8	OK	26.4016	5.0738	-2.37949	-3.05142	5e-05	0.00200744	yes	Uncharacterized protein
RD1_RD2_RD7_RD8	XLOC_067362	XLOC_067362	BGIOSGA027049	8:19234551-19236263	RD1-2	RD7-8	OK	9.6939	64.1702	2.72675	3.04554	5e-05	0.00197632	yes		TCONS_00070690	XLOC_067362	BGIOSGA027049	8:19234551-19236263	RD1-2	RD7-8	OK	9.6939	64.1702	2.72675	3.04554	5e-05	0.00200744	yes	-
RD1_RD2_RD7_RD8	XLOC_067374	XLOC_067374	BGIOSGA027045	8:19403033-19411246	RD1-2	RD7-8	OK	9.86994	2.00516	-2.29933	-2.69927	0.0002	0.00641424	yes		TCONS_00070702	XLOC_067374	BGIOSGA027045	8:19403033-19411246	RD1-2	RD7-8	OK	9.86994	2.00516	-2.29933	-2.69927	0.0002	0.00647563	yes	Uncharacterized protein
RD1_RD2_RD7_RD8	XLOC_067379	XLOC_067379	BGIOSGA027043	8:19434113-19434392	RD1-2	RD7-8	OK	0	121.994	inf	-nan	5e-05	0.00197632	yes		TCONS_00070707	XLOC_067379	BGIOSGA027043	8:19434113-19434392	RD1-2	RD7-8	OK	0	121.994	inf	-nan	5e-05	0.00200744	yes	Uncharacterized protein
RD1_RD2_RD7_RD8	XLOC_067409	XLOC_067409	BGIOSGA027030	8:19769376-19770216	RD1-2	RD7-8	OK	8.94564	69.9955	2.96801	4.14339	5e-05	0.00197632	yes		TCONS_00070738	XLOC_067409	BGIOSGA027030	8:19769376-19770216	RD1-2	RD7-8	OK	8.94564	69.9955	2.96801	4.14339	5e-05	0.00200744	yes	Fe2OG dioxygenase domain-containing protein
RD1_RD2_RD7_RD8	XLOC_067562	XLOC_067562	BGIOSGA026964	8:21377192-21377998	RD1-2	RD7-8	OK	0	3.23661	inf	-nan	5e-05	0.00197632	yes		TCONS_00070896	XLOC_067562	BGIOSGA026964	8:21377192-21377998	RD1-2	RD7-8	OK	0	3.23661	inf	-nan	5e-05	0.00200744	yes	Uncharacterized protein
RD1_RD2_RD7_RD8	XLOC_067574	XLOC_067574	BGIOSGA026961	8:21583409-21585170	RD1-2	RD7-8	OK	0.789825	5.01482	2.66659	2.71389	0.0016	0.0283563	no		TCONS_00070909	XLOC_067574	BGIOSGA026961	8:21583409-21585170	RD1-2	RD7-8	OK	0.789825	5.01482	2.66659	2.71389	0.0016	0.0285644	no	RING-type E3 ubiquitin transferase (EC 2.3.2.27)
RD1_RD2_RD7_RD8	XLOC_067587	XLOC_067587	BGIOSGA026957	8:21771408-21773210	RD1-2	RD7-8	OK	0.833836	10.1487	3.60539	3.53879	0.0012	0.0232568	no		TCONS_00070922	XLOC_067587	BGIOSGA026957	8:21771408-21773210	RD1-2	RD7-8	OK	0.833836	10.1487	3.60539	3.53879	0.0012	0.0233877	no	IPPc domain-containing protein
RD1_RD2_RD7_RD8	XLOC_067650	XLOC_067650	BGIOSGA026930	8:22445621-22446540	RD1-2	RD7-8	OK	25.187	1.6745	-3.91087	-3.62712	0.00095	0.0195913	no		TCONS_00070990	XLOC_067650	BGIOSGA026930	8:22445621-22446540	RD1-2	RD7-8	OK	25.187	1.6745	-3.91087	-3.62712	0.00095	0.019751	no	Chlorophyll a-b binding protein, chloroplastic
RD1_RD2_RD7_RD8	XLOC_067857	XLOC_067857	BGIOSGA026818	8:24981401-24982403	RD1-2	RD7-8	OK	4.56511	21.4379	2.23144	2.75411	0.0005	0.0126751	no		TCONS_00071201	XLOC_067857	BGIOSGA026818	8:24981401-24982403	RD1-2	RD7-8	OK	4.56511	21.4379	2.23144	2.75411	0.0005	0.0127772	no	Abhydrolase_3 domain-containing protein
RD1_RD2_RD7_RD8	XLOC_067907	XLOC_067907	BGIOSGA026785	8:25490317-25491352	RD1-2	RD7-8	OK	356.803	96.7216	-1.88322	-2.20023	0.0033	0.0467972	no		TCONS_00071253	XLOC_067907	BGIOSGA026785	8:25490317-25491352	RD1-2	RD7-8	OK	356.803	96.7216	-1.88322	-2.20023	0.0033	0.0470198	no	Phytocyanin domain-containing protein
RD1_RD2_RD7_RD8	XLOC_067944	XLOC_067944	BGIOSGA026763	8:25768313-25772718	RD1-2	RD7-8	OK	10.2576	2.25891	-2.183	-2.71545	0.00055	0.0136734	no		TCONS_00071291	XLOC_067944	BGIOSGA026763	8:25768313-25772718	RD1-2	RD7-8	OK	10.2576	2.25891	-2.183	-2.71545	0.00055	0.0138012	no	Hydrolase_4 domain-containing protein
RD1_RD2_RD7_RD8	XLOC_068015	XLOC_068015	BGIOSGA026722	8:26464179-26471654	RD1-2	RD7-8	OK	0.95688	5.58527	2.54522	2.39655	0.00305	0.044369	no		TCONS_00071369	XLOC_068015	BGIOSGA026722	8:26464179-26471654	RD1-2	RD7-8	OK	0.95688	5.58527	2.54522	2.39655	0.00305	0.0445468	no	FAS1 domain-containing protein
RD1_RD2_RD7_RD8	XLOC_068137	XLOC_068137	BGIOSGA026659	8:27581544-27585478	RD1-2	RD7-8	OK	19.1726	4.63901	-2.04716	-2.51009	0.00085	0.0180665	no		TCONS_00071494	XLOC_068137	BGIOSGA026659	8:27581544-27585478	RD1-2	RD7-8	OK	19.1726	4.63901	-2.04716	-2.51009	0.00085	0.0181954	no	Uncharacterized protein
RD1_RD2_RD7_RD8	XLOC_068147	XLOC_068147	BGIOSGA026650	8:27633754-27640589	RD1-2	RD7-8	OK	1.46825	5.71003	1.9594	2.31107	0.0035	0.0487889	no		TCONS_00071504	XLOC_068147	BGIOSGA026650	8:27633754-27640589	RD1-2	RD7-8	OK	1.46825	5.71003	1.9594	2.31107	0.0035	0.049019	no	Isoamylase
RD1_RD2_RD7_RD8	XLOC_068152	XLOC_068152	BGIOSGA026647	8:27658056-27659550	RD1-2	RD7-8	OK	1.54804	13.6841	3.14399	3.54977	0.0001	0.0035833	yes		TCONS_00071509	XLOC_068152	BGIOSGA026647	8:27658056-27659550	RD1-2	RD7-8	OK	1.54804	13.6841	3.14399	3.54977	0.0001	0.00362791	yes	Uncharacterized protein
RD1_RD2_RD7_RD8	XLOC_068303	XLOC_068303	BGIOSGA026558	8:28918245-28920828	RD1-2	RD7-8	OK	17.702	2.66424	-2.73211	-3.25664	0.0014	0.0258276	no		TCONS_00071666	XLOC_068303	BGIOSGA026558	8:28918245-28920828	RD1-2	RD7-8	OK	17.702	2.66424	-2.73211	-3.25664	0.0014	0.025969	no	Uncharacterized protein
RD1_RD2_RD7_RD8	XLOC_068621	XLOC_068621	BGIOSGA030316	9:2052725-2053709	RD1-2	RD7-8	OK	25.4213	6.84299	-1.89334	-2.62232	0.00115	0.0226779	no		TCONS_00071998	XLOC_068621	BGIOSGA030316	9:2052725-2053709	RD1-2	RD7-8	OK	25.4213	6.84299	-1.89334	-2.62232	0.00115	0.0228069	no	hypothetical protein OsI_30456
RD1_RD2_RD7_RD8	XLOC_068902	XLOC_068902	BGIOSGA030429	9:5494076-5495579	RD1-2	RD7-8	OK	0	1.90137	inf	-nan	5e-05	0.00197632	yes		TCONS_00072290	XLOC_068902	BGIOSGA030429	9:5494076-5495579	RD1-2	RD7-8	OK	0	1.90137	inf	-nan	5e-05	0.00200744	yes	Os09g0281600
RD1_RD2_RD7_RD8	XLOC_069185	XLOC_069185	BGIOSGA030535	9:8864726-8866350	RD1-2	RD7-8	OK	49.0038	9.61028	-2.35024	-2.80234	0.0002	0.00641424	yes		TCONS_00072587	XLOC_069185	BGIOSGA030535	9:8864726-8866350	RD1-2	RD7-8	OK	49.0038	9.61028	-2.35024	-2.80234	0.0002	0.00647563	yes	TPA_inf: WRKY transcription factor 74 [Oryza sativa (indica cultivar-group)]
RD1_RD2_RD7_RD8	XLOC_069200	XLOC_069200	BGIOSGA030543	9:9061779-9063180	RD1-2	RD7-8	OK	1.27984	10.4611	3.031	3.30151	0.0004	0.0107126	no		TCONS_00072603	XLOC_069200	BGIOSGA030543	9:9061779-9063180	RD1-2	RD7-8	OK	1.27984	10.4611	3.031	3.30151	0.0004	0.0107863	no	delta(8)-fatty-acid desaturase 2
RD1_RD2_RD7_RD8	XLOC_069206	XLOC_069206	BGIOSGA030546	9:9099662-9101979	RD1-2	RD7-8	OK	0.974977	13.3028	3.77022	3.73182	0.0006	0.0144385	no		TCONS_00072609	XLOC_069206	BGIOSGA030546	9:9099662-9101979	RD1-2	RD7-8	OK	0.974977	13.3028	3.77022	3.73182	0.0006	0.0146094	no	hypothetical protein OsI_30953
RD1_RD2_RD7_RD8	XLOC_069235	XLOC_069235	BGIOSGA030564	9:9305601-9306771	RD1-2	RD7-8	OK	0	1.95283	inf	-nan	5e-05	0.00197632	yes		TCONS_00072639	XLOC_069235	BGIOSGA030564	9:9305601-9306771	RD1-2	RD7-8	OK	0	1.95283	inf	-nan	5e-05	0.00200744	yes	hypothetical protein OsI_30983
RD1_RD2_RD7_RD8	XLOC_069263	XLOC_069263	BGIOSGA030575	9:9613428-9613659	RD1-2	RD7-8	OK	0	28.2951	inf	-nan	5e-05	0.00197632	yes		TCONS_00072667	XLOC_069263	BGIOSGA030575	9:9613428-9613659	RD1-2	RD7-8	OK	0	28.2951	inf	-nan	5e-05	0.00200744	yes	hypothetical protein OsI_31013
RD1_RD2_RD7_RD8	XLOC_069369	XLOC_069369	BGIOSGA030626	9:10727365-10729114	RD1-2	RD7-8	OK	3.32373	0	-inf	-nan	5e-05	0.00197632	yes		TCONS_00072781	XLOC_069369	BGIOSGA030626	9:10727365-10729114	RD1-2	RD7-8	OK	3.32373	0	-inf	-nan	5e-05	0.00200744	yes	Os09g0369400
RD1_RD2_RD7_RD8	XLOC_069449	XLOC_069449	BGIOSGA030666	9:11300014-11303407	RD1-2	RD7-8	OK	16.4469	4.4645	-1.88124	-2.63493	0.00045	0.011687	no		TCONS_00072862	XLOC_069449	BGIOSGA030666	9:11300014-11303407	RD1-2	RD7-8	OK	16.4469	4.4645	-1.88124	-2.63493	0.00045	0.0117828	no	probable acyl-activating enzyme 17, peroxisomal isoform X3
RD1_RD2_RD7_RD8	XLOC_069625	XLOC_069625	BGIOSGA030746	9:13195594-13196582	RD1-2	RD7-8	OK	34.6659	178.713	2.36606	3.14138	5e-05	0.00197632	yes		TCONS_00073044	XLOC_069625	BGIOSGA030746	9:13195594-13196582	RD1-2	RD7-8	OK	34.6659	178.713	2.36606	3.14138	5e-05	0.00200744	yes	hypothetical protein OsI_31348
RD1_RD2_RD7_RD8	XLOC_069742	XLOC_069742	BGIOSGA030811	9:14406431-14408287	RD1-2	RD7-8	OK	0	1.33315	inf	-nan	0.0005	0.0126751	no		TCONS_00073167	XLOC_069742	BGIOSGA030811	9:14406431-14408287	RD1-2	RD7-8	OK	0	1.33315	inf	-nan	0.0005	0.0127772	no	Uncharacterized protein
RD1_RD2_RD7_RD8	XLOC_069789	XLOC_069789	BGIOSGA030840	9:14873425-14876198	RD1-2	RD7-8	OK	0	1.34172	inf	-nan	5e-05	0.00197632	yes		TCONS_00073218	XLOC_069789	BGIOSGA030840	9:14873425-14876198	RD1-2	RD7-8	OK	0	1.34172	inf	-nan	5e-05	0.00200744	yes	Os09g0441000
RD1_RD2_RD7_RD8	XLOC_069883	XLOC_069883	BGIOSGA030895	9:15741619-15743761	RD1-2	RD7-8	OK	42.5464	11.6446	-1.86937	-2.4224	0.0004	0.0107126	no		TCONS_00073313	XLOC_069883	BGIOSGA030895	9:15741619-15743761	RD1-2	RD7-8	OK	42.5464	11.6446	-1.86937	-2.4224	0.0004	0.0107863	no	hypothetical protein OsI_31630
RD1_RD2_RD7_RD8	XLOC_069912	XLOC_069912	BGIOSGA030913	9:16008045-16008342	RD1-2	RD7-8	OK	41.161	158.883	1.94862	2.66523	0.0005	0.0126751	no		TCONS_00073343	XLOC_069912	BGIOSGA030913	9:16008045-16008342	RD1-2	RD7-8	OK	41.161	158.883	1.94862	2.66523	0.0005	0.0127772	no	EF hand family protein
RD1_RD2_RD7_RD8	XLOC_069918	XLOC_069918	BGIOSGA030917	9:16070999-16071853	RD1-2	RD7-8	OK	1.66883	11.1763	2.74354	2.70584	0.00255	0.0396559	no		TCONS_00073349	XLOC_069918	BGIOSGA030917	9:16070999-16071853	RD1-2	RD7-8	OK	1.66883	11.1763	2.74354	2.70584	0.00255	0.0398537	no	hypothetical protein OsI_31665
RD1_RD2_RD7_RD8	XLOC_070056	XLOC_070056	BGIOSGA030998	9:17328392-17328984	RD1-2	RD7-8	OK	75.0354	310.831	2.05049	2.86233	0.0002	0.00641424	yes		TCONS_00073490	XLOC_070056	BGIOSGA030998	9:17328392-17328984	RD1-2	RD7-8	OK	75.0354	310.831	2.05049	2.86233	0.0002	0.00647563	yes	---NA---
RD1_RD2_RD7_RD8	XLOC_070204	XLOC_070204	BGIOSGA031075	9:18652346-18652940	RD1-2	RD7-8	OK	0	1.35659	inf	-nan	0.0007	0.0160315	no		TCONS_00073644	XLOC_070204	BGIOSGA031075	9:18652346-18652940	RD1-2	RD7-8	OK	0	1.35659	inf	-nan	0.0007	0.0161932	no	hypothetical protein OsI_32011
RD1_RD2_RD7_RD8	XLOC_070246	XLOC_070246	BGIOSGA031099	9:18992060-18993563	RD1-2	RD7-8	OK	3.09037	26.5404	3.10234	3.39248	5e-05	0.00197632	yes		TCONS_00073687	XLOC_070246	BGIOSGA031099	9:18992060-18993563	RD1-2	RD7-8	OK	3.09037	26.5404	3.10234	3.39248	5e-05	0.00200744	yes	hypothetical protein OsI_32058
RD1_RD2_RD7_RD8	XLOC_070270	XLOC_070270	BGIOSGA031114	9:19188092-19188773	RD1-2	RD7-8	OK	0	1.73152	inf	-nan	0.00035	0.00972018	yes		TCONS_00073712	XLOC_070270	BGIOSGA031114	9:19188092-19188773	RD1-2	RD7-8	OK	0	1.73152	inf	-nan	0.00035	0.00978862	yes	hypothetical protein OsI_32089
RD1_RD2_RD7_RD8	XLOC_070504	XLOC_070504	BGIOSGA031256	9:21071086-21071578	RD1-2	RD7-8	OK	72.3499	206.549	1.51342	2.20091	0.0026	0.039985	no		TCONS_00073961	XLOC_070504	BGIOSGA031256	9:21071086-21071578	RD1-2	RD7-8	OK	72.3499	206.549	1.51342	2.20091	0.0026	0.0401832	no	hypothetical protein OsI_32377
RD1_RD2_RD7_RD8	XLOC_070729	XLOC_070729	BGIOSGA030202	9:1809550-1812109	RD1-2	RD7-8	OK	11.9228	1.75978	-2.76026	-2.79786	0.0013	0.0245353	no		TCONS_00074193	XLOC_070729	BGIOSGA030202	9:1809550-1812109	RD1-2	RD7-8	OK	11.9228	1.75978	-2.76026	-2.79786	0.0013	0.0246713	no	hypothetical protein OsI_30445
RD1_RD2_RD7_RD8	XLOC_070758	XLOC_070758	GRP0.9	9:2166804-2167470	RD1-2	RD7-8	OK	6.4792	56.9135	3.13488	3.56342	5e-05	0.00197632	yes		TCONS_00074225	XLOC_070758	GRP0.9	9:2166804-2167470	RD1-2	RD7-8	OK	6.4792	56.9135	3.13488	3.56342	5e-05	0.00200744	yes	beta-glucuronidase
RD1_RD2_RD7_RD8	XLOC_070832	XLOC_070832	BGIOSGA030165	9:3370865-3373002	RD1-2	RD7-8	OK	4.38578	15.6945	1.83936	2.13175	0.00315	0.0453479	no		TCONS_00074300	XLOC_070832	BGIOSGA030165	9:3370865-3373002	RD1-2	RD7-8	OK	4.38578	15.6945	1.83936	2.13175	0.00315	0.0455288	no	putative D-protein
RD1_RD2_RD7_RD8	XLOC_070878	XLOC_070878	BGIOSGA030144	9:4028461-4028749	RD1-2	RD7-8	OK	0	81.9116	inf	-nan	5e-05	0.00197632	yes		TCONS_00074346	XLOC_070878	BGIOSGA030144	9:4028461-4028749	RD1-2	RD7-8	OK	0	81.9116	inf	-nan	5e-05	0.00200744	yes	uncharacterized protein LOC4346534
RD1_RD2_RD7_RD8	XLOC_070930	XLOC_070930	BGIOSGA030122	9:4529264-4533573	RD1-2	RD7-8	OK	3.04614	12.4515	2.03126	2.66385	0.0008	0.0173516	no		TCONS_00074398	XLOC_070930	BGIOSGA030122	9:4529264-4533573	RD1-2	RD7-8	OK	3.04614	12.4515	2.03126	2.66385	0.0008	0.0174771	no	hypothetical protein OsI_30621
RD1_RD2_RD7_RD8	XLOC_071038	XLOC_071038	BGIOSGA030066	9:5902815-5911367	RD1-2	RD7-8	OK	21.6308	7.34696	-1.55787	-2.23689	0.00155	0.0278259	no		TCONS_00074510	XLOC_071038	BGIOSGA030066	9:5902815-5911367	RD1-2	RD7-8	OK	21.6308	7.34696	-1.55787	-2.23689	0.00155	0.0280038	no	putative Na+/H+ antiporter isoform 2
RD1_RD2_RD7_RD8	XLOC_071047	XLOC_071047	BGIOSGA030061	9:6025442-6025979	RD1-2	RD7-8	OK	0	2.60208	inf	-nan	0.00035	0.00972018	yes		TCONS_00074519	XLOC_071047	BGIOSGA030061	9:6025442-6025979	RD1-2	RD7-8	OK	0	2.60208	inf	-nan	0.00035	0.00978862	yes	hypothetical protein OsI_30733
RD1_RD2_RD7_RD8	XLOC_071097	XLOC_071097	BGIOSGA030039	9:6767690-6771421	RD1-2	RD7-8	OK	1.65245	18.6786	3.4987	4.1419	0.0001	0.0035833	yes		TCONS_00074570	XLOC_071097	BGIOSGA030039	9:6767690-6771421	RD1-2	RD7-8	OK	1.65245	18.6786	3.4987	4.1419	0.0001	0.00362791	yes	glucose-1-phosphate adenylyltransferase small subunit, chloroplastic isoform X1
RD1_RD2_RD7_RD8	XLOC_071154	XLOC_071154	BGIOSGA030012	9:7565922-7570702	RD1-2	RD7-8	OK	1.15661	6.67522	2.52891	3.25259	0.00015	0.00501596	yes		TCONS_00074632	XLOC_071154	BGIOSGA030012	9:7565922-7570702	RD1-2	RD7-8	OK	1.15661	6.67522	2.52891	3.25259	0.00015	0.00506551	yes	phosphoenolpyruvate carboxylase 2
RD1_RD2_RD7_RD8	XLOC_071320	XLOC_071320	BGIOSGA029934	9:9435415-9438216	RD1-2	RD7-8	OK	1.47995	0	-inf	-nan	5e-05	0.00197632	yes		TCONS_00074802	XLOC_071320	BGIOSGA029934	9:9435415-9438216	RD1-2	RD7-8	OK	1.47995	0	-inf	-nan	5e-05	0.00200744	yes	hypothetical protein SEVIR_1G370000v2
RD1_RD2_RD7_RD8	XLOC_071328	XLOC_071328	BGIOSGA029930	9:9493835-9495397	RD1-2	RD7-8	OK	9.48183	0	-inf	-nan	5e-05	0.00197632	yes		TCONS_00074810	XLOC_071328	BGIOSGA029930	9:9493835-9495397	RD1-2	RD7-8	OK	9.48183	0	-inf	-nan	5e-05	0.00200744	yes	transposon protein, putative, CACTA, En/Spm sub-class
RD1_RD2_RD7_RD8	XLOC_071329	XLOC_071329	BGIOSGA029929	9:9521854-9532711	RD1-2	RD7-8	OK	2.96101	0.448704	-2.72225	-2.87708	0.00295	0.043334	no		TCONS_00074811	XLOC_071329	BGIOSGA029929	9:9521854-9532711	RD1-2	RD7-8	OK	2.96101	0.448704	-2.72225	-2.87708	0.00295	0.0435083	no	Os09g0349700
RD1_RD2_RD7_RD8	XLOC_071369	XLOC_071369	BGIOSGA029909	9:10003516-10013035	RD1-2	RD7-8	OK	5.10881	0	-inf	-nan	5e-05	0.00197632	yes		TCONS_00074852	XLOC_071369	BGIOSGA029909	9:10003516-10013035	RD1-2	RD7-8	OK	5.10881	0	-inf	-nan	5e-05	0.00200744	yes	hypothetical protein OsJ_29053
RD1_RD2_RD7_RD8	XLOC_071632	XLOC_071632	BGIOSGA029787	9:12892774-12894936	RD1-2	RD7-8	OK	0	2.92424	inf	-nan	0.00075	0.0166889	no		TCONS_00075127	XLOC_071632	BGIOSGA029787	9:12892774-12894936	RD1-2	RD7-8	OK	0	2.92424	inf	-nan	0.00075	0.0168117	no	Uncharacterized protein
RD1_RD2_RD7_RD8	XLOC_071698	XLOC_071698	BGIOSGA029755	9:13590922-13593763	RD1-2	RD7-8	OK	74.4721	282.955	1.9258	2.54236	0.00035	0.00972018	yes		TCONS_00075196	XLOC_071698	BGIOSGA029755	9:13590922-13593763	RD1-2	RD7-8	OK	74.4721	282.955	1.9258	2.54236	0.00035	0.00978862	yes	hypothetical protein OsI_31388
RD1_RD2_RD7_RD8	XLOC_071794	XLOC_071794	BGIOSGA029710	9:14372275-14372665	RD1-2	RD7-8	OK	69.3201	267.629	1.94889	2.59153	0.0004	0.0107126	no		TCONS_00075296	XLOC_071794	BGIOSGA029710	9:14372275-14372665	RD1-2	RD7-8	OK	69.3201	267.629	1.94889	2.59153	0.0004	0.0107863	no	hypothetical protein OsI_31475
RD1_RD2_RD7_RD8	XLOC_071796	XLOC_071796	BGIOSGA029709	9:14400177-14401838	RD1-2	RD7-8	OK	4.1047	16.4327	2.00122	2.21057	0.00095	0.0195913	no		TCONS_00075298	XLOC_071796	BGIOSGA029709	9:14400177-14401838	RD1-2	RD7-8	OK	4.1047	16.4327	2.00122	2.75492	0.00075	0.0168117	no	hypothetical protein OsI_31476
RD1_RD2_RD7_RD8	XLOC_071796	XLOC_071796	BGIOSGA029709	9:14400177-14401838	RD1-2	RD7-8	OK	4.1047	16.4327	2.00122	2.21057	0.00095	0.0195913	no		TCONS_00075299	XLOC_071796	MIR1446	9:14400177-14401838	RD1-2	RD7-8	NOTEST	0	0	0	0	1	1	no	hypothetical protein OsI_31476
RD1_RD2_RD7_RD8	XLOC_071823	XLOC_071823	BGIOSGA029693	9:14734704-14736038	RD1-2	RD7-8	OK	4.09518	0	-inf	-nan	5e-05	0.00197632	yes		TCONS_00075326	XLOC_071823	BGIOSGA029693	9:14734704-14736038	RD1-2	RD7-8	OK	4.09518	0	-inf	-nan	5e-05	0.00200744	yes	hypothetical protein OsI_31511
RD1_RD2_RD7_RD8	XLOC_071909	XLOC_071909	BGIOSGA029652	9:15637065-15640392	RD1-2	RD7-8	OK	12.1246	3.30829	-1.87378	-2.17385	0.003	0.0438185	no		TCONS_00075412	XLOC_071909	BGIOSGA029652	9:15637065-15640392	RD1-2	RD7-8	OK	12.1246	3.30829	-1.87378	-2.17385	0.003	0.0439943	no	Beta-1,3-galactosyltransferase 7
RD1_RD2_RD7_RD8	XLOC_071914	XLOC_071914	BGIOSGA029649	9:15660451-15662477	RD1-2	RD7-8	OK	97.1402	28.8127	-1.75337	-2.36685	0.003	0.0438185	no		TCONS_00075417	XLOC_071914	BGIOSGA029649	9:15660451-15662477	RD1-2	RD7-8	OK	97.1402	28.8127	-1.75337	-2.36685	0.003	0.0439943	no	hypothetical protein OsI_31616
RD1_RD2_RD7_RD8	XLOC_072073	XLOC_072073	BGIOSGA029561	9:17273881-17275291	RD1-2	RD7-8	OK	7.89296	1.85369	-2.09017	-2.31386	0.00275	0.0412706	no		TCONS_00075583	XLOC_072073	BGIOSGA029561	9:17273881-17275291	RD1-2	RD7-8	OK	7.89296	1.85369	-2.09017	-2.31386	0.00275	0.0414727	no	hypothetical protein OsI_31813
RD1_RD2_RD7_RD8	XLOC_072113	XLOC_072113	BGIOSGA029533	9:17652013-17655322	RD1-2	RD7-8	OK	9.9677	2.77833	-1.84304	-2.28841	0.0026	0.039985	no		TCONS_00075626	XLOC_072113	BGIOSGA029533	9:17652013-17655322	RD1-2	RD7-8	OK	9.9677	2.77833	-1.84304	-2.28841	0.0026	0.0401832	no	unnamed protein product
RD1_RD2_RD7_RD8	XLOC_072274	XLOC_072274	BGIOSGA029433	9:18933439-18937517	RD1-2	RD7-8	OK	2.73667	0.294745	-3.21488	-3.08538	0.00075	0.0166889	no		TCONS_00075794	XLOC_072274	BGIOSGA029433	9:18933439-18937517	RD1-2	RD7-8	OK	2.73667	0.294745	-3.21488	-3.08538	0.00075	0.0168117	no	Uncharacterized protein
RD1_RD2_RD7_RD8	XLOC_072348	XLOC_072348	SGR	9:19650237-19651930	RD1-2	RD7-8	OK	18.4778	58.008	1.65046	2.24895	0.002	0.0333161	no		TCONS_00075871	XLOC_072348	SGR	9:19650237-19651930	RD1-2	RD7-8	OK	18.4778	58.008	1.65046	2.24895	0.002	0.0335506	no	-
RD1_RD2_RD7_RD8	XLOC_072467	XLOC_072467	BGIOSGA029303	9:20741473-20741785	RD1-2	RD7-8	OK	460.852	1510.41	1.71256	2.34029	0.00115	0.0226779	no		TCONS_00075993	XLOC_072467	BGIOSGA029303	9:20741473-20741785	RD1-2	RD7-8	OK	460.852	1510.41	1.71256	2.34029	0.00115	0.0228069	no	histone 4
RD1_RD2_RD7_RD8	XLOC_072594	XLOC_072594	BGIOSGA037882	AAAA02035470.1:50096-52594	RD1-2	RD7-8	OK	22.5998	3.7989	-2.57265	-3.09197	0.0006	0.0144385	no		TCONS_00076126	XLOC_072594	BGIOSGA037882	AAAA02035470.1:50096-52594	RD1-2	RD7-8	OK	22.5998	3.7989	-2.57265	-3.09197	0.0006	0.0146094	no	Os11g0103800
RD1_RD2_RD7_RD8	XLOC_072648	XLOC_072648	BGIOSGA037981	AAAA02035821.1:24697-25489	RD1-2	RD7-8	OK	0	7.23683	inf	-nan	5e-05	0.00197632	yes		TCONS_00076180	XLOC_072648	BGIOSGA037981	AAAA02035821.1:24697-25489	RD1-2	RD7-8	OK	0	7.23683	inf	-nan	5e-05	0.00200744	yes	putative disease resistance RPP13-like protein 3 isoform X1
RD1_RD2_RD7_RD8	XLOC_072649	XLOC_072649	BGIOSGA037980	AAAA02035821.1:2742-10893	RD1-2	RD7-8	OK	0	3.96293	inf	-nan	5e-05	0.00197632	yes		TCONS_00076181	XLOC_072649	BGIOSGA037980	AAAA02035821.1:2742-10893	RD1-2	RD7-8	OK	0	3.96293	inf	-nan	5e-05	0.00200744	yes	disease resistance protein RPP13-like
RD1_RD2_RD7_RD8	XLOC_072690	XLOC_072690	BGIOSGA038042	AAAA02036049.1:17473-18310	RD1-2	RD7-8	OK	2.93058	0	-inf	-nan	0.0009	0.0189063	no		TCONS_00076222	XLOC_072690	BGIOSGA038042	AAAA02036049.1:17473-18310	RD1-2	RD7-8	OK	2.93058	0	-inf	-nan	0.0009	0.0190179	no	---NA---
RD1_RD2_RD7_RD8	XLOC_072696	XLOC_072696	BGIOSGA038061	AAAA02036153.1:3749-7370	RD1-2	RD7-8	OK	13.1387	3.0807	-2.09249	-2.32619	0.00265	0.0404091	no		TCONS_00076228	XLOC_072696	BGIOSGA038061	AAAA02036153.1:3749-7370	RD1-2	RD7-8	OK	13.1387	3.0807	-2.09249	-2.32619	0.00265	0.0405742	no	phosphatidylinositol:ceramide inositolphosphotransferase-like isoform X2
RD1_RD2_RD7_RD8	XLOC_072750	XLOC_072750	BGIOSGA038127	AAAA02036513.1:259-12642	RD1-2	RD7-8	OK	66.4433	0.466621	-7.15373	-7.37179	5e-05	0.00197632	yes		TCONS_00076282	XLOC_072750	BGIOSGA038127	AAAA02036513.1:259-12642	RD1-2	RD7-8	OK	66.4433	0.466621	-7.15373	-7.37179	5e-05	0.00200744	yes	hypothetical protein EJB05_20813
RD1_RD2_RD7_RD8	XLOC_072751	XLOC_072751	BGIOSGA038126	AAAA02036513.1:16361-16709	RD1-2	RD7-8	OK	3.03629	0	-inf	-nan	0.0019	0.0320652	no		TCONS_00076283	XLOC_072751	BGIOSGA038126	AAAA02036513.1:16361-16709	RD1-2	RD7-8	OK	3.03629	0	-inf	-nan	0.0019	0.0322322	no	---NA---
RD1_RD2_RD7_RD8	XLOC_072752	XLOC_072752	BGIOSGA038137	AAAA02036514.1:9719-11189	RD1-2	RD7-8	OK	0	8.62518	inf	-nan	5e-05	0.00197632	yes		TCONS_00076284	XLOC_072752	BGIOSGA038137	AAAA02036514.1:9719-11189	RD1-2	RD7-8	OK	0	8.62518	inf	-nan	5e-05	0.00200744	yes	---NA---
RD1_RD2_RD7_RD8	XLOC_072811	XLOC_072811	BGIOSGA038238	AAAA02037096.1:4021-4903	RD1-2	RD7-8	OK	57.0657	10.8418	-2.39602	-3.13238	5e-05	0.00197632	yes		TCONS_00076343	XLOC_072811	BGIOSGA038238	AAAA02037096.1:4021-4903	RD1-2	RD7-8	OK	57.0657	10.8418	-2.39602	-3.13238	5e-05	0.00200744	yes	hypothetical protein OsI_15472
RD1_RD2_RD7_RD8	XLOC_072983	XLOC_072983	BGIOSGA038661	AAAA02039287.1:85-2892	RD1-2	RD7-8	OK	4.90134	0.882647	-2.47327	-2.63322	0.00285	0.0423482	no		TCONS_00076515	XLOC_072983	BGIOSGA038661	AAAA02039287.1:85-2892	RD1-2	RD7-8	OK	4.90134	0.882647	-2.47327	-2.63322	0.00285	0.0425194	no	-
RD1_RD2_RD7_RD8	XLOC_072992	XLOC_072992	BGIOSGA038715	AAAA02039296.1:2365-2644	RD1-2	RD7-8	OK	55.308	0	-inf	-nan	5e-05	0.00197632	yes		TCONS_00076524	XLOC_072992	BGIOSGA038715	AAAA02039296.1:2365-2644	RD1-2	RD7-8	OK	55.308	0	-inf	-nan	5e-05	0.00200744	yes	Os02g0306100, partial
RD1_RD2_RD7_RD8	XLOC_073466	XLOC_073466	BGIOSGA039471	AAAA02043016.1:2038-2803	RD1-2	RD7-8	OK	2.37682	16.2697	2.77508	3.08177	0.0006	0.0144385	no		TCONS_00076998	XLOC_073466	BGIOSGA039471	AAAA02043016.1:2038-2803	RD1-2	RD7-8	OK	2.37682	16.2697	2.77508	3.08177	0.0006	0.0146094	no	OSJNBa0044M19.4
RD1_RD2_RD7_RD8	XLOC_073711	XLOC_073711	BGIOSGA039798	AAAA02044780.1:513-2262	RD1-2	RD7-8	OK	0.351111	4.46633	3.66909	3.34023	0.00305	0.044369	no		TCONS_00077245	XLOC_073711	BGIOSGA039798	AAAA02044780.1:513-2262	RD1-2	RD7-8	OK	0.351111	4.46633	3.66909	3.34023	0.00305	0.0445468	no	Os03g0110200
RD1_RD2_RD7_RD8	XLOC_074069	XLOC_074069	BGIOSGA040274	AAAA02048191.1:96-624	RD1-2	RD7-8	OK	13.1191	7354.33	9.13078	8.91035	5e-05	0.00197632	yes		TCONS_00077605	XLOC_074069	BGIOSGA040274	AAAA02048191.1:96-624	RD1-2	RD7-8	OK	13.1191	7354.33	9.13078	8.91035	5e-05	0.00200744	yes	ribulose-1,5-bisphosphate carboxylase/oxygenase small subunit
RD1_RD2_RD7_RD8	XLOC_074248	XLOC_074248	BGIOSGA040426	AAAA02050197.1:263-746	RD1-2	RD7-8	OK	14.542	0	-inf	-nan	5e-05	0.00197632	yes		TCONS_00077784	XLOC_074248	BGIOSGA040426	AAAA02050197.1:263-746	RD1-2	RD7-8	OK	14.542	0	-inf	-nan	5e-05	0.00200744	yes	cytokinesis protein sepA
RD1_RD2_RD7_RD8	XLOC_074274	XLOC_074274	BGIOSGA040473	CH398239.1:7607-8549	RD1-2	RD7-8	OK	444.358	2677.03	2.59084	2.99212	0.0008	0.0173516	no		TCONS_00077810	XLOC_074274	BGIOSGA040473	CH398239.1:7607-8549	RD1-2	RD7-8	OK	444.358	2677.03	2.59084	2.99212	0.0008	0.0174771	no	probable pyridoxal 5'-phosphate synthase subunit PDX1.2
RD1_RD2_RD7_RD8	XLOC_074305	XLOC_074305	BGIOSGA040499	CH398249.1:10450-11095	RD1-2	RD7-8	OK	33.1713	8.57717	-1.95136	-2.60126	0.00135	0.0252149	no		TCONS_00077841	XLOC_074305	BGIOSGA040499	CH398249.1:10450-11095	RD1-2	RD7-8	OK	33.1713	8.57717	-1.95136	-2.60126	0.00135	0.0253539	no	hypothetical protein LOC_Os11g33450
RD1_RD2_RD7_RD8	XLOC_074320	XLOC_074320	BGIOSGA037902	CH398252.1:41029-42832	RD1-2	RD7-8	OK	2.09781	7.81567	1.89748	2.26695	0.00275	0.0412706	no		TCONS_00077856	XLOC_074320	BGIOSGA037902	CH398252.1:41029-42832	RD1-2	RD7-8	OK	2.09781	7.81567	1.89748	2.26695	0.00275	0.0414727	no	protein NRT1/ PTR FAMILY 8.3
[truncated: 16 more rows]

## Sheet: APOvsCROSSA-1101
Comparison	test_id	gene_id	gene	locus	sample_1	sample_2	status	value_1	value_2	log2(fold_change)	test_stat	p_value	q_value	significantat0.01		test_id	gene_id	gene	locus	sample_1	sample_2	status	value_1	value_2	log2(fold_change)	test_stat	p_value	q_value	significant	Discription
[truncated: 1,101 more rows]

[truncated: 1 more sheets: BAM4234vCROSSA-658]
